# Supplementary material for: Additions, Losses, and Rearrangements on the Evolutionary Route from a Reconstructed Ancestor to the Modern Saccharomyces cerevisiae Genome
Source: PLoS Genet. 2009 May 15;5(5):e1000485. doi: 10.1371/journal.pgen.1000485 (PMC2675101; doi:10.1371/journal.pgen.1000485)
Supplement: Table S1 — Excel file listing the genes of the reconstructed ancestral genome in order through its 8 chromosomes, and their orthologs in modern genomes. (1.87 MB XLS) [file pgen.1000485.s002.xls]

## Sheet: Anc_1
ANC1	Post1A	Post1B		Unedited output of data from YGOB PLoS Genetics 2009 data freeze, 12-Feb-2009 (=Darwin 200)
Ancestral chromosome 1	Track "A" post-WGD derivative of Ancestral chromosome 1, as retained in S. cerevisiae	Track "B" post-WGD derivative of Ancestral chromosome 1, as retained in S. cerevisiae		V. polyspora	N. castellii	C. glabrata	S. bayanus	S. cerevisiae	L. waltii	L. thermotolerans	L. kluyveri	E. gossypii	K. lactis	Z. rouxii	S. cerevisiae	S. bayanus	C. glabrata	N. castellii	V. polyspora
	Notes			(K. polysporus)	(S. castellii)				(K. waltii)	(K. thermotolerans)	(S. kluyveri)	(A. gossypii)						(S. castellii)	(K. polysporus)
				Notes
ANC1	Post1A	Post1B		Kpol1	Scas1	Cgla1	Sbay1	Scer1	Kwal	Kthe	Sklu	Agos	Klac	Zrou	Scer2	Sbay2	Cgla2	Scas2	Kpol2
Anc_1.1		YCL066W		Kpol_2002.2	Scas_642.21	CAGL0B00242g	Sbay_623.21	YCL066W	Kwal_33.12992	KLTH0F00374g			KLLA0C00352g	ZYRO0F18590g
Anc_1.2		YCL067C		Kpol_2002.3	Scas_642.20	CAGL0B00264g	Sbay_623.22	YCL067C	Kwal_33.12995	KLTH0F00396g			KLLA0C00374g	ZYRO0F18568g
Anc_1.3		YCL064C		Kpol_2002.6	Scas_642.19	CAGL0B00286g	Sbay_623.19	YCL064C		KLTH0F00440g	SAKL0C00418g	AFR747W	KLLA0C00440g	ZYRO0F18524g
Anc_1.4		YCL063W		Kpol_2002.7	Scas_642.18	CAGL0B00308g	Sbay_623.18	YCL063W	Kwal_33.13003	KLTH0F00462g	SAKL0C00440g	AFR746C	KLLA0C00462g	ZYRO0F18502g
Anc_1.5		YCL061C		Kpol_2002.8	Scas_642.17	CAGL0B00330g	Sbay_623.17	YCL061C	Kwal_33.13005	KLTH0F00484g	SAKL0C00462g	AFR745W	KLLA0C00484g	ZYRO0F18480g
Anc_1.6		YCL059C		Kpol_2002.9	Scas_642.16	CAGL0B00352g	Sbay_623.16	YCL059C	Kwal_33.13011	KLTH0F00506g	SAKL0C00484g	AFR744W	KLLA0C00506g	ZYRO0F18458g
Anc_1.7		YCL058W-A		Kpol_2002.10	Scas_642.15d	CAGL0B00374g	Sbay_YGOB_YCL058W-A	YCL058W-A	Kwal_YGOB_YCL058W-A	KLTH0F00528g	SAKL0C00506g	AFR743CA	KLLA0C00528g	ZYRO0F18436g
Anc_1.8		YCL057C-A		Kpol_2002.11	Scas_642.15	CAGL0B00396g	Sbay_623.14	YCL057C-A	Kwal_33.13016	KLTH0F00550g	SAKL0C00528g	AFR743W	KLLA0C00550g	ZYRO0F18414g
Anc_1.9		YCL057W		Kpol_2002.12	Scas_642.14	CAGL0B00418g	Sbay_623.13	YCL057W			SAKL0C00550g	AGR406C	KLLA0C00572g	ZYRO0F18392g
Anc_1.10		YCL056C		Kpol_2002.13	Scas_642.13d1		Sbay_623.12	YCL056C	Kwal_33.13023	KLTH0F00572g	SAKL0C00572g		KLLA0C00594g	ZYRO0F18370g
Anc_1.11				Kpol_2002.14	Scas_642.13d	CAGL0B00440g			Kwal_33.13033	KLTH0F00616g	SAKL0C00594g	AFR739C	KLLA0C00649g	ZYRO0F18348g
Anc_1.12		YCL055W		Kpol_2002.15	Scas_642.13	CAGL0B00462g	Sbay_623.11	YCL055W	Kwal_33.13042	KLTH0F00660g	SAKL0C00660g	AFR736C	KLLA0C00693g	ZYRO0F18326g
Anc_1.13		YCL054W		Kpol_2002.16	Scas_642.12	CAGL0B00484g	Sbay_623.10	YCL054W	Kwal_33.13054	KLTH0F00704g	SAKL0C00704g	AFR734C	KLLA0C00737g	ZYRO0F18304g
Anc_1.14		YCL052C		Kpol_2002.17	Scas_642.11	CAGL0B00506g	Sbay_623.9	YCL052C	Kwal_33.13059	KLTH0F00726g	SAKL0C00726g	AFR733W	KLLA0C00759g	ZYRO0F18282g
Anc_1.15	YDR528W	YCL051W		Kpol_2002.18	Scas_642.10	CAGL0B00528g	Sbay_623.8	YCL051W	Kwal_33.13062	KLTH0F00748g	SAKL0C00748g	AFR732C	KLLA0C00803g	ZYRO0F18260g	YDR528W	Sbay_569.6		Scas_685.31d
Anc_1.16	YDR529C								Kwal_33.13064	KLTH0F00770g	SAKL0C00770g	AFR731W	KLLA0C00825g	ZYRO0F18238g	YDR529C	Sbay_569.7	CAGL0G10153g	Scas_685.31	Kpol_2000.108
Anc_1.17	YDR530C	YCL050C		Kpol_2002.19	Scas_642.9	CAGL0B00550g	Sbay_623.7	YCL050C	Kwal_33.13066	KLTH0F00792g	SAKL0C00792g	AFR730W	KLLA0C00847g	ZYRO0F18216g	YDR530C	Sbay_569.8		Scas_685.30	Kpol_2000.107
Anc_1.18	YDR531W			Kpol_2002.20					Kwal_33.13069	KLTH0F00814g	SAKL0C00814g	AFR729C	KLLA0C00869g	ZYRO0F18194g	YDR531W	Sbay_569.9	CAGL0H01551g	Scas_685.29
Anc_1.19	YDR532C			Kpol_2002.21					Kwal_33.13074	KLTH0F00836g	SAKL0C00836g	AFR728W	KLLA0C00891g	ZYRO0F18172g	YDR532C	Sbay_569.10	CAGL0H01573g	Scas_685.28
Anc_1.20	YDR527W			Kpol_2002.23					Kwal_33.13082	KLTH0F00858g	SAKL0C00858g	AFR727W	KLLA0C00913g	ZYRO0F18150g	YDR527W	Sbay_569.5	CAGL0H01595g	Scas_685.27
Anc_1.21	YDR525W-A								Kwal_33.13088	KLTH0F00880g	Sklu_YGOB_SNA2	AFR726W	KLLA0C00935g	Zrou_YGOB_SNA2	YDR525W-A	Sbay_569.4	Cgla_YGOB_SNA2	Scas_685.26	Kpol_2000.106
Anc_1.22	YDR524C-B	YCL048W-A			Scas_YGOB_YCL048W-A	CAGL0B00594g	Sbay_YGOB_YCL048W-A	YCL048W-A	Kwal_YGOB_YDR524C-B	Kthe_YGOB_YDR524C-B	Sklu_YGOB_YDR524C-B	AFR725CA	KLLA0C00957g	ZYRO0F18106g	YDR524C-B	Sbay_YGOB_YDR524C-B		Scas_YGOB_YDR524C-B	Kpol_YGOB_2000.105a
Anc_1.23	YDR524C								Kwal_33.13101	KLTH0F00924g	SAKL0C00924g	AFR725C		ZYRO0F18084g	YDR524C	Sbay_569.2	CAGL0H01617g	Scas_685.25
Anc_1.24	YDR523C			Kpol_2002.24					Kwal_33.13112	KLTH0F00946g	SAKL0C00946g	AFR724C	KLLA0C00979g	ZYRO0F18062g	YDR523C	Sbay_569.1	CAGL0H01639g	Scas_685.24
Anc_1.25	YDR522C	YCL048W		Kpol_2002.25	Scas_642.8	CAGL0B00616g	Sbay_623.5	YCL048W	Kwal_33.13115	KLTH0F00968g	SAKL0C00968g	AFR723C	KLLA0C01001g	ZYRO0F18040g	YDR522C		CAGL0H01661g	Scas_685.23
Anc_1.26	YDR520C			Kpol_2002.26					Kwal_33.13118	KLTH0F00990g	SAKL0C00990g	AFR722C	KLLA0C01023g	ZYRO0F18018g	YDR520C	Sbay_631.2	CAGL0H01683g	Scas_685.22
Anc_1.27		YCL047C		Kpol_2002.27	Scas_642.7	CAGL0B00638g	Sbay_623.4	YCL047C	Kwal_33.13121	KLTH0F01012g	SAKL0C01012g	AFR721W		ZYRO0F17996g
Anc_1.28	YDR519W								Kwal_33.13124	KLTH0F01034g	SAKL0C01034g		KLLA0C01045g	ZYRO0F17974g	YDR519W	Sbay_631.3	CAGL0H01705g	Scas_685.21	Kpol_2000.105
Anc_1.29		YCL045C		Kpol_2002.28	Scas_642.6	CAGL0B00660g	Sbay_623.3	YCL045C	Kwal_33.13125	KLTH0F01056g	SAKL0C01056g	AFR720W	KLLA0C01067g	ZYRO0F17952g
Anc_1.30		YCL044C		Kpol_2002.29	Scas_642.5	CAGL0B00682g	Sbay_623.2	YCL044C	Kwal_33.13129	KLTH0F01078g	SAKL0C01078g	AFR719W	KLLA0C01089g	ZYRO0F17930g
Anc_1.31	YDR518W	YCL043C		Kpol_2002.30	Scas_642.4	CAGL0B00704g	Sbay_623.1	YCL043C	Kwal_33.13131	KLTH0F01100g	SAKL0C01100g	AFR718W	KLLA0C01111g	ZYRO0F17908g	YDR518W	Sbay_631.4	CAGL0H01727g	Scas_685.20	Kpol_2000.104
Anc_1.32	YDR517W			Kpol_2002.31					Kwal_33.13134	KLTH0F01122g	SAKL0C01144g	AFR717W	KLLA0C01133g	ZYRO0F17886g	YDR517W	Sbay_631.5	CAGL0F00583g	Scas_685.19
Anc_1.33	YDR516C	YCL040W		Kpol_2002.32	Scas_642.3	CAGL0B00726g	Sbay_675.2	YCL040W	Kwal_33.13143	KLTH0F01144g	SAKL0C01166g	AFR716C	KLLA0C01155g	ZYRO0F17864g	YDR516C	Sbay_631.6	CAGL0F00605g	Scas_685.18	Kpol_2000.103
Anc_1.34		YCL039W		Kpol_2002.33	Scas_642.1	CAGL0B00748g	Sbay_675.3	YCL039W	Kwal_33.13148	KLTH0F01166g	SAKL0C01188g	AFR715C	KLLA0C01177g	ZYRO0F17842g
Anc_1.35		YCL038C			Scas_579.2	CAGL0B00770g	Sbay_675.4	YCL038C	Kwal_33.13151	KLTH0F01188g	SAKL0C01210g	AFR714W	KLLA0C01188g	ZYRO0F17820g					Kpol_2000.102
Anc_1.36	YDR515W	YCL037C		Kpol_2002.34	Scas_579.3	CAGL0B00792g	Sbay_YGOB_SRO9	YCL037C		KLTH0F01210g	SAKL0C01254g	AFR713W	KLLA0C01210g	ZYRO0F17798g	YDR515W	Sbay_631.7	CAGL0F00627g		Kpol_2000.101
Anc_1.37	YDR514C	YCL036W		Kpol_2002.35	Scas_579.4		Sbay_675.6	YCL036W	Kwal_33.13154	KLTH0F01232g	SAKL0C01276g	AFR712C	KLLA0C01254g	ZYRO0F17776g	YDR514C	Sbay_631.8	CAGL0K05819g	Scas_685.17	Kpol_2000.100
Anc_1.38	YDR513W	YCL035C		Kpol_2002.36	Scas_579.5		Sbay_675.7	YCL035C	Kwal_33.13166	KLTH0F01276g	SAKL0C01320g	AFR710W	KLLA0C01298g	ZYRO0F17732g	YDR513W	Sbay_631.9	CAGL0K05813g	Scas_685.16	Kpol_2000.99
Anc_1.39		YCL034W		Kpol_2002.37	Scas_579.6	CAGL0B00814g	Sbay_675.8	YCL034W	Kwal_33.13167	KLTH0F01298g	SAKL0C01342g	AFR709C	KLLA0C01320g	ZYRO0F17710g
Anc_1.40		YCL033C			Scas_579.7	CAGL0B00836g	Sbay_675.9	YCL033C	Kwal_33.13170	KLTH0F01320g	SAKL0C01364g	AFR708W	KLLA0C01342g	ZYRO0F17688g					Kpol_2000.98
Anc_1.41	YDR512C								Kwal_33.13172	KLTH0F01342g	SAKL0C01386g	AFR707C	KLLA0C01364g	ZYRO0F17666g	YDR512C		CAGL0K05797g	Scas_685.15	Kpol_2000.97
Anc_1.42		YCL032W			Scas_579.8	CAGL0B00858g	Sbay_675.10	YCL032W	Kwal_33.13175	KLTH0F01364g	SAKL0C01408g	AFR706C	KLLA0C01386g	ZYRO0F17644g					Kpol_2000.96
Anc_1.43		YCL031C		Kpol_2002.38	Scas_579.9	CAGL0B00880g	Sbay_675.11	YCL031C	Kwal_33.13178	KLTH0F01386g	SAKL0C01430g	AFR705W	KLLA0C01408g	ZYRO0F17622g
Anc_1.44	YDR511W			Kpol_2002.39					Kwal_33.13181	KLTH0F01408g	SAKL0C01452g	AFR704W	KLLA0C01430g	ZYRO0F17600g	YDR511W	Sbay_631.11	CAGL0K05775g	Scas_685.14
Anc_1.45		YCL030C		Kpol_2002.40	Scas_579.10	CAGL0B00902g	Sbay_675.12	YCL030C	Kwal_33.13182	KLTH0F01430g	SAKL0C01474g	AFR703W	KLLA0C01452g	ZYRO0F17578g
Anc_1.46		YCL029C		Kpol_2002.41	Scas_579.11	CAGL0B00924g	Sbay_675.13	YCL029C	Kwal_33.13186	KLTH0F01452g	SAKL0C01496g	AFR702W	KLLA0C01474g	ZYRO0F17556g
Anc_1.47		YCL028W		Kpol_2002.43	Scas_579.12	CAGL0B00946g	Sbay_675.14	YCL028W	Kwal_33.13188	KLTH0F01496g	SAKL0C01518g	AFR701C		ZYRO0F17534g				Scas_711.44
Anc_1.48		YCL027W			Scas_579.14	CAGL0B00968g	Sbay_675.15	YCL027W	Kwal_33.13198	KLTH0F01540g	SAKL0C01606g	AFR699C	KLLA0C01540g	ZYRO0F17490g					Kpol_2000.95
Anc_1.49		YCL026C-A			Scas_579.15	CAGL0B00990g		YCL026C-A	Kwal_23.4041	KLTH0F01562g	SAKL0C01628g		KLLA0C01562g	ZYRO0F17468g			CAGL0H06831g		Kpol_2000.93
Anc_1.50	YDR508C	YCL025C		Kpol_2002.44	Scas_517.2	CAGL0B01012g	Sbay_675.17	YCL025C	Kwal_33.13204	KLTH0F01584g	SAKL0C01650g	AFR698C	KLLA0C01606g	ZYRO0F17446g	YDR508C	Sbay_631.13	CAGL0K05753g		Kpol_2000.92
Anc_1.51	YDR510W			Kpol_2002.45	Scas_493.1					KLTH0F01650g	SAKL0C01694g	AFR697C	KLLA0C01628g	ZYRO0F17424g	YDR510W	Sbay_631.12	CAGL0K05731g
Anc_1.52	YDR507C	YCL024W		Kpol_2002.46	Scas_493.2		Sbay_675.18	YCL024W	Kwal_33.13225	KLTH0F01672g	SAKL0C01716g	AFR696C	KLLA0C01650g	ZYRO0F17402g	YDR507C	Sbay_631.14	CAGL0K05709g
Anc_1.53											SAKL0C01738g		KLLA0C01672g				CAGL0K05687g		Kpol_2000.91
Anc_1.54	YDR506C								Kwal_33.13230	KLTH0F01694g			KLLA0C01694g	ZYRO0F17358g	YDR506C	Sbay_631.15	CAGL0J08481g		Kpol_2000.90
Anc_1.55	YDR505C	YLR177W			Scas_706.53	CAGL0B01078g		YLR177W	Kwal_33.13241	KLTH0F01716g	SAKL0C01804g	AFR695C	KLLA0C01716g	ZYRO0F17336g	YDR505C	Sbay_631.16	CAGL0J08459g	Scas_493.3	Kpol_2000.89
Anc_1.56		YLR178C			Scas_493.4	CAGL0B01100g	Sbay_402.2	YLR178C	Kwal_33.13246	KLTH0F01738g	SAKL0C01826g	AFR694W	KLLA0C01738g	ZYRO0F17314g				Scas_587.1	Kpol_2000.88
Anc_1.57	YDR503C				Scas_706.52				Kwal_33.13251	KLTH0F01760g	SAKL0C01848g	AFR693C	KLLA0C01760g	ZYRO0F17270g	YDR503C	Sbay_631.17	CAGL0J08437g		Kpol_2000.87
Anc_1.58	YDR502C	YLR180W			Scas_706.51	CAGL0B01122g		YLR180W	Kwal_33.13256	KLTH0F01782g	SAKL0C01870g	AFR692C	KLLA0C01782g	ZYRO0F17248g	YDR502C	Sbay_631.18	CAGL0J08415g	Scas_587.3	Kpol_2000.86
Anc_1.59		YLR181C				CAGL0B01144g		YLR181C	Kwal_33.13257	KLTH0F01804g	SAKL0C01892g	AFR691W	KLLA0C01804g	ZYRO0F17226g				Scas_587.2	Kpol_2000.85
Anc_1.60		YLR182W		Kpol_2002.47		CAGL0B01166g	Sbay_504.13	YLR182W	Kwal_33.13259	KLTH0F01826g	SAKL0C01914g	AFR690C	KLLA0C01826g	ZYRO0F17204g				Scas_587.4
Anc_1.61	YDR501W	YLR183C			Scas_706.50	CAGL0B01188g	Sbay_504.12	YLR183C	Kwal_33.13263	KLTH0F01848g	SAKL0C01936g	AFR689W	KLLA0C01848g	ZYRO0F17182g	YDR501W	Sbay_631.19		Scas_587.5	Kpol_2000.84
Anc_1.62	YDR500C	YLR185W			Scas_706.49	CAGL0B01203g	Sbay_YGOB_RPL37A	YLR185W	Kwal_YGOB_RPL37A	KLTH0F01914g	SAKL0C01958g	AFR688C	KLLA0C01870g	ZYRO0F17160g	YDR500C	Sbay_YGOB_RPL37B		Scas_587.6	Kpol_2000.83
Anc_1.63	YDR499W				Scas_706.48				Kwal_33.13281	KLTH0F01936g	Sklu_YGOB_LCD1	AFR687W	KLLA0C01892g	ZYRO0F17138g	YDR499W	Sbay_631.21	CAGL0J08393g		Kpol_2000.82
Anc_1.64		YLR186W			Scas_706.46	CAGL0B01232g	Sbay_504.10	YLR186W	Kwal_33.13289	KLTH0F01958g	SAKL0C02002g	AFR686C	KLLA0C01914g	ZYRO0F17116g					Kpol_2000.81
Anc_1.65	YNL279W				Scas_706.45				Kwal_33.13293	KLTH0F01980g	SAKL0C02200g	AFR685C	KLLA0C01936g	ZYRO0F17094g	YNL279W		CAGL0J08371g		Kpol_388.9
Anc_1.66	YNL278W	YLR187W			Scas_706.44		Sbay_504.9	YLR187W	Kwal_33.13296	KLTH0F02002g	SAKL0C02222g	AFR684C	KLLA0C01969g	ZYRO0F17072g	YNL278W	Sbay_485.2	CAGL0J08349g	Scas_587.7	Kpol_2000.80
Anc_1.67		YLR188W				CAGL0E00385g	Sbay_504.8	YLR188W	Kwal_33.13308	KLTH0F02024g	SAKL0C02244g	AFR683C	KLLA0C01991g	ZYRO0F17050g				Scas_587.8	Kpol_2000.79
Anc_1.68	YNL277W				Scas_706.43				Kwal_33.13317	KLTH0F02046g	SAKL0C02266g	AFR682C	KLLA0C02013g	ZYRO0F17028g	YNL277W	Sbay_485.3	CAGL0J08316g		Kpol_2000.78
Anc_1.69		YLR189C					Sbay_504.7	YLR189C	Kwal_33.13324	KLTH0F02068g	SAKL0C02288g	AFR681W	KLLA0C02035g	ZYRO0F17006g				Scas_587.9	Kpol_2000.77
Anc_1.70		YER019W				CAGL0E06556g		YER019W	Kwal_33.13332	KLTH0F02090g	SAKL0C02310g	AFR680W	KLLA0C02057g	ZYRO0F16984g		Sbay_645.19		Scas_587.10	Kpol_2000.76
Anc_1.71		YER018C				CAGL0M11858g		YER018C	Kwal_33.13338	KLTH0F02112g	SAKL0C02332g	AFR679C	KLLA0C02079g	ZYRO0F16962g		Sbay_645.20		Scas_587.11	Kpol_2000.75
Anc_1.72		YCR044C				CAGL0M11880g	Sbay_666.13	YCR044C	Kwal_33.13339	KLTH0F02134g	SAKL0C02354g	AFR678C	KLLA0C02101g	ZYRO0F16940g				Scas_587.12	Kpol_2000.74
Anc_1.73	YNL275W				Scas_706.42				Kwal_33.13344	KLTH0F02156g	SAKL0C02376g	AFR677C	KLLA0C02123g	ZYRO0F16918g	YNL275W	Sbay_485.4	CAGL0J08294g
Anc_1.74		YCR043C					Sbay_666.12	YCR043C	Kwal_33.13352	KLTH0F02178g	SAKL0C02398g	AFR676C	KLLA0C02145g	ZYRO0F16896g				Scas_587.13	Kpol_2000.73
Anc_1.75	YNL274C				Scas_706.41				Kwal_33.13356	KLTH0F02200g	SAKL0C02420g	AFR675W	KLLA0C02167g	ZYRO0F16874g	YNL274C	Sbay_485.5	CAGL0J08272g		Kpol_2000.72
Anc_1.76		YCR042C			Scas_675.14	CAGL0L00297g	Sbay_666.11	YCR042C	Kwal_33.13360	KLTH0F02222g	SAKL0C02442g	AFR674C	KLLA0C02189g	ZYRO0F16830g					Kpol_2000.71
Anc_1.77		YOR154W			Scas_641.13		Sbay_587.17	YOR154W	Kwal_33.13367	KLTH0F02244g	SAKL0C02464g	AFR673C	KLLA0C02211g	ZYRO0F16808g					Kpol_2000.70
Anc_1.78									Kwal_33.13372	KLTH0F02288g				ZYRO0F16764g					Kpol_2000.69
Anc_1.79	YNL273W				Scas_706.40				Kwal_33.13376	KLTH0F02310g	SAKL0C02552g	AFR672C	KLLA0C02255g	ZYRO0F16742g	YNL273W		CAGL0J08250g		Kpol_2000.68
Anc_1.80		YEL064C					Sbay_676.51		Kwal_33.13386	KLTH0F02332g	SAKL0C02574g	AFR671W	KLLA0C02277g	ZYRO0F16720g	YEL064C			Scas_719.50
Anc_1.81	YNL272C				Scas_706.39				Kwal_33.13389	KLTH0F02354g	SAKL0C02596g	AFR670W	KLLA0C02299g	ZYRO0F16698g	YNL272C	Sbay_607.2	CAGL0J08228g		Kpol_2000.67
Anc_1.82	YNL271C				Scas_706.38				Kwal_33.13392	KLTH0F02376g	SAKL0C02618g	AFR669W	KLLA0C02321g	ZYRO0F16676g	YNL271C	Sbay_YGOB_BNI1	CAGL0J08206g		Kpol_2000.66
Anc_1.83	YNL270C	YEL063C			Scas_706.37		Sbay_676.50	YEL063C	Kwal_33.13401	KLTH0F02398g	SAKL0C02662g	AFR668W	KLLA0C02343g	ZYRO0F16654g	YNL270C	Sbay_YGOB_ALP1	CAGL0J08184g		Kpol_2000.65
Anc_1.84	YNL268W				Scas_706.36d				Kwal_33.13411	KLTH0F02420g	SAKL0C02728g	AFR667C	KLLA0C02365g	ZYRO0F16632g	YNL268W	Sbay_607.4	CAGL0J08162g		Kpol_2000.64
Anc_1.85	YNL267W				Scas_706.36				Kwal_33.13413	KLTH0F02442g	SAKL0C02750g	AFR666C	KLLA0C02387g	ZYRO0F16610g	YNL267W	Sbay_607.5	CAGL0J08140g		Kpol_2000.63
Anc_1.86		YGR046W			Scas_640.19	CAGL0G03861g	Sbay_613.20	YGR046W	Kwal_33.13422	KLTH0F02464g	SAKL0C02772g	AFR665C	KLLA0C02409g	ZYRO0F16588g					Kpol_2000.62
Anc_1.87	YNL265C				Scas_706.35				Kwal_33.13424	KLTH0F02486g	SAKL0C02794g	AFR664W	KLLA0C02431g	ZYRO0F16566g	YNL265C	Sbay_607.6	CAGL0J08118g		Kpol_2000.61
Anc_1.88		YGR047C			Scas_437.1	CAGL0A03630g	Sbay_613.19	YGR047C	Kwal_33.13428	KLTH0F02508g	SAKL0C02816g	AFR663W	KLLA0C02453g	ZYRO0F16544g					Kpol_2000.60
Anc_1.89		YGR048W					Sbay_613.18	YGR048W	Kwal_33.13436	KLTH0F02530g	SAKL0C02838g	AFR662C	KLLA0C02475g	ZYRO0F16522g			CAGL0J08096g	Scas_404.1	Kpol_2000.59
Anc_1.90		YGL140C							Kwal_33.13439	KLTH0F02552g	SAKL0C02860g	AFR661W	KLLA0C02497g	ZYRO0F16500g	YGL140C	Sbay_674.61	CAGL0K08206g	Scas_404.2	Kpol_2000.58
Anc_1.91	YNL264C				Scas_706.34				Kwal_33.13447	KLTH0F02574g	SAKL0C02882g	AFR660W	KLLA0C02519g	ZYRO0F16478g	YNL264C	Sbay_607.7	CAGL0J08074g		Kpol_2000.57
Anc_1.92		YGL128C							Kwal_33.13451	KLTH0F02596g	SAKL0C02904g	AFR659W	KLLA0C02541g	ZYRO0F16456g	YGL128C	Sbay_YGOB_CWC23	CAGL0I09526g	Scas_542.2	Kpol_2000.56
Anc_1.93	YNL263C				Scas_706.33				Kwal_33.13455	KLTH0F02618g	SAKL0C02926g	AFR658W	KLLA0C02563g	ZYRO0F16434g	YNL263C	Sbay_607.8	CAGL0J08052g		Kpol_2000.55
Anc_1.94	YNL262W				Scas_706.32				Kwal_33.13461	KLTH0F02640g	SAKL0C02948g	AFR657C	KLLA0C02585g	ZYRO0F16412g	YNL262W	Sbay_607.9	CAGL0J08030g		Kpol_2000.54
Anc_1.95	YNL261W								Kwal_33.13471	KLTH0F02662g	SAKL0C03014g	AFR656C	KLLA0C02607g	ZYRO0F16390g	YNL261W	Sbay_607.10	CAGL0J08008g	Scas_542.1	Kpol_2000.53
Anc_1.96		YHR156C				CAGL0I02002g	Sbay_599.8	YHR156C	Kwal_33.13474	KLTH0F02684g	SAKL0C03036g	AFR655C	KLLA0C02629g	ZYRO0F16368g					Kpol_2000.52
Anc_1.97	YNL260C				Scas_706.31				Kwal_33.13476	KLTH0F02706g	SAKL0C03058g	AFR654W	KLLA0C02651g	ZYRO0F16346g	YNL260C		CAGL0J07986g		Kpol_2000.51
Anc_1.98	YNL259C				Scas_706.30				Kwal_33.13478	KLTH0F02728g	SAKL0C03080g	AFR653W	KLLA0C02673g	ZYRO0F16324g	YNL259C	Sbay_607.12	CAGL0J07980g		Kpol_2000.50
Anc_1.99	YNL258C				Scas_706.29				Kwal_33.13479	KLTH0F02750g	SAKL0C03146g	AFR652W	KLLA0C02695g	ZYRO0F16302g	YNL258C	Sbay_607.13	CAGL0J07964g		Kpol_2000.49
Anc_1.100	YNL257C	YHR155W		Kpol_1028.50	Scas_706.28	CAGL0I01980g	Sbay_599.7	YHR155W	Kwal_33.13486	KLTH0F02794g	SAKL0C03190g	AFR651W	KLLA0C02717g	ZYRO0F16258g	YNL257C	Sbay_607.14	CAGL0J07942g		Kpol_2000.48
Anc_1.101		YDR058C				CAGL0E04708g			Kwal_33.13495	KLTH0F02816g	SAKL0C03212g	AFR650W	KLLA0C02739g	ZYRO0F16236g	YDR058C	Sbay_660.32		Scas_641.32	Kpol_2000.45
Anc_1.102									Kwal_33.13496	KLTH0F02838g	SAKL0C03234g	AFR649W		ZYRO0F16214g					Kpol_2000.44
Anc_1.103		YGR255C			Scas_712.39	CAGL0F08239g	Sbay_653.54	YGR255C	Kwal_33.13499	KLTH0F02860g	SAKL0C03256g	AFR648W	KLLA0C02761g	ZYRO0F16192g					Kpol_2000.43
Anc_1.104	YNL256W				Scas_706.27				Kwal_33.13503	KLTH0F02882g	SAKL0C03278g	AFR647C	KLLA0C02783g	ZYRO0F16170g	YNL256W	Sbay_607.15	CAGL0J07920g		Kpol_2000.42
Anc_1.105	YNL255C				Scas_706.26				Kwal_33.13509	KLTH0F02904g	SAKL0C03300g	AFR646W	KLLA0C02805g	ZYRO0F16148g	YNL255C	Sbay_607.16	CAGL0J07898g		Kpol_2000.41
Anc_1.106	YNL254C				Scas_706.25				Kwal_33.13510	KLTH0F02926g	SAKL0C03322g	AFR632C	KLLA0C02827g	ZYRO0F16126g	YNL254C	Sbay_607.17	CAGL0J07876g		Kpol_2000.40
Anc_1.107	YNL253W				Scas_706.24				Kwal_33.13515	KLTH0F02948g	SAKL0C03344g	AFR634W	KLLA0C02849g	ZYRO0F16104g	YNL253W	Sbay_607.18	CAGL0J07854g		Kpol_2000.39
Anc_1.108	YNL252C				Scas_706.23				Kwal_33.13519	KLTH0F02970g	SAKL0C03366g	AFR635C	KLLA0C02871g	ZYRO0F16082g	YNL252C	Sbay_607.19	CAGL0J07832g		Kpol_2000.38
Anc_1.109	YNL251C				Scas_706.22				Kwal_33.13522	KLTH0F02992g	SAKL0C03388g	AFR636C	KLLA0C02893g	ZYRO0F16060g	YNL251C	Sbay_607.20	CAGL0J07810g		Kpol_2000.37
Anc_1.110	YNL250W				Scas_706.21				Kwal_33.13526	KLTH0F03058g	SAKL0C03410g	AFR637W	KLLA0C02915g	ZYRO0F16038g	YNL250W	Sbay_607.21	CAGL0J07788g		Kpol_2000.34
Anc_1.111	YNL249C				Scas_706.20				Kwal_33.13530	KLTH0F03080g	SAKL0C03432g		KLLA0C02937g	ZYRO0F16016g	YNL249C	Sbay_607.22
Anc_1.112	YNL248C				Scas_706.19				Kwal_33.13532	KLTH0F03102g	SAKL0C03454g	AFR638C	KLLA0C02959g	ZYRO0F15994g	YNL248C	Sbay_607.23	CAGL0J07766g		Kpol_2000.33
Anc_1.113		YJR097W			Scas_691.6			YJR097W	Kwal_33.13533	KLTH0F03124g	SAKL0C03476g	AFR639W	KLLA0C02981g	ZYRO0F15972g		Sbay_670.59	CAGL0C04565g		Kpol_2000.32
Anc_1.114		YJR098C			Scas_691.7			YJR098C	Kwal_33.13534	KLTH0F03146g	SAKL0C03498g		KLLA0C03003g	ZYRO0F15950g		Sbay_670.60	CAGL0C04587g		Kpol_2000.31
Anc_1.115	YNL247W				Scas_706.18				Kwal_33.13539	KLTH0F03168g	SAKL0C03520g	AFR640W	KLLA0C03025g	ZYRO0F15928g	YNL247W	Sbay_607.24	CAGL0J07744g		Kpol_2000.30
Anc_1.116	YNL246W				Scas_706.17				Kwal_33.13550	KLTH0F03190g	SAKL0C03542g	AFR641W	KLLA0C03047g	ZYRO0G00902g	YNL246W	Sbay_YGOB_VPS75	CAGL0J07722g		Kpol_2000.29
Anc_1.117	YNL245C				Scas_706.16				Kwal_33.13551	KLTH0F03212g	SAKL0C03564g	ADL144C	KLLA0C03069g	ZYRO0F15906g	YNL245C	Sbay_607.26	CAGL0J07700g		Kpol_2000.27
Anc_1.118	YNL244C				Scas_706.15				Kwal_33.13554	KLTH0F03234g	SAKL0C03630g	AFR642C	KLLA0C03091g	ZYRO0F15884g	YNL244C	Sbay_607.27	CAGL0J07678g		Kpol_2000.26
Anc_1.119	YNL243W			Kpol_1028.49	Scas_706.14				Kwal_33.13556	KLTH0F03256g	SAKL0C03652g		KLLA0C03113g	ZYRO0F15862g	YNL243W		CAGL0J07656g
Anc_1.120				Kpol_2002.48	Scas_YGOB_MATa1					Kthe_YGOB_MATa1	SAKL0C03674g	AFR643C	KLLA0C03135g
Anc_1.121		YCR040W				CAGL0B01243g		YCR040W	Kwal_YGOB_matalpha1					ZYRO0F15840g
Anc_1.122		YCR039C				CAGL0B01265g		YCR039C	Kwal_YGOB_matalpha2					ZYRO0F15818g
Anc_1.123		YLR348C			Scas_702.10	CAGL0G01166g	Sbay_565.12	YLR348C			SAKL0C03718g			ZYRO0C18304g					Kpol_2000.25
Anc_1.124	YJL210W				Scas_534.2				Kwal_33.13558	KLTH0F03322g	SAKL0C03762g	ABL094W	KLLA0D00418g	ZYRO0C18260g	YJL210W	Sbay_610.12	CAGL0I06292g	Scas_553.2	Kpol_2000.24
Anc_1.125	YJL209W								Kwal_33.13569	KLTH0F03344g	SAKL0C03784g			ZYRO0C18238g	YJL209W	Sbay_610.11	CAGL0I06314g	Scas_685.32	Kpol_2000.23
Anc_1.126	YJL208C								Kwal_33.13560	KLTH0F03366g	SAKL0C03806g	ADR144C	KLLA0D00440g	ZYRO0C18216g	YJL208C	Sbay_610.10	CAGL0I06336g	Scas_685.33	Kpol_2000.21
Anc_1.127	YJL207C								Kwal_33.13570	KLTH0F03388g	SAKL0C03828g		KLLA0C03179g	ZYRO0C18194g	YJL207C	Sbay_610.9	CAGL0I06358g	Scas_531.4	Kpol_2000.20
Anc_1.128	YJL206C										SAKL0C03938g		KLLA0C03201g	ZYRO0C18150g	YJL206C	Sbay_610.8	CAGL0F02519g
Anc_1.129	YJL205C								Kwal_33.13579	Kthe_YGOB_NCE101	Sklu_YGOB_NCE101		Klac_YGOB_NCE101	Zrou_YGOB_NCE101	YJL205C		CAGL0F02513g	Scas_720.98d	Kpol_2000.19
Anc_1.130		YLR154C			Scas_YGOB_RNH203	CAGL0F00341g	Sbay_528.2	YLR154C	Kwal_33.13580	KLTH0F03432g	SAKL0C03608g	Agos_YGOB_RNH203	KLLA0C03256g	Zrou_YGOB_RNH203					Kpol_2000.18
Anc_1.131	YJL204C			Kpol_2002.49					Kwal_33.13585	KLTH0F03476g	SAKL0C04004g	AFR644C	KLLA0C03300g	ZYRO0C18084g	YJL204C	Sbay_610.6	CAGL0F02497g	Scas_531.3
Anc_1.132	YJL203W								Kwal_33.13587	KLTH0F03498g	SAKL0C04026g	AFR645W	KLLA0C03322g	ZYRO0C18062g	YJL203W	Sbay_610.5	CAGL0F02475g	Scas_561.5	Kpol_2001.62
Anc_1.133	YJL201W								Kwal_33.13593	KLTH0F03542g	SAKL0C04092g	AFR631C	KLLA0C03388g	ZYRO0C18018g	YJL201W	Sbay_610.4	CAGL0F02453g	Scas_657.17	Kpol_2001.58
Anc_1.134		YCR038C			Scas_476.2	CAGL0B01287g	Sbay_675.73	YCR038C	Kwal_33.13598	KLTH0F03564g	Sklu_YGOB_BUD5	AFR630C	KLLA0C03410g	ZYRO0C17996g					Kpol_2001.57
Anc_1.135	YJL200C								Kwal_33.13604	KLTH0F03586g	SAKL0C04180g	AFR629W	KLLA0C03432g	ZYRO0C17974g	YJL200C	Sbay_610.3	CAGL0F02431g	Scas_657.16	Kpol_2001.56
Anc_1.136	YJL198W	YCR037C			Scas_689.1		Sbay_675.72	YCR037C	Kwal_33.13618	KLTH0F03652g	SAKL0C04224g	AFR628C	KLLA0C03454g	ZYRO0C17930g	YJL198W	Sbay_610.2	CAGL0F02387g	Scas_634.15	Kpol_2001.55
Anc_1.137	YJL197W								Kwal_33.13628	KLTH0F03674g	SAKL0C04246g	AFR627C	KLLA0C03476g	ZYRO0C17908g	YJL197W		CAGL0L01639g	Scas_634.14	Kpol_2001.54
Anc_1.138		YCR036W			Scas_689.2	CAGL0L08228g	Sbay_675.71	YCR036W	Kwal_33.13636	KLTH0F03696g	SAKL0C04268g	AFR626W	KLLA0C03498g	ZYRO0C17886g					Kpol_2001.53
Anc_1.139		YCR035C		Kpol_2002.50	Scas_689.3	CAGL0L08206g	Sbay_675.70	YCR035C	Kwal_33.13638	KLTH0F03718g	SAKL0C04290g	AFR625C	KLLA0C03520g	ZYRO0C17864g					Kpol_2001.52
Anc_1.140	YJL196C	YCR034W		Kpol_2002.51	Scas_689.4	CAGL0L08184g	Sbay_675.69	YCR034W	Kwal_33.13644	KLTH0F03740g	SAKL0C04312g	AFR624W	KLLA0C03542g	ZYRO0C17842g	YJL196C	Sbay_648.2	CAGL0K00583g	Scas_634.13	Kpol_2001.51
Anc_1.141		YCR033W			Scas_689.5	CAGL0L08162g	Sbay_675.68	YCR033W	Kwal_33.13646	KLTH0F03762g	SAKL0C04334g	AFR623W	KLLA0C03564g	ZYRO0C12254g				Scas_634.12	Kpol_2001.50
Anc_1.142	YJL194W			Kpol_2002.52					Kwal_33.13660	KLTH0F03784g	SAKL0C04378g	AFR621C	KLLA0C03586g	ZYRO0C12232g	YJL194W	Sbay_648.3	CAGL0K00605g	Scas_634.11
Anc_1.143	YJL193W			Kpol_2002.53							SAKL0C04400g		KLLA0B07689g	ZYRO0C12210g	YJL193W	Sbay_648.4	CAGL0K00627g	Scas_634.10
Anc_1.144		YCR032W		Kpol_2002.54	Scas_689.6	CAGL0L08140g	Sbay_675.67	YCR032W	Kwal_33.13665	KLTH0F03806g	SAKL0C04422g	AFR620W	KLLA0B07667g	ZYRO0C12188g
Anc_1.145	YJL192C			Kpol_2002.55					Kwal_33.13673	KLTH0F03828g	SAKL0C04444g	AFR619W	KLLA0B07645g	ZYRO0C12166g	YJL192C	Sbay_648.5	CAGL0K00649g	Scas_634.9
Anc_1.146	YJL191W	YCR031C		Kpol_2002.56	Scas_689.7	CAGL0L08118g		YCR031C	Kwal_33.13676	KLTH0F03850g	SAKL0C04466g	AEL152W	KLLA0B07623g	ZYRO0C12144g	YJL191W		CAGL0K00671g	Scas_634.8	Kpol_2001.49
Anc_1.147	YJL190C					CAGL0L08114g				KLTH0F03872g	SAKL0C04488g	AEL151C	KLLA0B07601g	ZYRO0C12122g	YJL190C	Sbay_648.7		Scas_634.7	Kpol_2001.48
Anc_1.148	YJL189W				Scas_689.8	CAGL0L08110g			Kwal_YGOB_RPL39	Kthe_YGOB_RPL39	SAKL0C04510g	AEL150W	Klac_YGOB_RPL39	Zrou_YGOB_RPL39	YJL189W	Sbay_YGOB_RPL39		Scas_634.6	Kpol_2001.47
Anc_1.149	YJL187C								Kwal_33.13681	KLTH0F03916g	SAKL0C04576g	AEL149C	KLLA0B07579g	ZYRO0C12078g	YJL187C	Sbay_648.9	CAGL0K00693g	Scas_634.5	Kpol_2001.46
Anc_1.150	YJL186W			Kpol_2002.57	Scas_689.9	CAGL0L08096g			Kwal_33.13693	KLTH0F03938g	SAKL0C04598g	AEL148W	KLLA0C16467g	ZYRO0D17160g	YJL186W	Sbay_648.10	CAGL0M02871g
Anc_1.151		YCR030C		Kpol_2002.58		CAGL0L08074g	Sbay_675.65	YCR030C	Kwal_33.13698	KLTH0F04092g	SAKL0C04620g	AEL147W	KLLA0A06105g	ZYRO0D17138g			CAGL0M02893g	Scas_634.4	Kpol_2001.44
Anc_1.152	YJL185C			Kpol_2002.59					Kwal_33.13705	KLTH0F04114g	SAKL0C04642g	AEL146C	KLLA0A06127g	ZYRO0D17116g	YJL185C	Sbay_648.11	CAGL0M02915g	Scas_YGOB_YJL185C
Anc_1.153		YCR028C-A		Kpol_2002.60	Scas_689.10	CAGL0L08068g	Sbay_675.64	YCR028C-A	Kwal_33.13709	KLTH0F04136g	SAKL0C04664g	AEL145W	KLLA0A06149g	ZYRO0D17094g
Anc_1.154	YJL184W								Kwal_33.13711	KLTH0F04158g	SAKL0C04686g	AEL144W	KLLA0A06171g	ZYRO0D17072g	YJL184W	Sbay_648.12	CAGL0F03487g	Scas_634.3	Kpol_2001.43
Anc_1.155		YCR028C		Kpol_2002.61	Scas_689.11	CAGL0L08052g	Sbay_675.63	YCR028C	Kwal_33.13713	KLTH0F04180g	SAKL0C04708g	AEL143W	KLLA0A06193g	ZYRO0D17050g
Anc_1.156	YJL183W			Kpol_2002.62					Kwal_33.13718	KLTH0F04202g	SAKL0C04730g	AEL142W	KLLA0A06215g	ZYRO0D17028g	YJL183W	Sbay_648.13	CAGL0G07491g	Scas_634.2
Anc_1.157	YJL181W	YJR030C			Scas_689.12	CAGL0M08074g	Sbay_500.6	YJR030C	Kwal_33.13724	Kthe_YGOB_YJL181W	SAKL0C04752g	AEL141W	KLLA0A06237g	ZYRO0D17006g	YJL181W	Sbay_648.14			Kpol_2001.42
Anc_1.158	YJL180C								Kwal_33.13726	KLTH0F04246g	SAKL0C04774g	AEL140C	KLLA0A06259g	ZYRO0D16984g	YJL180C	Sbay_648.15	CAGL0G07513g	Scas_634.1	Kpol_2001.41
Anc_1.159	YJL179W			Kpol_2002.63					Kwal_33.13730	KLTH0F04268g	SAKL0C04796g	AEL139W	KLLA0A06281g	ZYRO0D16962g	YJL179W	Sbay_648.16	CAGL0G07529g	Scas_634.0d
Anc_1.160	YJL178C			Kpol_2002.64					Kwal_33.13731	KLTH0F04290g	SAKL0C04818g	AEL138C	KLLA0A06303g	ZYRO0D16940g	YJL178C	Sbay_648.17	CAGL0M11352g	Scas_651.29
Anc_1.161	YJL177W	YKL180W		Kpol_2002.65	Scas_689.13	CAGL0M08118g	Sbay_663.19	YKL180W	Kwal_33.13736	KLTH0F04312g	SAKL0C04840g	AEL137W	KLLA0A06336g	ZYRO0C08052g	YJL177W	Sbay_648.18		Scas_651.28
Anc_1.162		YKL179C		Kpol_2002.66	Scas_689.14	CAGL0M08162g	Sbay_663.20	YKL179C	Kwal_33.13739	KLTH0F04334g	SAKL0C04862g	AEL136C	KLLA0A06402g	ZYRO0C08030g
Anc_1.163	YJL176C								Kwal_33.13743	KLTH0F04356g	SAKL0C04884g	AEL135C	KLLA0A06424g	ZYRO0C08008g	YJL176C	Sbay_648.19	CAGL0M11374g	Scas_651.27	Kpol_2001.40
Anc_1.164	YJL174W								Kwal_33.13753	KLTH0F04378g	SAKL0C04906g	AEL134W	KLLA0A06468g	ZYRO0G18898g	YJL174W	Sbay_648.20	CAGL0C00363g	Scas_651.26	Kpol_2001.39
Anc_1.165	YJL173C			Kpol_2002.67					Kwal_33.13756	KLTH0F04400g	SAKL0C04928g	AEL133C	KLLA0A06490g	ZYRO0G18854g	YJL173C	Sbay_648.21	CAGL0C00341g	Scas_651.25
Anc_1.166	YJL172W								Kwal_33.13758	KLTH0F04422g	SAKL0C04950g	AEL132W	KLLA0A06512g	ZYRO0G18832g	YJL172W	Sbay_648.22	CAGL0C00319g	Scas_651.24
Anc_1.167		YKL178C			Scas_689.15	CAGL0M08184g	Sbay_663.21	YKL178C	Kwal_33.13772	KLTH0F04444g	SAKL0C04972g	AEL131C	KLLA0A06534g	ZYRO0G18810g					Kpol_2001.38
Anc_1.168	YJL171C			Kpol_2002.68	Scas_689.16	CAGL0M08206g			Kwal_33.13778	KLTH0F04466g	SAKL0C05016g	AEL130C	KLLA0A06556g		YJL171C	Sbay_648.23			Kpol_2001.37
Anc_1.169	YJL170C								Kwal_33.13783	KLTH0F04488g	SAKL0C05038g	AEL129C	KLLA0A06578g	ZYRO0G18788g	YJL170C	Sbay_648.24		Scas_651.23	Kpol_2001.36
Anc_1.170	YJL168C								Kwal_33.13786	KLTH0F04510g		AEL128C	KLLA0A06600g	ZYRO0G18766g	YJL168C	Sbay_648.25	CAGL0C00297g	Scas_651.22	Kpol_2001.35
Anc_1.171		YKL176C		Kpol_2002.69	Scas_689.17	CAGL0M08228g	Sbay_663.22	YKL176C	Kwal_33.13792	KLTH0F04532g		AEL127C	KLLA0A06622g	ZYRO0G18744g
Anc_1.172		YKL175W			Scas_689.18	CAGL0M08250g	Sbay_663.23	YKL175W	Kwal_33.13803	KLTH0F04554g	SAKL0C05104g	AEL126W	KLLA0A06644g	ZYRO0G18722g					Kpol_2001.34
Anc_1.173		YKL174C		Kpol_2002.70	Scas_689.19	CAGL0M08272g	Sbay_663.24	YKL174C	Kwal_33.13806	KLTH0F04576g	SAKL0C05126g	AEL125C	KLLA0A06666g	ZYRO0G18700g
Anc_1.174		YKL173W			Scas_689.20	CAGL0M08294g	Sbay_663.25	YKL173W	Kwal_33.13811	KLTH0F04598g		AEL124W	KLLA0A06688g	ZYRO0G18678g					Kpol_2001.33
Anc_1.175		YKL172W				CAGL0L00341g	Sbay_663.26	YKL172W	Kwal_33.13817	KLTH0F04620g	SAKL0C05170g	AEL123W	KLLA0A06710g	ZYRO0G18656g				Scas_651.21	Kpol_2001.32
Anc_1.176	YJL167W			Kpol_2002.71	Scas_689.21	CAGL0L00319g			Kwal_33.13820	KLTH0F04642g	SAKL0C05192g	AEL122W	KLLA0A06732g	ZYRO0G18634g	YJL167W	Sbay_648.26
Anc_1.177	YJL166W			Kpol_2002.72					Kwal_33.13823	KLTH0F04664g	SAKL0C05214g	AEL121W	KLLA0A06754g	ZYRO0G18612g	YJL166W	Sbay_648.27	CAGL0I06270g	Scas_651.20
Anc_1.178		YKL171W			Scas_689.22	CAGL0M08316g	Sbay_663.27	YKL171W	Kwal_33.13825	KLTH0F04686g	SAKL0C05236g	AEL120W	KLLA0A06776g	ZYRO0G18590g					Kpol_2001.31
Anc_1.179		YKL170W		Kpol_2002.73	Scas_689.23	CAGL0M08338g	Sbay_663.28	YKL170W	Kwal_33.13830	KLTH0F04708g	SAKL0C05258g	AEL119W	KLLA0A06798g	ZYRO0G18568g
Anc_1.180	YJL165C	YKL168C			Scas_689.24	CAGL0M08360g	Sbay_663.29	YKL168C	Kwal_33.13831	KLTH0F04730g	SAKL0C05280g	AEL118C	KLLA0A06820g	ZYRO0G18546g	YJL165C	Sbay_648.28	CAGL0I06248g	Scas_651.19	Kpol_2001.30
Anc_1.181		YKL167C		Kpol_2002.74	Scas_689.24d	CAGL0M08382g	Sbay_663.30	YKL167C	Kwal_33.13843	KLTH0F04774g	SAKL0C05346g	AEL116C	KLLA0B07183g	ZYRO0G18524g
Anc_1.182	YJL164C	YKL166C		Kpol_2002.75	Scas_689.25	CAGL0M08404g	Sbay_663.31	YKL166C	Kwal_33.13846	KLTH0F04840g	SAKL0C05368g	AEL115C	KLLA0B07205g	ZYRO0G18502g	YJL164C	Sbay_648.29		Scas_651.18
Anc_1.183	YJL163C				Scas_689.27	CAGL0M08426g			Kwal_33.13849	KLTH0F04862g	SAKL0C05412g	AEL114C	KLLA0B07227g	ZYRO0G18480g	YJL163C	Sbay_648.30			Kpol_2001.29
Anc_1.184		YKL165C			Scas_689.28	CAGL0M08448g	Sbay_663.33	YKL165C	Kwal_33.13856	KLTH0F04884g	SAKL0C05434g	AEL113C	KLLA0B07249g	ZYRO0G18458g					Kpol_2001.28
Anc_1.185	YJL162C								Kwal_33.13860	KLTH0F04906g	SAKL0C05456g	AEL112C	KLLA0B07271g	ZYRO0G18436g	YJL162C	Sbay_648.31	CAGL0I06226g	Scas_651.17	Kpol_2001.27
Anc_1.186	YJL161W								Kwal_33.13865	KLTH0F04972g	SAKL0C05522g		KLLA0B07337g	ZYRO0G18370g	YJL161W	Sbay_648.32
Anc_1.187	YJL160C	YKL164C		Kpol_2002.76	Scas_689.29	CAGL0M08492g		YKL164C	Kwal_33.13867	KLTH0F05016g	SAKL0C05566g	AEL111C	KLLA0B07370g	ZYRO0G18326g	YJL160C		CAGL0I06204g	Scas_651.16	Kpol_2001.23
Anc_1.188	YJL159W	YKL163W		Kpol_2002.77	Scas_689.30	CAGL0M08514g	Sbay_663.34	YKL163W	Kwal_33.13869	KLTH0F05060g		AEL110W	KLLA0B07392g	ZYRO0G18304g	YJL159W	Sbay_648.33	CAGL0I06182g	Scas_651.15	Kpol_2001.22
Anc_1.189	YJL158C			Kpol_2002.78					Kwal_33.13881		SAKL0C05676g	AEL103W	KLLA0B07447g	ZYRO0G18282g	YJL158C		CAGL0I06160g	Scas_651.14	Kpol_2001.21
Anc_1.190	YJL157C								Kwal_33.13886	KLTH0F05082g	SAKL0C05698g	AEL104W	KLLA0B07469g	ZYRO0G18260g	YJL157C	Sbay_648.34	CAGL0I06138g	Scas_651.13	Kpol_2001.20
Anc_1.191	YJL156C								Kwal_33.13893	KLTH0F05104g	SAKL0C05720g	AEL105W	KLLA0B07491g	ZYRO0G18238g	YJL156C	Sbay_648.35	CAGL0I06116g	Scas_651.12
Anc_1.192	YJL155C								Kwal_33.13899	KLTH0F05126g	SAKL0C05742g	AEL106W	KLLA0B07513g	ZYRO0G18216g	YJL155C	Sbay_648.36	CAGL0I06094g	Scas_651.11	Kpol_2001.19
Anc_1.193	YJL154C			Kpol_2002.79	Scas_689.32				Kwal_33.13902	KLTH0F05148g	SAKL0C05764g	AEL107W	KLLA0B07535g	ZYRO0G18194g	YJL154C	Sbay_648.37	CAGL0I06072g	Scas_651.10	Kpol_2001.18
Anc_1.194		YKR066C		Kpol_2002.80	Scas_689.33		Sbay_548.4	YKR066C	Kwal_33.13915	KLTH0F05170g	SAKL0C05786g		KLLA0B07557g	ZYRO0G18172g			CAGL0K08184g
Anc_1.195	YJL153C										SAKL0F00396g		KLLA0D16412g	ZYRO0G18150g	YJL153C	Sbay_648.38	CAGL0I06050g	Scas_651.9	Kpol_2001.17
Anc_1.196		YKR065C		Kpol_2002.81	Scas_689.34	CAGL0M05929g	Sbay_548.5	YKR065C	Kwal_33.13921	KLTH0F05192g	SAKL0C05808g	ADR328W	KLLA0A06083g	ZYRO0D02024g
Anc_1.197	YJL151C			Kpol_2002.82					Kwal_33.13926	KLTH0F05214g	SAKL0C05830g			ZYRO0D02046g	YJL151C	Sbay_648.39		Scas_477.4
Anc_1.198	YJL149W			Kpol_2002.83					Kwal_33.13930	KLTH0F05236g	SAKL0C05896g	ACR240W	KLLA0A06061g	ZYRO0D02068g	YJL149W	Sbay_648.40	CAGL0I06028g	Scas_651.8
Anc_1.199		YKR064W			Scas_234.1	CAGL0M05907g	Sbay_548.6	YKR064W	Kwal_33.13934	KLTH0F05258g	SAKL0C05918g	ACR241C	KLLA0A06039g	ZYRO0D02090g					Kpol_2001.16
Anc_1.200		YKR063C			Scas_481.1	CAGL0M05885g	Sbay_548.7	YKR063C	Kwal_33.13941	KLTH0F05280g	SAKL0C05940g	ACR242W	KLLA0A06017g	ZYRO0D02112g					Kpol_2001.15
Anc_1.201	YJL148W				Scas_481.2				Kwal_33.13949	KLTH0F05346g	SAKL0C06006g	ACR243W	KLLA0A05973g	ZYRO0D02178g	YJL148W	Sbay_648.41	CAGL0I06006g		Kpol_2001.14
Anc_1.202		YKR062W		Kpol_1060.51	Scas_481.3	CAGL0M05863g	Sbay_548.8	YKR062W	Kwal_33.13952	KLTH0F05368g	SAKL0C06028g	ACR244C	KLLA0A05951g	ZYRO0D02200g
Anc_1.203	YJL147C								Kwal_33.13958	KLTH0F05390g	SAKL0C06050g	ACR245C	KLLA0A05929g	ZYRO0D02222g	YJL147C	Sbay_648.42	CAGL0I05984g	Scas_651.7	Kpol_2001.13
Anc_1.204	YJL146W								Kwal_33.13961	KLTH0F05412g	SAKL0C06072g	ACR246W	KLLA0A05907g	ZYRO0D02244g	YJL146W	Sbay_648.43	CAGL0I05962g	Scas_651.6	Kpol_2001.12
Anc_1.205	YJL145W			Kpol_1060.52					Kwal_33.13968	KLTH0F05434g	SAKL0C06094g	ACR247W	KLLA0A05885g	ZYRO0D02266g	YJL145W	Sbay_648.44	CAGL0I05940g	Scas_651.5
Anc_1.206	YJL143W								Kwal_33.13980	KLTH0F05500g	SAKL0C06226g	ACR248W	KLLA0A05841g	ZYRO0D02948g	YJL143W	Sbay_648.46	CAGL0I05918g	Scas_651.4	Kpol_2001.11
Anc_1.207	YJL141C			Kpol_1060.53					Kwal_33.13984	KLTH0F05522g	SAKL0C06248g	ACR249C	KLLA0A05819g	ZYRO0D02970g	YJL141C		CAGL0I05896g	Scas_651.3	Kpol_2001.10
Anc_1.208	YJL140W			Kpol_1060.55	Scas_481.4				Kwal_33.13991	KLTH0F05544g	SAKL0C06270g	ACR250W	KLLA0A05797g	ZYRO0D02992g	YJL140W	Sbay_573.15	CAGL0I04400g
Anc_1.209	YJL139C	YKR061W		Kpol_1060.56	Scas_481.5	CAGL0M05841g	Sbay_548.9	YKR061W	Kwal_33.13993	KLTH0F05566g	SAKL0C06292g	ACR251C	KLLA0A05775g	ZYRO0D03014g	YJL139C	Sbay_573.14	CAGL0I04378g		Kpol_2001.9
Anc_1.210		YKR060W		Kpol_1060.57	Scas_481.6	CAGL0H02673g	Sbay_548.10	YKR060W	Kwal_33.13997	KLTH0F05588g	SAKL0C06314g	ACR252C	KLLA0A05753g	ZYRO0D03036g
Anc_1.211	YJL138C	YKR059W		Kpol_1060.58	Scas_481.7		Sbay_548.11	YKR059W	Kwal_33.14000	KLTH0F05610g	SAKL0C06336g	ACR253C	KLLA0A05731g	ZYRO0D03058g	YJL138C	Sbay_573.13	CAGL0I04356g
Anc_1.212	YJL137C	YKR058W			Scas_444.1	CAGL0H02695g	Sbay_548.12	YKR058W	Kwal_33.14002	KLTH0F05632g	SAKL0C06358g	ACR254C	KLLA0A05709g	ZYRO0D03080g	YJL137C	Sbay_573.12			Kpol_2001.8
Anc_1.213	YJL136C	YKR057W		Kpol_1060.59	Scas_444.2			YKR057W		KLTH0F05654g	SAKL0C06380g	ACR255C	KLLA0A05700g	ZYRO0D03102g	YJL136C		CAGL0K08382g	Scas_651.2	Kpol_2001.7
Anc_1.214		YKR056W			Scas_444.3		Sbay_548.14	YKR056W	Kwal_33.14009	KLTH0F05676g	SAKL0C06402g	ACR256C	KLLA0A05665g	ZYRO0D03124g			CAGL0K08360g		Kpol_2001.6
Anc_1.215		YKR055W		Kpol_1060.60	Scas_444.4		Sbay_548.15	YKR055W	Kwal_33.14015	KLTH0F05698g	SAKL0C06424g	ACR257C	KLLA0A05643g	ZYRO0D03146g			CAGL0K08316g
Anc_1.216		YKR054C			Scas_504.1			YKR054C	Kwal_33.14017	KLTH0F05720g	SAKL0C06446g	ACR258W	KLLA0A05621g	ZYRO0D03168g			CAGL0K08294g
Anc_1.217	YJL134W	YKR053C		Kpol_1060.61	Scas_379.1	CAGL0I04334g		YKR053C	Kwal_33.14041	KLTH0F05742g	SAKL0C06468g	ACR259W		ZYRO0D03190g	YJL134W	Sbay_573.10	CAGL0K08272g	Scas_651.1	Kpol_2001.5
Anc_1.218	YJL133C-A					CAGL0I04328g				KLTH0F05764g	SAKL0C06490g		KLLA0A05566g		YJL133C-A			Scas_651.0d
Anc_1.219	YJL133W	YKR052C		Kpol_448.18	Scas_379.2	CAGL0L05742g	Sbay_518.16	YKR052C	Kwal_33.14050	KLTH0F05786g	SAKL0C06512g	ACR260W	KLLA0E15445g	ZYRO0D03212g	YJL133W	Sbay_573.9	CAGL0K08250g	Scas_582.7	Kpol_2001.4
Anc_1.220		YKR051W		Kpol_448.17	Scas_379.3		Sbay_518.15	YKR051W	Kwal_33.14054	KLTH0F05808g	SAKL0C06534g	ACR261C	KLLA0E15423g	ZYRO0D03234g			CAGL0K08228g
Anc_1.221	YJL132W					CAGL0L05720g			Kwal_33.14056	KLTH0F05830g	SAKL0C06556g		KLLA0E15401g	ZYRO0D03256g	YJL132W	Sbay_573.8		Scas_582.6
Anc_1.222	YJL131C			Kpol_448.16		CAGL0L05698g			Kwal_33.14060	KLTH0F05852g	SAKL0C06578g	ACR262C	KLLA0E15379g	ZYRO0D03278g	YJL131C	Sbay_573.7		Scas_582.5
Anc_1.223	YJL130C			Kpol_448.15		CAGL0L05676g			Kwal_33.14061	KLTH0F05874g	SAKL0C06600g	ACR263C	KLLA0E15357g	ZYRO0D03300g	YJL130C	Sbay_573.6		Scas_582.4
Anc_1.224	YJL129C	YKR050W		Kpol_448.14	Scas_536.7	CAGL0L05654g	Sbay_518.14	YKR050W	Kwal_33.14076	KLTH0F05896g	SAKL0C06622g	AFL218C	KLLA0E15335g	ZYRO0D03322g	YJL129C	Sbay_573.5		Scas_582.2	Kpol_1031.33
Anc_1.225	YJL128C			Kpol_448.13		CAGL0L05632g			Kwal_33.14081	KLTH0F05918g	SAKL0C06666g	AFL217C	KLLA0E15313g	ZYRO0D03344g	YJL128C	Sbay_573.4		Scas_582.1	Kpol_1031.32
Anc_1.226	YJL127C-B			Kpol_448.12		CAGL0L05626g					SAKL0C06710g	AFL216C			YJL127C-B
Anc_1.227	YJL127C			Kpol_448.11		CAGL0L05610g			Kwal_33.14089	KLTH0F05962g	SAKL0C06754g	AFL215C	KLLA0E15269g	ZYRO0D03366g	YJL127C	Sbay_573.3
Anc_1.228	YJL126W			Kpol_448.10		CAGL0L05588g			Kwal_33.14092	KLTH0F05984g	SAKL0C06776g		KLLA0E15247g	ZYRO0D03388g	YJL126W	Sbay_573.2		Scas_711.1
Anc_1.229	YJL125C					CAGL0L05566g			Kwal_33.14099	KLTH0F06006g	SAKL0C06798g	AFL214C	KLLA0E15225g	ZYRO0D03410g	YJL125C	Sbay_573.1		Scas_711.2	Kpol_1031.31
Anc_1.230	YJL124C				Scas_536.8	CAGL0L05544g			Kwal_33.14104	KLTH0F06028g	SAKL0C06842g	AFL212C	KLLA0E15159g	ZYRO0D03432g	YJL124C	Sbay_546.15			Kpol_1031.30
Anc_1.231		YKR049C		Kpol_448.9	Scas_437.2	CAGL0M05951g	Sbay_518.13	YKR049C	Kwal_33.14109	KLTH0F06050g	SAKL0C06864g	AFL211W	KLLA0E15137g	ZYRO0D03454g
Anc_1.232	YJL123C								Kwal_33.14110	KLTH0F06072g	SAKL0C06886g	AFL210C	KLLA0E15115g	ZYRO0D03476g	YJL123C	Sbay_546.14	CAGL0L05522g	Scas_711.3	Kpol_1031.29
Anc_1.233	YJL122W								Kwal_33.14114	KLTH0F06094g	SAKL0C06908g	AFL209W	KLLA0E15093g	ZYRO0D03498g	YJL122W	Sbay_546.13	CAGL0L05500g	Scas_711.4	Kpol_1031.28
Anc_1.234	YJL121C			Kpol_448.8					Kwal_33.14118	KLTH0F06116g	SAKL0C06930g	AFL208C	KLLA0E15071g	ZYRO0D03520g	YJL121C	Sbay_546.12	CAGL0L05478g	Scas_711.5
Anc_1.235		YKR048C			Scas_420.2	CAGL0M05973g	Sbay_518.12	YKR048C	Kwal_33.14120	KLTH0F06160g	SAKL0C07040g	AEL109W	KLLA0E15049g	ZYRO0D03542g					Kpol_1031.27
Anc_1.236		YKR046C		Kpol_448.7	Scas_536.6	CAGL0M05995g	Sbay_518.11	YKR046C	Kwal_33.14125	KLTH0F06182g	SAKL0C07062g	AEL108W	KLLA0E15027g	ZYRO0D03564g					Kpol_1031.26
Anc_1.237		YKR045C			Scas_536.5	CAGL0L03355g	Sbay_518.10	YKR045C	Kwal_33.14128	KLTH0F06226g	SAKL0C07084g	ADR326C		ZYRO0D03586g					Kpol_1031.25
Anc_1.238	YJL117W			Kpol_448.6					Kwal_33.14133	KLTH0F06248g	SAKL0C07106g	ADR325C	KLLA0E14983g	ZYRO0D03608g	YJL117W	Sbay_546.10	CAGL0L05456g	Scas_711.6
Anc_1.239		YKR044W		Kpol_448.5	Scas_536.4	CAGL0L03333g	Sbay_518.9	YKR044W	Kwal_33.14136	KLTH0F06270g	SAKL0C07128g	ADR324W		ZYRO0D03630g					Kpol_1031.24
Anc_1.240		YKR043C		Kpol_448.4	Scas_536.3	CAGL0L03311g	Sbay_518.8	YKR043C	Kwal_33.14139	KLTH0F06314g	SAKL0C07150g	ADR323C	KLLA0E14961g	ZYRO0D03652g
Anc_1.241	YJL116C	YKR042W		Kpol_448.3	Scas_536.2	CAGL0L03289g		YKR042W	Kwal_33.14150	KLTH0F06358g	SAKL0C07194g	ADR322W	KLLA0E14939g	ZYRO0D03674g	YJL116C	Sbay_546.9	CAGL0L05434g	Scas_711.7
Anc_1.242	YJL115W			Kpol_448.2					Kwal_33.14162	KLTH0F06424g	SAKL0C07238g	ADR320C	KLLA0E14895g	ZYRO0D03696g	YJL115W	Sbay_546.8	CAGL0L05412g	Scas_711.8
Anc_1.243		YKR041W		Kpol_448.1			Sbay_518.6	YKR041W	Kwal_33.14165	KLTH0F06446g	SAKL0C07260g	ADR319W		ZYRO0D03718g
Anc_1.244		YKR039W				CAGL0L03267g	Sbay_518.5	YKR039W	Kwal_27.12681	KLTH0E15642g	SAKL0D04664g	AFR230C	KLLA0A06930g	ZYRO0D03762g					Kpol_543.79
Anc_1.245		YKR038C		Kpol_1031.38	Scas_603.2	CAGL0L03245g	Sbay_518.4	YKR038C	Kwal_27.12674	KLTH0E15620g	SAKL0D04752g	AEL316W	KLLA0F21450g	ZYRO0D03784g
Anc_1.246		YKR037C		Kpol_1031.37	Scas_603.3	CAGL0L03223g	Sbay_518.3	YKR037C	Kwal_27.12673	KLTH0E15598g	SAKL0D04774g	AEL315W	KLLA0F21428g	ZYRO0D03806g
Anc_1.247	YJL112W	YKR036C		Kpol_1031.36	Scas_603.5	CAGL0L03201g	Sbay_518.2	YKR036C	Kwal_27.12667	KLTH0E15576g	SAKL0D04796g	AEL314W	KLLA0F21406g	ZYRO0D03828g	YJL112W	Sbay_546.6	CAGL0G04345g	Scas_711.11	Kpol_1016.11
Anc_1.248	YJL111W			Kpol_1031.35	Scas_603.6				Kwal_27.12663	KLTH0E15554g	SAKL0D04884g	AFR067W	KLLA0F21340g	ZYRO0D03850g	YJL111W	Sbay_546.5	CAGL0G04367g
Anc_1.249		YKR035W-A		Kpol_1031.34	Scas_603.7	CAGL0L03179g		YKR035W-A	Kwal_27.12660	KLTH0E15510g	SAKL0D04906g	AFR068C	KLLA0F21318g	ZYRO0D03872g
Anc_1.250	YJL110C	YKR034W			Scas_603.8	CAGL0L03157g	Sbay_443.2	YKR034W	Kwal_27.12655	KLTH0E15488g	SAKL0D04928g	AFR069C	KLLA0F21296g	ZYRO0D03894g	YJL110C	Sbay_546.4	CAGL0G04389g	Scas_711.12	Kpol_1016.12
Anc_1.251		YKR031C			Scas_603.9	CAGL0L03135g		YKR031C	Kwal_27.12639	KLTH0E15466g	SAKL0D04972g	AFR071W	KLLA0F21274g	ZYRO0F13486g					Kpol_2001.3
Anc_1.252		YKR030W			Scas_603.10	CAGL0L03113g	Sbay_473.4	YKR030W	Kwal_27.12630	KLTH0E15400g	SAKL0D05038g	AFR073C	KLLA0F21230g	ZYRO0F13442g					Kpol_2001.2
Anc_1.253	YJL109C								Kwal_27.12622	KLTH0E15378g	SAKL0D05060g	AFR074C	KLLA0F21208g	ZYRO0G17138g	YJL109C	Sbay_546.3	CAGL0G04411g	Scas_711.13	Kpol_2001.1
Anc_1.254	YJL108C								Kwal_27.12617	KLTH0E15356g	SAKL0D05082g	AFR075C	KLLA0F02816g	ZYRO0G17116g	YJL108C	Sbay_546.2	CAGL0G04433g
Anc_1.255	YJL106W			Kpol_463.19					Kwal_26.7276	KLTH0D03080g	SAKL0D05104g	AFR076W	KLLA0F02838g	ZYRO0G17094g	YJL106W	Sbay_467.4	CAGL0G04455g	Scas_711.15
Anc_1.256	YJL105W	YKR029C		Kpol_463.18	Scas_603.11	CAGL0L03091g	Sbay_473.3	YKR029C	Kwal_26.7289	KLTH0D03102g	SAKL0D05148g	AFR077W	KLLA0F02882g	ZYRO0G17072g	YJL105W	Sbay_467.3	CAGL0G04499g	Scas_711.16	Kpol_1016.13
Anc_1.257	YJL104W			Kpol_463.17					Kwal_26.7292	KLTH0D03124g	SAKL0D05170g	AFR078W	KLLA0F13860g	ZYRO0G17050g	YJL104W	Sbay_467.2	CAGL0G04521g	Scas_711.17
Anc_1.258				Kpol_463.16					Kwal_26.7295	KLTH0D03146g	SAKL0D05192g	AFR079C
Anc_1.259		YKR023W		Kpol_463.15	Scas_603.12	CAGL0L03069g	Sbay_624.38	YKR023W	Kwal_26.7298	KLTH0D03168g	SAKL0D05214g	AFR080W	KLLA0F13882g	ZYRO0F01782g
Anc_1.260	YJL103C			Kpol_463.14							SAKL0D05236g	AFR081C	KLLA0F13904g	ZYRO0F01804g	YJL103C	Sbay_467.1	CAGL0L03674g	Scas_711.18
Anc_1.261		YKR024C			Scas_603.13	CAGL0L03047g	Sbay_624.39	YKR024C	Kwal_26.7302	KLTH0D03190g	SAKL0D05258g	AFR082C	KLLA0F13926g	ZYRO0F01826g					Kpol_1016.14
Anc_1.262		YKR025W			Scas_603.14	CAGL0L03025g		YKR025W	Kwal_26.7310	KLTH0D03212g	SAKL0D05280g	AFR083W	KLLA0F13948g	ZYRO0F01848g					Kpol_1016.15
Anc_1.263		YKR026C			Scas_603.15	CAGL0L03003g		YKR026C	Kwal_26.7312	KLTH0D03234g	SAKL0D05302g	AFR084C	KLLA0F13970g	ZYRO0F01870g					Kpol_1016.16
Anc_1.264	YJL102W			Kpol_463.13					Kwal_26.7316	KLTH0D03256g	SAKL0D05324g	AFR085W	KLLA0F13992g	ZYRO0F01892g	YJL102W		CAGL0L03652g	Scas_711.19
Anc_1.265	YJL101C			Kpol_463.12	Scas_603.16				Kwal_26.7324	KLTH0D03322g	SAKL0D05390g	AFR086C	KLLA0F14058g	ZYRO0F01936g	YJL101C	Sbay_597.2	CAGL0L03630g
Anc_1.266	YJL100W								Kwal_26.7332	KLTH0D03344g	SAKL0D05412g	AFR087W	KLLA0F14080g	ZYRO0F01958g	YJL100W	Sbay_597.3		Scas_711.20
Anc_1.267	YJL099W	YKR027W		Kpol_463.11	Scas_603.17		Sbay_473.1	YKR027W	Kwal_26.7338	KLTH0D03366g	SAKL0D05434g	AFR088W	KLLA0F14102g	ZYRO0F01980g	YJL099W	Sbay_597.4	CAGL0L03608g	Scas_711.21
Anc_1.268	YJL098W	YKR028W		Kpol_463.10	Scas_357.1		Sbay_473.2	YKR028W	Kwal_26.7346	KLTH0D03388g	SAKL0D05456g	AFR089W	KLLA0F14124g	ZYRO0G15356g	YJL098W	Sbay_597.5	CAGL0L03586g	Scas_711.22
Anc_1.269	YJL097W								Kwal_26.7350	KLTH0D03410g	SAKL0D05478g	AFR090W	KLLA0F14146g	ZYRO0G15334g	YJL097W	Sbay_597.6	CAGL0L03564g	Scas_711.23	Kpol_1016.17
Anc_1.270	YJL096W			Kpol_463.9					Kwal_26.7353	KLTH0D03432g	SAKL0D05500g	AFR091W	KLLA0F14168g	ZYRO0G15312g	YJL096W		CAGL0L03542g	Scas_711.24
Anc_1.271	YJL095W			Kpol_463.8					Kwal_26.7355	KLTH0D03454g	SAKL0D05522g	AFR092W	KLLA0F14190g	ZYRO0G15290g	YJL095W	Sbay_597.8	CAGL0L03520g	Scas_711.25
Anc_1.272	YJL094C			Kpol_463.7					Kwal_14.754	KLTH0G10868g	SAKL0D05544g		KLLA0D06259g	ZYRO0G15268g	YJL094C	Sbay_597.9	CAGL0L03498g	Scas_711.26
Anc_1.273	YJL093C			Kpol_463.6					Kwal_26.7370	KLTH0D03476g	SAKL0D05566g		KLLA0F14212g	ZYRO0G15246g	YJL093C	Sbay_597.10	CAGL0L03476g	Scas_711.27
Anc_1.274	YJL092W								Kwal_26.7380	KLTH0D03498g	SAKL0D05588g	AFR093W	KLLA0F14234g	ZYRO0G15224g	YJL092W	Sbay_597.11	CAGL0L03454g	Scas_711.28	Kpol_1016.18
Anc_1.275	YJL091C			Kpol_463.5					Kwal_26.7388	KLTH0D03520g	SAKL0D05610g	AFR094C	KLLA0F14278g	ZYRO0G15202g	YJL091C	Sbay_597.12	CAGL0L03432g	Scas_711.29
Anc_1.276	YJL090C								Kwal_26.7414	KLTH0D03542g	SAKL0D05632g	AFR095C	KLLA0F14300g	ZYRO0G15180g	YJL090C	Sbay_597.13	CAGL0L03410g	Scas_711.30	Kpol_1016.19
Anc_1.277	YJL089W								Kwal_26.7391	KLTH0D03564g	SAKL0D05654g	AFR096W	KLLA0F14322g	ZYRO0G15136g	YJL089W	Sbay_597.14	CAGL0L03377g	Scas_711.31	Kpol_1016.20
Anc_1.278		YKR022C		Kpol_463.4	Scas_675.35	CAGL0L02981g	Sbay_624.37	YKR022C	Kwal_26.7417	KLTH0D03586g	SAKL0D05676g	AFR097W	KLLA0F14344g	ZYRO0G15114g
Anc_1.279	YJL088W								Kwal_14.2340	KLTH0H09526g	SAKL0D05698g	AFR098W	KLLA0F14366g	ZYRO0G15092g	YJL088W	Sbay_597.15	CAGL0I10791g	Scas_711.32	Kpol_1016.21
Anc_1.280	YJL087C			Kpol_463.3					Kwal_14.2343	KLTH0H09548g	SAKL0D05720g	AFR099C	KLLA0F14399g	ZYRO0G15070g	YJL087C	Sbay_597.16	CAGL0M03091g	Scas_711.14
Anc_1.281	YJL085W			Kpol_463.2					Kwal_14.2348	KLTH0H09570g	SAKL0D05742g	AFR100W	KLLA0F14421g	ZYRO0G15048g	YJL085W	Sbay_597.17	CAGL0M03113g	Scas_711.33
Anc_1.282	YJL084C	YKR021W		Kpol_463.1	Scas_675.34	CAGL0L02959g	Sbay_624.36	YKR021W	Kwal_14.2352	KLTH0H09592g	SAKL0D05764g	AFR101C	KLLA0F14443g	ZYRO0G15026g	YJL084C	Sbay_597.18	CAGL0M03135g	Scas_711.34
Anc_1.283		YKR020W			Scas_675.33	CAGL0H06809g	Sbay_624.35	YKR020W	Kwal_14.2361	KLTH0H09614g	SAKL0D05786g	AFR102C	KLLA0D02200g	ZYRO0G21516g					Kpol_1016.22
Anc_1.284	YJL083W	YKR019C		Kpol_282.7	Scas_675.32		Sbay_624.34	YKR019C	Kwal_14.2364	KLTH0H09636g	SAKL0D05808g	AFR103W	KLLA0D02222g	ZYRO0G21494g	YJL083W	Sbay_597.19	CAGL0M03157g	Scas_711.35	Kpol_1016.23
Anc_1.285	YJL082W	YKR018C		Kpol_282.6	Scas_675.31	CAGL0G03245g	Sbay_624.33	YKR018C	Kwal_14.2369	KLTH0H09658g	SAKL0D05830g		KLLA0D02244g	ZYRO0G21472g	YJL082W	Sbay_597.20	CAGL0M03179g
Anc_1.286		YKR017C		Kpol_282.5	Scas_675.30	CAGL0G07733g	Sbay_624.32	YKR017C	Kwal_14.2375	KLTH0H09680g	SAKL0D05852g	AFR104W	KLLA0D02266g	ZYRO0G21450g
Anc_1.287	YJL081C			Kpol_282.4					Kwal_14.2377	KLTH0H09702g	SAKL0D05874g	AFR105C	KLLA0D02288g	ZYRO0G21428g	YJL081C	Sbay_597.21	CAGL0M03201g	Scas_613.19
Anc_1.288		YKR016W		Kpol_282.3	Scas_675.29	CAGL0G07711g	Sbay_624.31	YKR016W	Kwal_14.2384	KLTH0H09724g	SAKL0D05896g	AFR106C	KLLA0D02310g	ZYRO0G21406g
Anc_1.289		YKR014C			Scas_675.28	CAGL0G07689g	Sbay_624.29	YKR014C	Kwal_14.2394	KLTH0H09768g	SAKL0D05940g	AAL176C	KLLA0D02376g	ZYRO0G21384g					Kpol_1016.24
Anc_1.290	YJL080C			Kpol_282.2					Kwal_14.2397	KLTH0H09790g	SAKL0D05962g	AAL177W	KLLA0D02398g	ZYRO0G21362g	YJL080C	Sbay_597.22	CAGL0M03223g	Scas_711.36	Kpol_1016.25
Anc_1.291	YJL079C	YKR013W		Kpol_282.1	Scas_675.27	CAGL0G07667g		YKR013W	Kwal_14.2409	KLTH0H09812g	SAKL0D05984g	AAL178W	KLLA0D02420g		YJL079C		CAGL0F05137g	Scas_711.37	Kpol_1016.27
Anc_1.292	YJL078C								Kwal_14.2410	KLTH0H09834g	SAKL0D06006g	AAL179W	KLLA0D02442g	ZYRO0G21340g	YJL078C
Anc_1.293		YKR011C			Scas_675.26	CAGL0B03201g	Sbay_624.26	YKR011C	Kwal_14.2414	KLTH0H09900g	SAKL0D06050g	AAL180C	KLLA0C09372g						Kpol_1016.28
Anc_1.294	YJL076W	YKR010C		Kpol_1018.1	Scas_675.24	CAGL0B03179g	Sbay_624.25	YKR010C	Kwal_14.2421	KLTH0H09944g	SAKL0D06094g	AAL181C	KLLA0C09394g	ZYRO0G21318g	YJL076W	Sbay_563.2	CAGL0H02783g	Scas_711.38	Kpol_1016.29
Anc_1.295	YJL074C			Kpol_1018.2					Kwal_14.2435	KLTH0H09966g	SAKL0D06116g	AAL182W	KLLA0A00286g	ZYRO0G21296g	YJL074C	Sbay_563.3	CAGL0H02805g	Scas_711.39
Anc_1.296		YBR287W		Kpol_1018.3	Scas_675.23	CAGL0G07601g	Sbay_622.12	YBR287W	Kwal_14.2449	KLTH0H10010g	SAKL0D06204g	AFR126W	KLLA0D06380g	ZYRO0G21252g
Anc_1.297	YJL073W								Kwal_14.2452	KLTH0H10032g	SAKL0D06226g	ADR124C	KLLA0D06402g	ZYRO0G21230g	YJL073W	Sbay_563.4	CAGL0H02827g	Scas_711.40	Kpol_1027.13
Anc_1.298		YBR286W			Scas_675.22	CAGL0G07623g	Sbay_622.11	YBR286W	Kwal_14.2457	KLTH0H10054g	SAKL0D06248g	ADR123W	KLLA0D06424g	ZYRO0G21208g					Kpol_1027.12
Anc_1.299		YBR285W					Sbay_622.10	YBR285W	Kwal_14.2463	KLTH0H10142g	SAKL0D06270g		KLLA0D06479g	ZYRO0G21186g
Anc_1.300	YJL072C								Kwal_14.2466	KLTH0H10164g	SAKL0D06314g	ADR121W	KLLA0D06501g	ZYRO0G21164g	YJL072C	Sbay_563.5	CAGL0H02849g	Scas_711.41	Kpol_1027.11
Anc_1.301	YJL071W								Kwal_14.2470	KLTH0H10186g	SAKL0D06336g	ADR120C	KLLA0D06523g	ZYRO0G21142g	YJL071W	Sbay_563.6	CAGL0H02871g	Scas_711.42	Kpol_1027.10
Anc_1.302	YJL070C	YBR284W			Scas_675.21		Sbay_622.9	YBR284W	Kwal_14.2476	KLTH0H10208g	SAKL0D06380g	ADR119W		ZYRO0G21120g	YJL070C	Sbay_563.7	CAGL0H02893g	Scas_711.43	Kpol_1027.9
Anc_1.303		YBR283C			Scas_675.20	CAGL0B03245g	Sbay_622.8	YBR283C	Kwal_0.57	KLTH0H11066g	SAKL0D07304g	AFR613C	KLLA0F02057g	ZYRO0G21076g					Kpol_1027.7
Anc_1.304		YBR282W			Scas_675.19	CAGL0B03267g	Sbay_622.7	YBR282W	Kwal_0.56	KLTH0H11044g	SAKL0D07282g	AFR618C	KLLA0F02035g	ZYRO0G21054g					Kpol_1027.6
Anc_1.305	YJL069C			Kpol_1066.26					Kwal_0.49	KLTH0H11022g	SAKL0D07260g	AEL153W	KLLA0F02013g	ZYRO0G21010g	YJL069C	Sbay_563.8	CAGL0H02937g	Scas_711.46
Anc_1.306		YBR281C			Scas_675.18	CAGL0B03289g	Sbay_622.6	YBR281C	Kwal_0.40	KLTH0H11000g	SAKL0D07238g	AEL154C	KLLA0F01991g	ZYRO0G20988g					Kpol_1027.5
Anc_1.307		YBR280C			Scas_675.17	CAGL0B03311g	Sbay_622.5	YBR280C	Kwal_0.39	KLTH0H10978g	SAKL0D07216g	AEL155C	KLLA0F01969g	ZYRO0G20966g					Kpol_1027.25
Anc_1.308	YJL068C			Kpol_1066.25					Kwal_0.37	KLTH0H10956g	SAKL0D07194g	AEL156W	KLLA0F01947g	ZYRO0G20944g	YJL068C	Sbay_563.9	CAGL0J05324g	Scas_711.47
Anc_1.309		YBR279W		Kpol_1066.24	Scas_675.16	CAGL0B03333g	Sbay_622.4	YBR279W	Kwal_0.34	KLTH0H10934g	SAKL0D07172g	AEL157W	KLLA0F01925g	ZYRO0G20922g
Anc_1.310	YJL066C								Kwal_0.30	KLTH0H10912g	SAKL0D07150g	AEL158W	KLLA0F01881g	ZYRO0G20900g	YJL066C	Sbay_563.10	CAGL0J05302g	Scas_711.48	Kpol_1027.24
Anc_1.311	YJL065C	YBR278W			Scas_675.15	CAGL0B03355g	Sbay_622.3	YBR278W	Kwal_0.26	KLTH0H10890g	SAKL0D07128g	AEL159W	KLLA0F01859g	ZYRO0G20878g	YJL065C	Sbay_563.11	CAGL0J05280g	Scas_711.49	Kpol_1027.23
Anc_1.312		YBR276C		Kpol_1066.23	Scas_675.13	CAGL0B03377g	Sbay_622.2	YBR276C	Kwal_0.10	KLTH0H10868g	SAKL0D07106g	AEL160C	KLLA0F01837g	ZYRO0G20856g
Anc_1.313	YJL063C				Scas_675.12				Kwal_0.3	KLTH0H10824g	SAKL0D07062g	AEL162W	KLLA0F01793g	ZYRO0G20812g	YJL063C	Sbay_563.12	CAGL0J05258g		Kpol_1027.22
Anc_1.314	YJL062W-A				Scas_675.11				Kwal_14.2601	KLTH0H10802g	SAKL0D07040g	AEL163C	KLLA0F01771g	ZYRO0G20790g	YJL062W-A	Sbay_563.13			Kpol_1027.21
Anc_1.315		YBR265W			Scas_675.10	CAGL0I09328g	Sbay_595.23	YBR265W	Kwal_14.2598	KLTH0H10780g	SAKL0D07018g	AEL164C	KLLA0F01749g	ZYRO0G20768g					Kpol_1035.28
Anc_1.316		YBR267W			Scas_675.9	CAGL0I09350g	Sbay_595.24	YBR267W	Kwal_14.2591	KLTH0H10758g	SAKL0D06996g	AEL165C	KLLA0F01727g	ZYRO0G20746g					Kpol_1035.27
Anc_1.317	YJL062W								Kwal_14.2587	KLTH0H10736g	SAKL0D06974g	AEL166C	KLLA0F01705g	ZYRO0G20724g	YJL062W	Sbay_563.14	CAGL0J05236g	Scas_711.50	Kpol_1035.26
Anc_1.318		YBR268W			Scas_675.8	CAGL0I09372g	Sbay_595.25	YBR268W	Kwal_14.2586	KLTH0H10714g	SAKL0D06952g	AEL167C	KLLA0F01683g	ZYRO0G20702g					Kpol_1035.25
Anc_1.319	YJL061W								Kwal_14.2580	KLTH0H10692g	SAKL0D06930g	AEL168C	KLLA0F01661g	ZYRO0G20680g	YJL061W	Sbay_563.15	CAGL0J05214g	Scas_711.51	Kpol_1035.24
Anc_1.320		YBR269C		Kpol_1066.22	Scas_675.7	CAGL0I09394g	Sbay_595.26	YBR269C	Kwal_14.2578	KLTH0H10670g	SAKL0D06908g	AEL169W	KLLA0F01639g	ZYRO0G20658g
Anc_1.321	YJL060W								Kwal_14.2574	KLTH0H10648g	SAKL0D06886g	AEL170C	KLLA0F01617g	ZYRO0G20636g	YJL060W	Sbay_563.16	CAGL0J05126g	Scas_711.52	Kpol_1035.23
Anc_1.322	YJL059W			Kpol_1066.21					Kwal_14.2568	KLTH0H10626g	SAKL0D06864g	AEL171C	KLLA0F01551g	ZYRO0G20614g	YJL059W	Sbay_563.17	CAGL0J05104g	Scas_711.53
Anc_1.323	YJL058C	YBR270C		Kpol_1066.20	Scas_675.6	CAGL0I09416g	Sbay_595.27	YBR270C	Kwal_14.2561	KLTH0H10604g	SAKL0D06842g	AEL172W	KLLA0F01529g	ZYRO0G20592g	YJL058C	Sbay_563.18		Scas_711.54
Anc_1.324	YJL057C			Kpol_1066.19					Kwal_14.2554	KLTH0H10582g	SAKL0D06820g	AEL173W	KLLA0F01507g	ZYRO0G20570g	YJL057C	Sbay_563.19	CAGL0J05082g	Scas_711.55
Anc_1.325		YBR271W		Kpol_1066.17	Scas_675.5	CAGL0I09438g	Sbay_595.28	YBR271W	Kwal_14.2550	KLTH0H10560g	SAKL0D06798g	AER240W	KLLA0E21539g	ZYRO0G20548g
Anc_1.326	YJL056C								Kwal_14.2543	KLTH0H10538g	SAKL0D06776g	AEL174W	KLLA0F01463g	ZYRO0G20526g	YJL056C		CAGL0J05060g	Scas_711.56	Kpol_1035.22
Anc_1.327	YJL055W			Kpol_1066.16					Kwal_14.2537	KLTH0H10516g	SAKL0D06754g	AEL175C		ZYRO0G20482g	YJL055W		CAGL0J05038g	Scas_557.8
Anc_1.328	YJL054W			Kpol_1066.15					Kwal_14.2523	KLTH0H10472g	SAKL0D06710g	AEL177C	KLLA0F01441g	ZYRO0G20460g	YJL054W		CAGL0J05016g	Scas_557.7
Anc_1.329	YJL053W			Kpol_1066.14					Kwal_14.2521	KLTH0H10450g	SAKL0D06688g	AEL178C	KLLA0F01419g	ZYRO0B09262g	YJL053W	Sbay_469.2	CAGL0J04994g	Scas_557.6
Anc_1.330											SAKL0D06666g	AEL179W	KLLA0F01408g				CAGL0J04972g
Anc_1.331	YJL051W								Kwal_14.2518	KLTH0H10428g	SAKL0D06644g	AEL180C	KLLA0F01386g	ZYRO0B09284g	YJL051W	Sbay_469.4	CAGL0J04950g	Scas_557.5	Kpol_1035.21
Anc_1.332	YJL050W								Kwal_14.2508	KLTH0H10406g	SAKL0D06622g	AEL181C	KLLA0F01364g	ZYRO0B09306g	YJL050W		CAGL0J04928g	Scas_557.4	Kpol_1035.20
Anc_1.333		YBR272C			Scas_675.4	CAGL0I09460g	Sbay_595.29	YBR272C	Kwal_14.2506	KLTH0H10384g		AEL182W	KLLA0F01342g	ZYRO0B09328g					Kpol_1035.19
Anc_1.334	YJL049W			Kpol_1066.13					Kwal_14.2503	KLTH0H10362g	SAKL0D06578g	AEL183C	KLLA0F01320g	ZYRO0B09240g	YJL049W	Sbay_471.2	CAGL0J04906g	Scas_557.2
Anc_1.335	YJL048C	YBR273C		Kpol_1066.12	Scas_675.3	CAGL0I09482g		YBR273C	Kwal_14.2499	KLTH0H10340g	SAKL0D06556g	AEL184W	KLLA0F01298g	ZYRO0B09218g	YJL048C	Sbay_471.3	CAGL0J04884g		Kpol_1035.18
Anc_1.336		YBR274W			Scas_675.2	CAGL0I09504g	Sbay_428.2	YBR274W	Kwal_14.2497	KLTH0H10318g	SAKL0D06534g	AEL185C	KLLA0F01276g	ZYRO0B09196g					Kpol_1035.17
Anc_1.337		YBR275C			Scas_675.1	CAGL0B03399g		YBR275C	Kwal_14.2486	KLTH0H10296g	SAKL0D06512g	AEL186W	KLLA0F01254g	ZYRO0B09174g					Kpol_1035.16
Anc_1.338		YBR264C		Kpol_1066.11	Scas_203.2	CAGL0I09306g	Sbay_595.22	YBR264C	Kwal_14.2484	KLTH0H10274g	SAKL0D06490g	AEL187C	KLLA0F01232g	ZYRO0B09152g
Anc_1.339		YBR263W			Scas_203.1	CAGL0I09284g		YBR263W	Kwal_14.2483	KLTH0H10252g	SAKL0D06468g	AEL188W	KLLA0F01210g	ZYRO0B09130g					Kpol_1035.15
Anc_1.340		YBR262C		Kpol_1066.10	Scas_697.0d	CAGL0I09262g	Sbay_595.20	YBR262C	Kwal_0.64	KLTH0H11088g	SAKL0D07326g	AFR614W	KLLA0F02079g	ZYRO0B09108g
Anc_1.341		YBR261C			Scas_697.1	CAGL0I09240g	Sbay_595.19	YBR261C	Kwal_0.65	KLTH0H11110g	SAKL0D07348g	AFR615W	KLLA0F02101g	ZYRO0B09086g					Kpol_1035.14
Anc_1.342		YBR260C		Kpol_1066.9	Scas_697.2	CAGL0I09218g	Sbay_595.18	YBR260C	Kwal_0.68	KLTH0H11154g	SAKL0D07414g	AFR616W	KLLA0F02123g	ZYRO0B09042g					Kpol_1035.13
Anc_1.343	YJL047C								Kwal_0.70	KLTH0H11176g	SAKL0D07458g	AFR617C	KLLA0F02145g	ZYRO0B09020g	YJL047C	Sbay_471.4	CAGL0J04862g	Scas_557.1	Kpol_1035.12
Anc_1.344		YBR259W		Kpol_1066.8	Scas_697.3	CAGL0I09196g	Sbay_595.17	YBR259W		KLTH0H11198g	SAKL0D07480g	AFR612W	KLLA0F02167g	ZYRO0B08998g
Anc_1.345		YBR258C		Kpol_1066.7	Scas_697.4	CAGL0I09174g	Sbay_595.16	YBR258C	Kwal_0.75	KLTH0H11220g	SAKL0D07502g	AFR611C	KLLA0F02189g	ZYRO0B08976g
Anc_1.346		YBR257W				CAGL0I09152g	Sbay_595.15	YBR257W	Kwal_0.76	KLTH0H11242g	SAKL0D07524g	AFR610W	KLLA0F02211g	ZYRO0B08954g				Scas_607.18	Kpol_1035.11
Anc_1.347	YJL046W								Kwal_0.80	KLTH0H11264g	SAKL0D07546g	AFR609C	KLLA0F02233g	ZYRO0B08932g	YJL046W		CAGL0J04840g	Scas_607.17	Kpol_1035.10
Anc_1.348		YFR029W			Scas_697.5	CAGL0I09130g			Kwal_0.82	KLTH0H11286g	SAKL0D07568g	AFR608W	KLLA0F02255g	ZYRO0B08910g	YFR029W	Sbay_577.9
Anc_1.349		YFR028C			Scas_697.6	CAGL0I09064g			Kwal_0.394	KLTH0H13156g	SAKL0D09988g	AEL025W	KLLA0B06622g	ZYRO0G00616g	YFR028C	Sbay_577.8		Scas_607.16	Kpol_1008.28
Anc_1.350		YFR027W			Scas_697.7	CAGL0I09042g			Kwal_0.393	KLTH0H13134g	SAKL0D09966g	AEL024C	KLLA0B06644g	ZYRO0G00638g	YFR027W	Sbay_577.7			Kpol_1008.27
Anc_1.351		YFR025C		Kpol_1018.127	Scas_697.8	CAGL0I09009g			Kwal_0.384	KLTH0H13068g	SAKL0D09834g	AEL022W	KLLA0A08470g	ZYRO0G00682g	YFR025C	Sbay_577.6
Anc_1.352	YHR020W					CAGL0A02090g	Sbay_606.17	YHR020W	Kwal_0.379	KLTH0H13046g	SAKL0D09812g	AEL021C	KLLA0A08448g	ZYRO0G00704g				Scas_607.15	Kpol_1008.26
Anc_1.353	YHR019C			Kpol_1018.126		CAGL0A02112g	Sbay_606.16	YHR019C	Kwal_0.375	KLTH0H13024g	SAKL0D09768g	AEL020W	KLLA0A08426g	ZYRO0G00726g				Scas_607.14
Anc_1.354	YHR018C			Kpol_1018.125			Sbay_606.15	YHR018C	Kwal_27.12782	KLTH0G19338g	SAKL0D09746g	AEL019W	KLLA0A08404g	ZYRO0G00748g			CAGL0I08987g	Scas_607.13
Anc_1.355	YHR017W			Kpol_1018.124		CAGL0A02134g	Sbay_606.14	YHR017W	Kwal_0.374	KLTH0H13002g	SAKL0D09724g	AEL018C	KLLA0A08382g	ZYRO0G00770g				Scas_607.12
Anc_1.356	YHR016C	YFR024C-A			Scas_697.9	CAGL0A02145g		YHR016C	Kwal_0.371	KLTH0H12980g	SAKL0D09702g	AEL017W	KLLA0A08360g	ZYRO0G00792g	YFR024C-A		CAGL0I08965g	Scas_607.11	Kpol_1008.25
Anc_1.357	YHR015W	YFR023W		Kpol_1018.122	Scas_697.10		Sbay_606.12	YHR015W	Kwal_0.370	KLTH0H12958g	SAKL0D09680g	AEL016C	KLLA0A08338g	ZYRO0G00814g	YFR023W	Sbay_577.4	CAGL0I08943g	Scas_607.10	Kpol_1008.23
Anc_1.358	YOR018W	YFR022W		Kpol_1018.119	Scas_677.31	CAGL0A02046g	Sbay_606.11	YOR018W	Kwal_0.360	KLTH0H12892g	SAKL0D09526g	ADR172C	KLLA0D04708g	ZYRO0G00924g	YFR022W	Sbay_577.3	CAGL0K10714g	Scas_607.9	Kpol_1008.21
Anc_1.359		YFR021W			Scas_677.32				Kwal_0.356	KLTH0H12870g	SAKL0D09504g	AAL119W	KLLA0D04664g	ZYRO0G00946g	YFR021W	Sbay_577.2	CAGL0K10692g	Scas_607.8	Kpol_1008.20
Anc_1.360		YFR019W			Scas_677.33				Kwal_0.338	KLTH0H12804g	SAKL0D09438g	AER188C	KLLA0D04598g	ZYRO0G00990g	YFR019W		CAGL0K10384g		Kpol_1024.9
Anc_1.361		YFR018C			Scas_618.1				Kwal_0.335	KLTH0H12782g	SAKL0D09416g	AER189W	KLLA0D04576g	ZYRO0G01012g	YFR018C	Sbay_634.2	CAGL0K10406g		Kpol_1024.10
Anc_1.362	YOL025W					CAGL0A02024g	Sbay_614.19	YOL025W	Kwal_34.16217	KLTH0H13618g	SAKL0D10340g		KLLA0A10989g	ZYRO0G01034g				Scas_607.7	Kpol_1024.11
Anc_1.363	YOL024W	YFR017C			Scas_618.2	CAGL0A02002g	Sbay_614.20	YOL024W	Kwal_34.16225			AEL036W	KLLA0A10967g		YFR017C	Sbay_634.3	CAGL0K10428g		Kpol_1024.12
Anc_1.364	YOL023W					CAGL0A01980g	Sbay_614.21	YOL023W	Kwal_34.16232	KLTH0H13530g	SAKL0D10274g	AEL034W	KLLA0A10923g	ZYRO0G01078g				Scas_607.6	Kpol_1024.13
Anc_1.365	YOL022C					CAGL0A01958g	Sbay_614.22	YOL022C	Kwal_34.16235	KLTH0H13508g	SAKL0D10252g	AEL033C	KLLA0A10901g	ZYRO0G01100g				Scas_607.5	Kpol_1024.14
Anc_1.366		YFR009W			Scas_618.3				Kwal_34.16240	KLTH0H13442g	SAKL0D10208g	AEL032W	KLLA0A10857g	ZYRO0G01144g	YFR009W	Sbay_634.5	CAGL0K10472g		Kpol_1043.43
Anc_1.367	YOL021C				Scas_618.4	CAGL0H04411g	Sbay_614.23	YOL021C	Kwal_34.16245	KLTH0H13420g	SAKL0D10186g	AEL031C	KLLA0A10835g	ZYRO0G01166g					Kpol_1043.42
Anc_1.368	YOL020W						Sbay_614.24	YOL020W	Kwal_34.16254	KLTH0H13398g		AEL030W	KLLA0A10813g				CAGL0D02178g	Scas_607.4	Kpol_534.22
Anc_1.369		YFR010W			Scas_618.5				Kwal_34.16268	KLTH0H13354g	SAKL0D10120g	AEL029W	KLLA0A10791g	ZYRO0G01188g	YFR010W	Sbay_634.6	CAGL0K10494g		Kpol_534.23
Anc_1.370		YFR011C			Scas_618.6				Kwal_34.16271	KLTH0H13332g	SAKL0D10098g	AEL028C	KLLA0A10769g	ZYRO0G01210g	YFR011C	Sbay_634.7	CAGL0K10516g		Kpol_385.4
Anc_1.371	YOL019W	YFR012W				CAGL0G08954g	Sbay_614.25	YOL019W	Kwal_34.16278	KLTH0H13310g	SAKL0D10054g	AEL027W	KLLA0A10703g	ZYRO0G04312g	YFR012W	Sbay_634.8		Scas_607.3	Kpol_295.2
Anc_1.372	YOL018C					CAGL0G08932g	Sbay_614.26	YOL018C	Kwal_34.16287	KLTH0H13288g	SAKL0D10032g	AEL026C	KLLA0A10681g	ZYRO0G04334g				Scas_607.2	Kpol_295.3
Anc_1.373	YOL017W	YFR013W		Kpol_1069.12	Scas_618.7	CAGL0F04763g	Sbay_614.27	YOL017W	Kwal_0.92	KLTH0H11330g	SAKL0D07612g	AFR606C	KLLA0F23199g	ZYRO0E05610g	YFR013W	Sbay_634.10	CAGL0K10582g	Scas_607.1	Kpol_295.4
Anc_1.374	YOL016C	YFR014C		Kpol_1069.13	Scas_618.8	CAGL0F04741g		YOL016C	Kwal_0.96	KLTH0H11396g	SAKL0D07656g	AAR009W	KLLA0F23155g	ZYRO0E05588g	YFR014C	Sbay_634.11	CAGL0K10604g
Anc_1.375	YLR258W	YFR015C		Kpol_1069.14	Scas_618.9	CAGL0F04719g	Sbay_574.20	YLR258W	Kwal_0.99	KLTH0H11418g	SAKL0D07678g	AAR008W	KLLA0F23133g	ZYRO0E05566g	YFR015C	Sbay_634.12	CAGL0K10626g	Scas_573.1	Kpol_295.5
Anc_1.376									Kwal_0.109	KLTH0H11440g	SAKL0D07700g	AAR007W	KLLA0F23111g	ZYRO0E05544g					Kpol_295.6
Anc_1.377		YFR016C		Kpol_1069.15	Scas_618.10				Kwal_0.124	KLTH0H11484g	SAKL0D07722g	AAR006W	KLLA0F23089g	ZYRO0E05522g	YFR016C	Sbay_634.13	CAGL0K10648g
Anc_1.378	YLR257W			Kpol_1069.16		CAGL0F04697g	Sbay_574.21	YLR257W	Kwal_0.132	KLTH0H11506g	SAKL0D07744g	AAR005W	KLLA0F23078g	ZYRO0E05500g				Scas_573.3
Anc_1.379		YGL160W			Scas_618.11				Kwal_0.138	KLTH0H11550g	SAKL0D07810g	AFR116W	KLLA0F23034g	ZYRO0E05456g	YGL160W	Sbay_674.42	CAGL0K05863g		Kpol_467.2
Anc_1.380	YLR256W			Kpol_1061.26		CAGL0B03421g		YLR256W	Kwal_0.139	KLTH0H11572g	SAKL0D07898g	AFR117C	KLLA0F22990g	ZYRO0E05412g			CAGL0K05841g	Scas_573.4	Kpol_467.1
Anc_1.381		YGL159W		Kpol_1061.25	Scas_618.12				Kwal_0.145	KLTH0H11594g			KLLA0F22968g	ZYRO0E05390g	YGL159W	Sbay_674.43
Anc_1.382	YLR254C						Sbay_603.2	YLR254C	Kwal_0.146	KLTH0H11616g	SAKL0D07920g	AFR118W		ZYRO0E05368g				Scas_573.2
Anc_1.383	YLR253W			Kpol_1061.24		CAGL0B03443g	Sbay_603.3	YLR253W	Kwal_0.147	KLTH0H11638g	SAKL0D07942g	AFR119C	KLLA0F22946g	ZYRO0E05346g				Scas_573.5
Anc_1.384	YLR251W				Scas_639.20	CAGL0B03465g	Sbay_603.4	YLR251W	Kwal_14.2632	KLTH0H11660g	SAKL0D07964g	AFR120C	KLLA0F22924g
Anc_1.385				Kpol_1061.23					Kwal_14.2625	KLTH0H11682g	SAKL0D07986g	AFR121W	KLLA0F22902g	ZYRO0E05302g					Kpol_385.1
Anc_1.386	YLR173W					CAGL0B04939g	Sbay_459.2	YLR173W	Kwal_14.2615	KLTH0H11726g	SAKL0D08030g	AFR122C	KLLA0F22858g	ZYRO0E05280g				Scas_573.6	Kpol_385.2
Anc_1.387	YLR172C			Kpol_1061.22		CAGL0B04961g	Sbay_459.3	YLR172C	Kwal_14.2610	KLTH0H11748g	SAKL0D08096g	AFR123W	KLLA0F22836g	ZYRO0E05258g				Scas_573.7
Anc_1.388	YLR170C			Kpol_1061.21		CAGL0B04983g	Sbay_459.4	YLR170C	Kwal_14.2607	KLTH0H11770g	SAKL0D08074g	AFR124W	KLLA0F22814g	ZYRO0E05236g				Scas_573.8
Anc_1.389	YLR247C			Kpol_1048.73		CAGL0B05049g	Sbay_603.8	YLR247C	Kwal_14.1287	KLTH0G18150g	SAKL0D08272g	AAL030C	KLLA0F12166g	ZYRO0E05192g				Scas_573.9
Anc_1.390	YLR248W	YGL158W			Scas_618.15	CAGL0B03509g	Sbay_603.7	YLR248W	Kwal_0.155	KLTH0H11858g	SAKL0D08294g	AAL029W	KLLA0F12188g	ZYRO0E05170g	YGL158W	Sbay_674.44	CAGL0F00649g	Scas_573.10	Kpol_487.14
Anc_1.391	YLR249W	YNL014W		Kpol_1048.72	Scas_472.1	CAGL0B03487g	Sbay_603.6	YLR249W	Kwal_0.167	KLTH0H11902g	SAKL0D08316g	AAL028W	KLLA0F12210g	ZYRO0E05148g	YNL014W	Sbay_655.4			Kpol_487.13
Anc_1.392		YNL012W							Kwal_0.173	KLTH0H11924g	SAKL0D08338g	AAL027W	KLLA0F12232g	ZYRO0E05126g	YNL012W	Sbay_655.5	CAGL0H03575g	Scas_695.10	Kpol_487.12
Anc_1.393	YLR250W				Scas_472.2		Sbay_603.5	YLR250W	Kwal_0.179	KLTH0H11946g	SAKL0D08360g	AAL025W	KLLA0F12254g	ZYRO0E05104g			CAGL0H03597g		Kpol_487.11
Anc_1.394		YNL011C		Kpol_1048.71					Kwal_0.182	KLTH0H11968g	SAKL0D08382g	AAL024C	KLLA0F12276g	ZYRO0E05082g	YNL011C	Sbay_655.6	CAGL0H03619g	Scas_695.11
Anc_1.395		YNL010W							Kwal_0.189	KLTH0H11990g	SAKL0D08404g	AAL023W	KLLA0F12298g	ZYRO0E05060g	YNL010W	Sbay_655.7	CAGL0H03641g	Scas_695.12	Kpol_487.10
Anc_1.396	YLR174W	YNL009W		Kpol_1048.70	Scas_472.6	CAGL0B04917g		YLR174W	Kwal_0.191	KLTH0H12012g	SAKL0D08426g	AAL022W	KLLA0F12342g	ZYRO0E05016g	YNL009W	Sbay_655.8	CAGL0H03663g	Scas_695.13
Anc_1.397	YLR175W				Scas_488.4		Sbay_414.2	YLR175W	Kwal_0.204	KLTH0H12078g	SAKL0D09108g	AAL007C	KLLA0D04796g	ZYRO0E04576g			CAGL0H03685g		Kpol_487.9
Anc_1.398		YNL007C			Scas_488.3				Kwal_0.207	KLTH0H12100g	SAKL0D08778g	AAL008W	KLLA0D04818g	ZYRO0E04598g	YNL007C	Sbay_655.10	CAGL0H03707g	Scas_695.14	Kpol_457.15
Anc_1.399		YNL006W							Kwal_0.212	KLTH0H12122g	SAKL0D08756g	AAL009C	KLLA0D04840g	ZYRO0E04620g	YNL006W	Sbay_655.11	CAGL0H03729g	Scas_695.15	Kpol_487.7
Anc_1.400	YLR176C				Scas_488.2	CAGL0B04895g		YLR176C	Kwal_0.214	KLTH0H12144g	SAKL0D08734g	AAL010W	KLLA0D04862g	ZYRO0E04642g			CAGL0H03751g		Kpol_457.14
Anc_1.401		YNL002C							Kwal_0.221	KLTH0H12166g	SAKL0D08712g	AAL011C	KLLA0D04884g	ZYRO0E04686g	YNL002C	Sbay_655.15	CAGL0H03773g	Scas_695.17	Kpol_457.13
Anc_1.402	YCL018W			Kpol_1048.63	Scas_488.1		Sbay_675.22	YCL018W	Kwal_0.225	KLTH0H12188g	SAKL0D08690g	AAL012C	KLLA0D04906g	ZYRO0E04796g			CAGL0H03795g
Anc_1.403	YCL017C			Kpol_1048.64	Scas_483.1		Sbay_675.23	YCL017C	Kwal_0.227	KLTH0H12210g	SAKL0D08668g	AAL013W	KLLA0D04928g	ZYRO0E04818g			CAGL0H03817g
Anc_1.404		YNL003C		Kpol_1048.65					Kwal_0.232	KLTH0H12232g	SAKL0D08646g	AAL014C	KLLA0D04950g	ZYRO0E04840g	YNL003C	Sbay_655.14	CAGL0H03839g	Scas_558.2
Anc_1.405	YCL016C			Kpol_1048.66	Scas_483.2	CAGL0B04873g	Sbay_675.24	YCL016C	Kwal_0.234	KLTH0H12254g	SAKL0D08624g	AAL015W	KLLA0D04972g	ZYRO0E04862g
Anc_1.406	YCL014W			Kpol_1048.67	Scas_483.3	CAGL0B04851g	Sbay_675.25	YCL014W	Kwal_0.237	KLTH0H12276g	SAKL0D08602g	AAL016C	KLLA0D04994g	ZYRO0E04884g
Anc_1.407	YCL012C			Kpol_1048.68		CAGL0B04829g		YCL012C			SAKL0D08580g	AAL017W		ZYRO0E04906g				Scas_558.1d
Anc_1.408	YCL011C	YNL004W			Scas_637.2	CAGL0B04807g	Sbay_675.26	YCL011C	Kwal_0.250		SAKL0D08558g	AAL018W	KLLA0D05016g	ZYRO0E04928g	YNL004W	Sbay_655.13	CAGL0H03861g	Scas_558.1	Kpol_487.6
Anc_1.409	YCL010C			Kpol_1048.69	Scas_637.3	CAGL0B04785g	Sbay_675.27	YCL010C		KLTH0H12298g	SAKL0D08536g	AAL019W	KLLA0F12408g	ZYRO0E04950g
Anc_1.410		YNL005C							Kwal_0.263	KLTH0H12320g	SAKL0D08514g	AAL020C	KLLA0F12386g	ZYRO0E04972g	YNL005C	Sbay_655.12	CAGL0H03883g	Scas_608.14	Kpol_487.5
Anc_1.411	YCL009C				Scas_637.4		Sbay_675.28	YCL009C	Kwal_0.265	KLTH0H12342g	SAKL0D08492g	AAL021W	KLLA0F12364g	ZYRO0E04994g			CAGL0H03905g		Kpol_487.4
Anc_1.412	YCL008C				Scas_637.5			YCL008C	Kwal_0.201	KLTH0H12056g	SAKL0D09086g	AAL006C	KLLA0D04752g	ZYRO0E04554g			CAGL0H03927g		Kpol_487.3
Anc_1.413	YCL005W-A			Kpol_1028.86	Scas_620.4d			YCL005W-A	Kwal_YGOB_VMA9	Kthe_YGOB_VMA9	Sklu_YGOB_VMA9	AAL005W	Klac_YGOB_VMA9	Zrou_YGOB_VMA9			Cgla_YGOB_VMA9
Anc_1.414	YCL005W			Kpol_1028.85	Scas_637.6	CAGL0B04763g	Sbay_675.31	YCL005W	Kwal_0.270	KLTH0H12386g	SAKL0D08998g	AAL004W	KLLA0A08536g	ZYRO0E04532g
Anc_1.415	YCL004W				Scas_474.1	CAGL0B04741g	Sbay_675.32	YCL004W	Kwal_0.273	KLTH0H12430g	SAKL0D08954g	AAL003W	KLLA0A08580g	ZYRO0E04488g					Kpol_1050.2
Anc_1.416	YCL002C				Scas_474.2	CAGL0B04719g		YCL002C			SAKL0D08932g		KLLA0A08602g	ZYRO0E04466g					Kpol_1050.3
Anc_1.417	YCL001W				Scas_474.3	CAGL0B04697g	Sbay_675.34	YCL001W	Kwal_0.279	KLTH0H12452g	SAKL0D08910g	AAL002W	KLLA0A08624g	ZYRO0E04444g					Kpol_1050.4
Anc_1.418	YCL001W-B	YNL001W			Scas_474.4	CAGL0B04675g	Sbay_675.35	YCL001W-B	Kwal_0.281	KLTH0H12474g	SAKL0D08888g	AAL001W	KLLA0A08646g	ZYRO0E04422g	YNL001W	Sbay_655.16	CAGL0H03949g	Scas_695.47	Kpol_1050.5
Anc_1.419	YCR002C			Kpol_1028.83		CAGL0G06754g	Sbay_675.36	YCR002C	Kwal_0.284	KLTH0H12518g	SAKL0D08844g	AAR001C	KLLA0F12848g	ZYRO0E04378g				Scas_695.46
Anc_1.420	YCR003W				Scas_474.5	CAGL0G06776g	Sbay_675.37	YCR003W	Kwal_0.287	KLTH0H12540g	SAKL0D08822g	AAR002W	KLLA0F12826g	ZYRO0E04356g					Kpol_1050.7
Anc_1.421	YCR004C			Kpol_1028.84	Scas_474.6	CAGL0B03685g	Sbay_675.38	YCR004C	Kwal_0.295	KLTH0H12584g	SAKL0D09130g		KLLA0F12782g	ZYRO0E04312g			CAGL0H03971g	Scas_695.45	Kpol_1050.8
Anc_1.422	YCR005C	YNR001C		Kpol_1014.7	Scas_474.7	CAGL0B03663g	Sbay_675.39	YCR005C	Kwal_0.299	KLTH0H12606g	SAKL0D09152g	AAR004C	KLLA0F12760g	ZYRO0E04290g	YNR001C	Sbay_655.17	CAGL0H03993g
Anc_1.423	YCR008W			Kpol_1014.8		CAGL0L07810g	Sbay_675.42	YCR008W	Kwal_0.307	KLTH0H12650g	SAKL0D09240g	AER195C	KLLA0E11947g	ZYRO0E04246g				Scas_628.9	Kpol_1050.13
Anc_1.424	YCR009C			Kpol_1014.9		CAGL0L07788g	Sbay_675.43	YCR009C	Kwal_0.319	KLTH0H12694g	SAKL0D09284g	AER193W	KLLA0E11903g	ZYRO0E04202g				Scas_628.10	Kpol_1050.14
Anc_1.425	YCR010C	YNR002C		Kpol_1014.10	Scas_694.39	CAGL0L07766g	Sbay_675.44	YCR010C			SAKL0D09328g	AER192W	KLLA0E11881g	ZYRO0E04180g	YNR002C	Sbay_655.19	CAGL0M03465g	Scas_628.11
Anc_1.426		YNR003C		Kpol_1014.11					Kwal_0.324	KLTH0H12738g	SAKL0D09372g	AER191W	KLLA0D04532g	ZYRO0E04114g	YNR003C	Sbay_655.20	CAGL0M03487g	Scas_628.12
Anc_1.427	YCR011C					CAGL0L07744g	Sbay_675.45	YCR011C	Kwal_0.327	KLTH0H12760g	SAKL0D09394g	AER190W	KLLA0D04554g	ZYRO0E04092g				Scas_628.13	Kpol_1050.16
Anc_1.428	YCR012W				Scas_694.38	CAGL0L07722g	Sbay_675.46	YCR012W	Kwal_34.16211	KLTH0H13640g	SAKL0D10384g	AEL038C	KLLA0A11011g	ZYRO0E04070g				Scas_628.14	Kpol_1050.17
Anc_1.429	YCR014C					CAGL0L07700g	Sbay_675.47	YCR014C	Kwal_34.16205	KLTH0H13662g		AEL039W	KLLA0A11033g	ZYRO0E04048g				Scas_628.15	Kpol_1050.18
Anc_1.430	YCR015C			Kpol_1014.12	Scas_694.37	CAGL0B03531g	Sbay_675.48	YCR015C	Kwal_34.16201	KLTH0H13684g	SAKL0D10406g	AEL040W	KLLA0A11044g	ZYRO0E04004g
Anc_1.431	YCR016W				Scas_694.36	CAGL0L07832g	Sbay_675.49	YCR016W	Kwal_34.16200	KLTH0H13706g	SAKL0D10428g	AEL041C	KLLA0A11066g	ZYRO0E03938g					Kpol_281.4
Anc_1.432									Kwal_34.16190	KLTH0H13728g	SAKL0D10450g	AEL042C	KLLA0A11110g	ZYRO0E03916g					Kpol_281.3
Anc_1.433		YNR004W			Scas_694.35					KLTH0H13750g	SAKL0D10472g			ZYRO0E03894g	YNR004W	Sbay_655.21			Kpol_1046.2
Anc_1.434	YCR017C					CAGL0L07854g	Sbay_675.50	YCR017C	Kwal_34.16186	KLTH0H13772g	SAKL0D10494g	AEL043W	KLLA0A11132g	ZYRO0E03872g				Scas_628.17	Kpol_1046.3
Anc_1.435		YEL011W		Kpol_1061.47	Scas_694.34		Sbay_676.10	YEL011W	Kwal_34.16177	KLTH0H13794g	SAKL0D10538g	AEL044W	KLLA0A11176g	ZYRO0E03828g			CAGL0M03377g
Anc_1.436		YEL012W			Scas_694.33		Sbay_676.9	YEL012W	Kwal_34.16174	KLTH0H13816g	SAKL0D10560g	AEL045W	KLLA0A11198g	ZYRO0E03806g			CAGL0M03399g		Kpol_1030.18
Anc_1.437	YCR020W-B						Sbay_675.55	YCR020W-B	Kwal_34.16172	KLTH0H13838g		AEL046W	KLLA0A11209g	ZYRO0E03784g				Scas_628.17d	Kpol_1030.17
Anc_1.438	YCR020C-A					CAGL0L07942g	Sbay_675.54	YCR020C-A	Kwal_34.16168		SAKL0D10582g	AEL047C	KLLA0A11220g	ZYRO0E03762g				Scas_628.18	Kpol_1030.16
Anc_1.439	YCR020C				Scas_690.19	CAGL0L07920g	Sbay_675.53	YCR020C	Kwal_34.16162	KLTH0H13860g	SAKL0D10604g		KLLA0C04884g	ZYRO0E03740g				Scas_628.19	Kpol_1030.15
Anc_1.440	YCR019W					CAGL0L07898g	Sbay_675.52	YCR019W	Kwal_34.16159	KLTH0H13882g	SAKL0D10626g		KLLA0A11242g	ZYRO0E03718g				Scas_628.20	Kpol_1030.14
Anc_1.441		YEL013W		Kpol_1056.32				YEL013W	Kwal_34.16151	KLTH0H13926g	SAKL0D10736g	AEL048W	KLLA0A11286g	ZYRO0E03652g		Sbay_645.58	CAGL0M03355g	Scas_695.49
Anc_1.442		YEL015W		Kpol_1056.31				YEL015W	Kwal_34.16145	KLTH0H13948g	SAKL0D10758g	AEL049W	KLLA0A11308g	ZYRO0E03630g		Sbay_645.57	CAGL0M03333g	Scas_695.48
Anc_1.443	YCR027C			Kpol_1056.30			Sbay_675.62	YCR027C	Kwal_34.16142	KLTH0H13970g	SAKL0D10780g		KLLA0A11330g	ZYRO0E03608g				Scas_628.21
Anc_1.444	YCR026C	YEL016C		Kpol_1056.29		CAGL0L07986g	Sbay_675.61	YCR026C			SAKL0D10824g	AEL050C	KLLA0A11374g	ZYRO0E03564g	YEL016C	Sbay_645.56		Scas_628.22
Anc_1.445		YEL017W		Kpol_1061.48					Kwal_34.16131	KLTH0H14014g	SAKL0D10846g	AEL051W	KLLA0A11396g		YEL017W	Sbay_645.55	CAGL0M03311g	Scas_695.43
Anc_1.446	YCR024C-A	YEL017C-A		Kpol_1061.49		CAGL0L08008g	Sbay_YGOB_PMP1	YCR024C-A	Kwal_YGOB_PMP1	Kthe_YGOB_PMP1	Sklu_YGOB_PMP1	Agos_YGOB_PMP1	Klac_YGOB_PMP1	Zrou_YGOB_PMP1	YEL017C-A	Sbay_YGOB_PMP2	CAGL0M03305g	Scas_628.23
Anc_1.447		YEL018W		Kpol_1056.28					Kwal_34.16125	KLTH0H14036g	SAKL0D10868g	AEL052W	KLLA0A11440g	ZYRO0E03520g	YEL018W	Sbay_645.53	CAGL0M03289g	Scas_695.44
Anc_1.448		YEL019C		Kpol_1056.27	Scas_583.3				Kwal_34.16121	KLTH0H14058g	SAKL0D10890g	AEL053C	KLLA0A11462g	ZYRO0E03498g	YEL019C	Sbay_645.52	CAGL0M03267g
Anc_1.449	YCR024C			Kpol_1056.26		CAGL0L08030g	Sbay_675.58	YCR024C	Kwal_34.16119	KLTH0H14080g	SAKL0D10912g	AEL054C	KLLA0A11484g	ZYRO0E03476g				Scas_628.24
Anc_1.450		YEL020C		Kpol_1061.50	Scas_583.4				Kwal_34.16116	KLTH0H14102g	SAKL0D10934g	AEL055C		ZYRO0E03454g	YEL020C	Sbay_645.51	CAGL0M03245g
Anc_1.451	YCR023C				Scas_583.5		Sbay_675.57	YCR023C			SAKL0D11000g	AEL057C		ZYRO0E03410g
Anc_1.452		YEL020W-A		Kpol_1056.25	Scas_583.6				Kwal_34.16112	KLTH0H14146g	SAKL0D11022g	AEL058W	KLLA0E22793g	ZYRO0E03388g	YEL020W-A	Sbay_645.50	CAGL0H06127g
Anc_1.453		YEL021W		Kpol_1056.24	Scas_583.7				Kwal_34.16109	KLTH0H14168g	SAKL0D11044g	AEL059W	KLLA0E22771g	ZYRO0E03366g	YEL021W	Sbay_645.49	CAGL0I03080g
Anc_1.454									Kwal_34.16106	KLTH0H14190g	SAKL0D11066g	AEL060C	KLLA0E22749g	ZYRO0E03344g					Kpol_1067.23
Anc_1.455	YJR031C	YEL022W		Kpol_1056.23	Scas_583.8	CAGL0M08052g	Sbay_676.11	YJR031C	Kwal_34.16098	KLTH0H14212g	SAKL0D11088g	AEL061W	KLLA0E22727g	ZYRO0E03322g	YEL022W	Sbay_500.5	CAGL0I03102g	Scas_628.25	Kpol_1067.24
Anc_1.456	YJR032W				Scas_549.8	CAGL0M08030g		YJR032W	Kwal_34.16092	KLTH0H14234g	SAKL0D11110g	AEL062C	KLLA0E22705g	ZYRO0E03300g		Sbay_500.4			Kpol_1067.25
Anc_1.457	YJR033C				Scas_549.7	CAGL0M08008g		YJR033C	Kwal_34.16089	KLTH0H14256g	SAKL0D11132g	AEL063W	KLLA0E22683g	ZYRO0E03278g		Sbay_500.3			Kpol_1067.26
Anc_1.458	YJR034W				Scas_549.6	CAGL0M07986g		YJR034W	Kwal_34.16087	KLTH0H14278g	SAKL0D11154g	AEL064C	KLLA0E22661g	ZYRO0E03256g		Sbay_500.2			Kpol_1067.27
Anc_1.459	YJR035W				Scas_549.4	CAGL0I01694g		YJR035W	Kwal_34.16082	KLTH0H14300g	SAKL0D11198g	AEL065C	KLLA0E22617g	ZYRO0E03190g					Kpol_1067.28
Anc_1.460		YEL023C			Scas_583.9		Sbay_676.12		Kwal_34.16077	KLTH0H14322g	SAKL0D11220g	AEL066C	KLLA0E22595g	ZYRO0E03168g	YEL023C		CAGL0I03168g		Kpol_1067.29
Anc_1.461		YEL024W		Kpol_1056.22	Scas_583.10		Sbay_676.13		Kwal_34.16074	KLTH0H14344g	SAKL0D11242g	AEL067W	KLLA0E22573g	ZYRO0E03146g	YEL024W		CAGL0I03190g
Anc_1.462	YJR036C				Scas_549.3	CAGL0I01672g		YJR036C	Kwal_34.16064	KLTH0H14366g	SAKL0D11264g	AEL068W	KLLA0E22551g	ZYRO0E03124g		Sbay_670.2			Kpol_1067.30
Anc_1.463	YJR039W			Kpol_1073.29	Scas_549.2	CAGL0I01650g		YJR039W	Kwal_34.16055	KLTH0H14388g	SAKL0D11286g	AEL069C		ZYRO0E03102g		Sbay_670.3
Anc_1.464		YEL025C		Kpol_1073.30			Sbay_676.14				SAKL0D11308g			ZYRO0E03080g	YEL025C		CAGL0I03212g	Scas_713.16
Anc_1.465		YEL026W			Scas_549.1		Sbay_676.15		Kwal_34.16053	KLTH0H14410g	SAKL0D11330g	AEL070W	KLLA0E22529g	ZYRO0E03058g	YEL026W		CAGL0I03234g		Kpol_1067.31
Anc_1.466	YJR040W					CAGL0I01628g		YJR040W	Kwal_34.16043	KLTH0H14432g	SAKL0D11352g	AEL071C	KLLA0E22507g	ZYRO0E03036g		Sbay_670.4			Kpol_1067.32
Anc_1.467	YJR041C			Kpol_1073.31		CAGL0I01606g		YJR041C	Kwal_34.16035	KLTH0H14454g	SAKL0D11374g	AEL072W	KLLA0E22485g	ZYRO0E03014g		Sbay_670.5
Anc_1.468	YJR042W			Kpol_170.2	Scas_583.11	CAGL0I01584g		YJR042W	Kwal_34.16033	KLTH0H14476g	SAKL0D11396g	AEL073C	KLLA0E22463g	ZYRO0E02992g		Sbay_670.6
Anc_1.469		YEL027W		Kpol_170.3	Scas_560.2	CAGL0I01562g	Sbay_676.16		Kwal_34.16031	KLTH0H14498g	SAKL0D11418g	AEL074W	KLLA0E22441g	ZYRO0E02970g	YEL027W				Kpol_1067.33
Anc_1.470	YJR043C				Scas_560.3			YJR043C	Kwal_34.16027	KLTH0H14520g	SAKL0D11440g	AEL075W	KLLA0E22419g	ZYRO0E02948g		Sbay_670.7	CAGL0I03256g		Kpol_1067.34
Anc_1.471		YEL029C			Scas_583.12		Sbay_676.17		Kwal_34.16021	KLTH0H14586g	SAKL0D11506g	AEL076C	KLLA0E22375g	ZYRO0F04994g	YEL029C		CAGL0I03300g		Kpol_480.2
Anc_1.472					Scas_583.13				Kwal_34.16018	KLTH0G19646g	SAKL0D11528g								Kpol_480.1
Anc_1.473	YJR044C			Kpol_1061.32	Scas_560.9	CAGL0I01518g		YJR044C	Kwal_33.14314	KLTH0F07018g	SAKL0D11616g	AFR351C	KLLA0E22331g	ZYRO0F05016g		Sbay_670.8
Anc_1.474	YJR045C	YEL030W		Kpol_1061.31	Scas_560.8	CAGL0I01496g	Sbay_676.18	YJR045C	Kwal_33.14307	KLTH0F06996g	SAKL0D11638g	AFR352C	KLLA0E22309g	ZYRO0F05038g	YEL030W	Sbay_670.9	CAGL0I03322g		Kpol_1012.1
Anc_1.475	YJR046W				Scas_560.7	CAGL0I01474g		YJR046W	Kwal_27.10190	KLTH0C03564g	SAKL0D11660g	AFR353W	KLLA0E22287g	ZYRO0F05060g		Sbay_670.10			Kpol_1012.2
Anc_1.476		YEL031W		Kpol_1061.30			Sbay_676.19		Kwal_27.10182	KLTH0C03542g	SAKL0D11682g	AFR354C	KLLA0E22265g	ZYRO0F05082g	YEL031W		CAGL0L01419g	Scas_499.3
Anc_1.477		YEL032W		Kpol_1061.28			Sbay_676.20		Kwal_27.10174	KLTH0C03520g	SAKL0D11704g	AFR355C	KLLA0E22243g	ZYRO0F05104g	YEL032W		CAGL0L01397g	Scas_499.2
Anc_1.478	YJR047C	YEL034W			Scas_709.24	CAGL0I01430g	Sbay_676.21	YJR047C	Kwal_27.10164	KLTH0C03476g	SAKL0D11770g	AFR356C	KLLA0E22199g	ZYRO0F05148g	YEL034W	Sbay_670.11	CAGL0L01353g	Scas_499.1	Kpol_1059.22
Anc_1.479		YEL036C		Kpol_370.5			Sbay_676.23		Kwal_27.10157	KLTH0C03432g	SAKL0D11792g	AFR357W	KLLA0E22155g	ZYRO0F05170g	YEL036C		CAGL0L01331g	Scas_608.1
Anc_1.480		YEL037C		Kpol_370.6			Sbay_676.24		Kwal_27.10152	KLTH0C03410g	SAKL0D11814g	AFR358W	KLLA0E22133g	ZYRO0F05192g	YEL037C		CAGL0L01309g	Scas_608.2
Anc_1.481		YEL038W					Sbay_676.25		Kwal_27.10151	KLTH0C03388g	SAKL0D11836g	AFR359C	KLLA0E22111g	ZYRO0F05236g	YEL038W		CAGL0L01287g	Scas_608.3	Kpol_1059.21
Anc_1.482	YJR048W	YEL039C			Scas_709.23	CAGL0I01408g	Sbay_676.26	YJR048W	Kwal_27.10150	KLTH0C03366g	SAKL0D11858g	AFR360W	KLLA0F16929g	ZYRO0F05258g	YEL039C	Sbay_670.12		Scas_608.4	Kpol_1059.19
Anc_1.483		YEL040W					Sbay_676.27		Kwal_27.10146	KLTH0C03344g	SAKL0D11880g		KLLA0F16907g	ZYRO0F05280g	YEL040W		CAGL0C02211g	Scas_608.5	Kpol_1059.18
Anc_1.484	YJR049C	YEL041W		Kpol_370.7	Scas_709.22	CAGL0I01386g	Sbay_676.28	YJR049C	Kwal_27.10143	KLTH0C03322g	SAKL0D11902g	AFR361C	KLLA0F16885g	ZYRO0F05302g	YEL041W	Sbay_670.13	CAGL0L01265g	Scas_608.6	Kpol_1059.17
Anc_1.485		YEL042W		Kpol_370.8			Sbay_676.29		Kwal_27.10136	KLTH0C03300g	SAKL0D11924g	AFR362C	KLLA0F16863g	ZYRO0F05324g	YEL042W		CAGL0L01243g	Scas_608.7	Kpol_1059.16
Anc_1.486	YJR050W			Kpol_370.9	Scas_709.21	CAGL0I01364g		YJR050W	Kwal_27.10122	KLTH0C03256g	SAKL0D11968g	AFR363W	KLLA0F16841g	ZYRO0F05346g		Sbay_670.14
Anc_1.487		YEL043W					Sbay_676.30		Kwal_27.10114	KLTH0C03234g	SAKL0D11990g	AFR364C	KLLA0F16819g	ZYRO0F05456g	YEL043W		CAGL0L01221g	Scas_608.8	Kpol_1059.15
Anc_1.488		YEL044W					Sbay_676.31		Kwal_27.10110	KLTH0C03190g	SAKL0D12012g	AFR365C	KLLA0F16797g	ZYRO0F05478g	YEL044W		CAGL0L01199g	Scas_608.9	Kpol_1059.13
Anc_1.489		YEL046C			Scas_709.20	CAGL0I01342g	Sbay_676.33		Kwal_27.10084	KLTH0C03168g	SAKL0D12034g	AFR366W	KLLA0F16775g	ZYRO0F05500g	YEL046C				Kpol_1059.12
Anc_1.490	YJR051W	YEL047C		Kpol_370.10	Scas_709.19	CAGL0I01320g	Sbay_676.34	YJR051W	Kwal_27.10088	KLTH0C03146g	SAKL0D12056g	AFR367W	KLLA0F16753g	ZYRO0F05522g	YEL047C	Sbay_670.15	CAGL0L01177g	Scas_608.10	Kpol_1059.11
Anc_1.491		YEL048C					Sbay_676.35		Kwal_27.10092	KLTH0C03124g	SAKL0D12122g	AFR385W	KLLA0F16731g	ZYRO0F05544g	YEL048C		CAGL0L01155g	Scas_608.11	Kpol_1059.10
Anc_1.492	YJR052W			Kpol_1013.30	Scas_709.18			YJR052W	Kwal_27.10077	KLTH0C03036g	SAKL0D12188g	ACL088C	KLLA0A07997g	ZYRO0C09548g		Sbay_670.16	CAGL0D06006g
Anc_1.493		YML046W		Kpol_1013.29			Sbay_555.6		Kwal_27.10075	KLTH0C03014g	SAKL0D12210g	ACL089W	KLLA0A08019g	ZYRO0G04840g	YML046W		CAGL0L01441g	Scas_608.12
Anc_1.494	YJR053W			Kpol_1013.28	Scas_709.17			YJR053W	Kwal_27.10069	KLTH0C02992g	SAKL0D12232g	ACL090C	KLLA0A08041g	ZYRO0G04818g		Sbay_670.17	CAGL0D06028g		Kpol_1059.9
Anc_1.495	YJR054W	YML047C			Scas_709.16	CAGL0L01463g	Sbay_555.7	YJR054W	Kwal_27.10062	KLTH0C02970g	SAKL0D12276g	AFR378W	KLLA0A08063g	ZYRO0G04796g	YML047C	Sbay_670.18	CAGL0D06050g	Scas_608.13	Kpol_1059.8
Anc_1.496		YML048W		Kpol_1013.27		CAGL0L01485g	Sbay_555.8		Kwal_27.10053	KLTH0C02926g	SAKL0D12320g	AFR381C	KLLA0A08107g	ZYRO0G04752g	YML048W			Scas_695.41
Anc_1.497		YML049C				CAGL0L01507g	Sbay_555.9		Kwal_27.10039	KLTH0C02904g	SAKL0D12342g	AFR382W	KLLA0A08129g	ZYRO0G04730g	YML049C			Scas_695.40	Kpol_1059.7
Anc_1.498		YML050W				CAGL0L01529g	Sbay_555.10		Kwal_27.10037	KLTH0C02882g	SAKL0D12364g	AFR383C	KLLA0A08140g	ZYRO0G04708g	YML050W			Scas_695.39
Anc_1.499	YJR055W				Scas_709.15			YJR055W	Kwal_27.10034	KLTH0C02860g	SAKL0D12386g	AFR384W	KLLA0C14564g	ZYRO0G04686g		Sbay_670.19	CAGL0D06094g		Kpol_1059.6
Anc_1.500		YML051W			Scas_709.14		Sbay_555.11			KLTH0C02838g			KLLA0A08162g	ZYRO0G04664g	YML051W	Sbay_670.20		Scas_695.38	Kpol_1059.5
Anc_1.501		YML052W		Kpol_1013.26		CAGL0L01551g	Sbay_555.12		Kwal_27.10030	KLTH0C02816g	SAKL0D12430g	AFR368C	KLLA0A08184g	ZYRO0G04642g	YML052W			Scas_695.37
Anc_1.502	YJR056C			Kpol_1013.25	Scas_709.13	CAGL0H01947g		YJR056C	Kwal_27.10027	KLTH0C02794g	SAKL0D12452g			ZYRO0G04620g		Sbay_670.21
Anc_1.503		YML053C					Sbay_555.13		Kwal_27.10024	KLTH0C02772g	SAKL0D12474g			ZYRO0G04598g	YML053C		CAGL0L01573g	Scas_695.36d
Anc_1.504	YJR057W					CAGL0H01881g		YJR057W	Kwal_27.10021	KLTH0C02728g	SAKL0D12562g	AFR369W	KLLA0B06556g	ZYRO0G04554g		Sbay_670.22		Scas_695.36	Kpol_529.17
Anc_1.505	YJR058C			Kpol_1073.28		CAGL0H01859g		YJR058C	Kwal_27.10020	KLTH0C02706g	SAKL0D12584g	AFR370C	KLLA0B06545g	ZYRO0G04532g		Sbay_670.23		Scas_695.35
Anc_1.506		YKL197C		Kpol_1056.21					Kwal_27.10012	KLTH0C02684g	SAKL0D12606g	AFR371W	KLLA0B06523g	ZYRO0G04510g	YKL197C		CAGL0H09174g	Scas_695.34
Anc_1.507	YJR059W	YKL198C		Kpol_1056.20	Scas_673.34	CAGL0H01837g	Sbay_663.2	YJR059W	Kwal_27.10004	KLTH0C02662g	SAKL0D12628g	AFR372W	KLLA0B06501g	ZYRO0G04488g	YKL198C	Sbay_670.24	CAGL0H09152g	Scas_695.33	Kpol_529.18
Anc_1.508	YJR060W				Scas_673.33	CAGL0H01815g		YJR060W	Kwal_27.9999	KLTH0C02640g	SAKL0D12650g	AFR414W	KLLA0B13761g	ZYRO0G04466g		Sbay_670.25			Kpol_1054.48
Anc_1.509	YJR061W	YKL201C		Kpol_1056.19	Scas_673.32	CAGL0H01793g	Sbay_498.3	YJR061W	Kwal_27.9992	KLTH0C02618g	SAKL0D12672g		KLLA0B13794g	ZYRO0G01826g	YKL201C	Sbay_670.26	CAGL0H09130g	Scas_695.32	Kpol_1054.49
Anc_1.510	YJR062C			Kpol_1056.18	Scas_673.31	CAGL0H01771g		YJR062C	Kwal_27.9990	KLTH0C02596g	SAKL0D12694g	AFR415C	KLLA0B13816g	ZYRO0G01848g		Sbay_670.27
Anc_1.511					Scas_YGOB_673.30a	CAGL0H01749g					SAKL0D12738g			ZYRO0G01870g					Kpol_YGOB_1054.49a
Anc_1.512	YJR063W			Kpol_1056.17	Scas_673.30	CAGL0F00561g		YJR063W	Kwal_27.9972	KLTH0C02552g	SAKL0D12760g	AFR417W	KLLA0B13860g	ZYRO0G01892g		Sbay_670.28
Anc_1.513	YJR064W				Scas_673.29	CAGL0F00539g		YJR064W	Kwal_27.9961	KLTH0C02530g	SAKL0D12782g	AFR418W	KLLA0B13882g	ZYRO0G01914g		Sbay_670.29			Kpol_1054.50
Anc_1.514	YJR065C			Kpol_1056.16	Scas_673.28	CAGL0F00517g		YJR065C	Kwal_27.9958	KLTH0C02508g	SAKL0D12804g	AFR419C	KLLA0B13904g	ZYRO0G01936g		Sbay_670.30
Anc_1.515	YJR066W	YKL203C			Scas_673.27	CAGL0F00495g	Sbay_498.2	YJR066W	Kwal_27.9948	KLTH0C02486g	SAKL0D12826g	AFR420W	KLLA0B13948g	ZYRO0G01958g	YKL203C	Sbay_670.31	CAGL0K00517g	Scas_695.31	Kpol_1054.51
Anc_1.516	YJR067C			Kpol_1018.176	Scas_673.26	CAGL0F00473g		YJR067C	Kwal_27.9945	KLTH0C02464g	SAKL0D12848g	AFR421C	KLLA0B13970g	ZYRO0G01980g		Sbay_670.32
Anc_1.517	YJR068W			Kpol_1018.177	Scas_673.25	CAGL0F00451g		YJR068W	Kwal_27.9942	KLTH0C02442g	SAKL0D12870g	AFR422W	KLLA0B13992g	ZYRO0G02002g		Sbay_670.33
Anc_1.518		YKL204W		Kpol_1018.178	Scas_673.24				Kwal_27.9937	KLTH0C02420g	SAKL0D12892g	AFR423C	KLLA0B14014g	ZYRO0G02024g	YKL204W		CAGL0K00495g		Kpol_1054.53
Anc_1.519		YKL205W		Kpol_1018.179			Sbay_579.14		Kwal_27.9929	KLTH0C02398g	SAKL0D12914g	AFR424C	KLLA0B14036g	ZYRO0G02046g	YKL205W		CAGL0K00473g	Scas_695.30
Anc_1.520	YJR069C			Kpol_1018.180		CAGL0F00429g		YJR069C	Kwal_27.9928	KLTH0C02376g	SAKL0D12936g	AFR425C	KLLA0B14058g	ZYRO0G02068g		Sbay_670.34		Scas_695.29
Anc_1.521	YJR070C					CAGL0F00407g		YJR070C	Kwal_27.9924	KLTH0C02354g	SAKL0D12958g	AFR426C	KLLA0B14080g	ZYRO0G02090g		Sbay_670.35		Scas_695.28	Kpol_1054.54
Anc_1.522		YKL206C		Kpol_1018.181	Scas_673.23		Sbay_579.13		Kwal_27.9920	KLTH0C02332g	SAKL0D12980g	AFR427W	KLLA0B14102g	ZYRO0G02112g	YKL206C		CAGL0K00451g
Anc_1.523	YJR072C			Kpol_1018.182				YJR072C	Kwal_27.9914	KLTH0C02310g	SAKL0D13002g	AFR428C	KLLA0B14124g	ZYRO0G02134g		Sbay_670.36	CAGL0K00429g	Scas_695.27
Anc_1.524		YKL207W		Kpol_1018.183			Sbay_579.12		Kwal_27.9912	KLTH0C02288g	SAKL0D13024g	AFR429C	KLLA0B14146g	ZYRO0G02156g	YKL207W		CAGL0K00407g	Scas_695.26
Anc_1.525		YKL208W		Kpol_1018.184			Sbay_579.11		Kwal_27.9907	KLTH0C02244g	SAKL0A10142g		KLLA0B14190g	ZYRO0G02178g	YKL208W		CAGL0K00385g	Scas_695.25
Anc_1.526	YJR073C				Scas_673.22	CAGL0F00363g		YJR073C	Kwal_33.15560	KLTH0B01122g	SAKL0A10186g	AFR431C	KLLA0B14234g	ZYRO0G02222g		Sbay_670.37			Kpol_1054.55
Anc_1.527		YKL209C		Kpol_1018.185			Sbay_579.10		Kwal_33.15561	KLTH0B01100g	SAKL0A10208g	AFR432W	KLLA0B14256g	ZYRO0G02244g	YKL209C		CAGL0K00363g	Scas_695.24
Anc_1.528		YKL210W					Sbay_579.9		Kwal_33.15567	KLTH0B01078g	SAKL0A10230g	AFR433C	KLLA0B14278g	ZYRO0G02266g	YKL210W		CAGL0K00319g	Scas_695.22	Kpol_1054.56
Anc_1.529	YJR074W				Scas_673.14	CAGL0F00319g		YJR074W	Kwal_33.15570	KLTH0B01056g	SAKL0A10252g	AFR434W	KLLA0B14300g	ZYRO0G02288g		Sbay_670.38			Kpol_1054.57
Anc_1.530	YJR075W			Kpol_1018.186	Scas_673.15	CAGL0F00297g		YJR075W	Kwal_33.15573	KLTH0B01034g	SAKL0A10274g	AFR435W	KLLA0B14322g	ZYRO0G02310g		Sbay_670.39		Scas_695.21	Kpol_1054.58
Anc_1.531	YJR076C			Kpol_1018.187		CAGL0F00275g		YJR076C	Kwal_33.15576	KLTH0B00990g	SAKL0A10318g	AER445C	KLLA0B14344g	ZYRO0G02354g		Sbay_670.40		Scas_695.20
Anc_1.532		YKL211C		Kpol_1018.188		CAGL0F00253g	Sbay_579.8		Kwal_33.15581	KLTH0B00968g	SAKL0A10362g	AER446W	KLLA0B14366g	ZYRO0G02376g	YKL211C			Scas_695.19
Anc_1.533		YKL212W			Scas_673.16		Sbay_579.7		Kwal_33.15585	KLTH0B00946g	SAKL0A10384g	AER447C	KLLA0B14388g	ZYRO0G02398g	YKL212W		CAGL0K00297g	Scas_695.18	Kpol_1054.59
Anc_1.534		YKL213C					Sbay_579.6		Kwal_33.15591	KLTH0B00924g	SAKL0A10406g	AER448W	KLLA0B14410g	ZYRO0G02420g	YKL213C		CAGL0K00275g	Scas_558.3	Kpol_1054.60
Anc_1.535		YKL214C		Kpol_1018.189			Sbay_579.5			KLTH0B00880g	SAKL0A10428g	AER449W	KLLA0B14432g	ZYRO0G02442g	YKL214C		CAGL0K00253g	Scas_558.4
Anc_1.536	YJR077C			Kpol_1018.190	Scas_673.17	CAGL0F00231g		YJR077C	Kwal_33.15597	KLTH0B00858g	SAKL0A10450g	AER450C	KLLA0B14454g	ZYRO0B00418g		Sbay_670.41

## Sheet: Anc_2
ANC2	Post2A	Post2B		Kpol1	Scas1	Cgla1	Sbay1	Scer1	Kwal	Kthe	Sklu	Agos	Klac	Zrou	Scer2	Sbay2	Cgla2	Scas2	Kpol2
Anc_2.1	YNL242W			Kpol_529.26	Scas_706.13				Kwal_56.24832	KLTH0H00330g	SAKL0G00418g	ABL208W	KLLA0D19899g	ZYRO0F15730g	YNL242W	Sbay_465.2	CAGL0J07634g
Anc_2.2		YDL240W		Kpol_529.25			Sbay_533.8		Kwal_56.24822	KLTH0H00352g	SAKL0G00396g	ABL207W	KLLA0D19877g	ZYRO0F15708g	YDL240W		CAGL0C05599g	Scas_553.3
Anc_2.3	YNL241C				Scas_706.12				Kwal_56.24815	KLTH0H00374g	SAKL0G00374g	ABL206C	KLLA0D19855g	ZYRO0F15686g	YNL241C		CAGL0J07612g		Kpol_1015.12
Anc_2.4	YNL240C				Scas_706.11				Kwal_56.24806	KLTH0H00396g	SAKL0G00352g	ABL205C	KLLA0D19833g	ZYRO0F15642g	YNL240C		CAGL0J07590g		Kpol_1015.11
Anc_2.5	YNL239W										SAKL0G00484g	ABL204W		ZYRO0F15620g	YNL239W		CAGL0J07568g	Scas_695.16	Kpol_1015.10
Anc_2.6	YNL238W				Scas_706.10				Kwal_56.24800	KLTH0H00418g	SAKL0G00440g	ABL203W	KLLA0D19811g	ZYRO0F15598g	YNL238W		CAGL0J07546g		Kpol_1015.8
Anc_2.7	YNL237W				Scas_706.9				Kwal_56.24793	KLTH0H00440g	SAKL0G00462g		KLLA0D19789g	ZYRO0F15576g	YNL237W	Sbay_667.86			Kpol_1015.7
Anc_2.8	YNL236W				Scas_706.8				Kwal_56.24785	KLTH0H00462g	SAKL0E14388g	ABL202W	KLLA0D19767g	ZYRO0F15554g	YNL236W	Sbay_667.85	CAGL0J07524g		Kpol_1015.6
Anc_2.9	YNL234W			Kpol_529.24	Scas_532.8				Kwal_23.4395	KLTH0B08470g	SAKL0E14366g	ABL201W	KLLA0D19745g	ZYRO0F15532g	YNL234W	Sbay_667.84	CAGL0J07502g
Anc_2.10	YNL233W				Scas_532.7				Kwal_23.4400	KLTH0B08448g	SAKL0E14344g	ABL200W	KLLA0D19723g	ZYRO0F15510g	YNL233W	Sbay_667.83	CAGL0J07480g		Kpol_1015.5
Anc_2.11	YNL232W				Scas_532.6				Kwal_23.4405	KLTH0B08426g	SAKL0E14322g	ABL199W	KLLA0D19701g	ZYRO0F15488g	YNL232W	Sbay_667.82	CAGL0J07458g		Kpol_1015.4
Anc_2.12	YNL231C				Scas_532.5				Kwal_23.4409	KLTH0B08404g	SAKL0E14300g	ABL198C		ZYRO0F15466g	YNL231C	Sbay_667.81	CAGL0J07436g		Kpol_1015.3
Anc_2.13	YNL230C			Kpol_529.23	Scas_532.4				Kwal_23.4412	KLTH0B08382g	SAKL0E14278g	ABL197C	KLLA0D19646g	ZYRO0F15444g	YNL230C	Sbay_667.80	CAGL0J07414g
Anc_2.14	YNL229C			Kpol_529.22	Scas_532.3				Kwal_23.4417	KLTH0B08360g	SAKL0E14256g	ABL195C	KLLA0D19624g	ZYRO0F15422g	YNL229C	Sbay_667.79	CAGL0J07392g
Anc_2.15	YNL227C			Kpol_529.21	Scas_532.2				Kwal_23.4420	KLTH0B08338g	SAKL0E14234g	ABL194C	KLLA0D19602g	ZYRO0F15400g	YNL227C	Sbay_667.78	CAGL0J07370g
Anc_2.16	YNL225C	YDL239C		Kpol_529.20	Scas_532.1	CAGL0C05577g		YDL239C	Kwal_23.4424	KLTH0B08316g	SAKL0E14212g	ABL193C	KLLA0D19580g	ZYRO0F15378g	YNL225C	Sbay_667.77	CAGL0J07348g	Scas_491.1
Anc_2.17	YNL224C								Kwal_23.4427	KLTH0B08294g	SAKL0E14146g	ABL192C	KLLA0D19558g	ZYRO0F15356g	YNL224C	Sbay_667.76	CAGL0J07326g	Scas_606.1	Kpol_1015.2
Anc_2.18	YNL223W								Kwal_23.4434	KLTH0B08272g	SAKL0E14124g	ABL191W	KLLA0D19536g	ZYRO0F15334g	YNL223W	Sbay_667.75	CAGL0J07304g	Scas_606.2	Kpol_1015.1
Anc_2.19	YNL222W								Kwal_23.4439	KLTH0B08250g	SAKL0E14102g	ABL190W	KLLA0D19514g	ZYRO0F15312g	YNL222W	Sbay_667.74	CAGL0K05071g	Scas_606.3	Kpol_1054.47
Anc_2.20		YDL238C			Scas_491.2	CAGL0C05555g	Sbay_533.6	YDL238C	Kwal_23.4443	KLTH0B08228g	SAKL0E14080g		KLLA0D19492g	ZYRO0F15290g					Kpol_1054.46
Anc_2.21		YDL237W		Kpol_1014.44	Scas_491.3	CAGL0C05533g	Sbay_533.5	YDL237W	Kwal_23.4449	KLTH0B08206g	SAKL0E14058g	ABL188W	KLLA0D19470g	ZYRO0F15268g					Kpol_1054.45
Anc_2.22	YNL221C								Kwal_23.4452	KLTH0B08162g	SAKL0E14014g	ABL187C	KLLA0D19448g	ZYRO0F15224g	YNL221C	Sbay_667.73	CAGL0K05049g	Scas_606.4	Kpol_1054.44
Anc_2.23	YNL220W								Kwal_23.4471	KLTH0B08118g	SAKL0E13992g	ABL186W	KLLA0D19426g	ZYRO0F15202g	YNL220W	Sbay_667.72	CAGL0K05027g	Scas_606.5	Kpol_1054.43
Anc_2.24	YNL219C			Kpol_1014.43					Kwal_23.4476	KLTH0B08096g	SAKL0E13970g	ABL185C	KLLA0D19404g	ZYRO0F15180g	YNL219C	Sbay_667.71	CAGL0K05005g	Scas_606.6
Anc_2.25		YDL236W			Scas_491.4	CAGL0C05511g	Sbay_533.4	YDL236W	Kwal_23.4479	KLTH0B08074g	SAKL0E13948g	ABL184W	KLLA0D19382g	ZYRO0F15158g					Kpol_1054.42
Anc_2.26	YNL218W			Kpol_1014.42					Kwal_23.4480	KLTH0B08052g	SAKL0E13926g	ABL183W	KLLA0D19360g	ZYRO0F15136g	YNL218W	Sbay_667.70	CAGL0K04983g	Scas_606.7
Anc_2.27		YDL235C			Scas_491.5		Sbay_533.3	YDL235C	Kwal_23.4482	KLTH0B08030g	SAKL0E13904g	ABL182C	KLLA0D19338g	ZYRO0F15114g			CAGL0K04961g	Scas_606.8	Kpol_1054.41
Anc_2.28	YNL217W								Kwal_23.4484	KLTH0B08008g	SAKL0E13882g	ABL181W	KLLA0D19316g	ZYRO0F15092g	YNL217W	Sbay_667.69	CAGL0K04939g	Scas_606.9
Anc_2.29	YNL216W								Kwal_23.4491	KLTH0B07986g	SAKL0E13860g	ABL180W	KLLA0D19294g	ZYRO0C10692g	YNL216W	Sbay_667.68	CAGL0K04917g	Scas_606.10	Kpol_1054.40
Anc_2.30		YDL234C		Kpol_1014.41	Scas_491.6	CAGL0C05489g	Sbay_533.2	YDL234C	Kwal_23.4498	KLTH0B07964g	SAKL0E13838g	ABL179C	KLLA0D19272g	ZYRO0C10670g
Anc_2.31	YNL215W				Scas_491.7				Kwal_23.4503	KLTH0B07942g	SAKL0E13816g	ABL178W	KLLA0D19250g	ZYRO0C10648g	YNL215W	Sbay_667.67	CAGL0K04895g		Kpol_1054.39
Anc_2.32		YDL233W		Kpol_1014.40		CAGL0C05467g		YDL233W	Kwal_23.4508	KLTH0B07920g	SAKL0E13794g	ABL177W	KLLA0D19228g	ZYRO0C10626g			CAGL0K04873g	Scas_606.11
Anc_2.33	YNL214W								Kwal_23.4516	KLTH0B07898g	SAKL0E13772g	ABL176W	KLLA0D19206g	ZYRO0C10604g	YNL214W	Sbay_667.66	CAGL0K04851g	Scas_606.12	Kpol_1054.38
Anc_2.34	YNL213C								Kwal_23.4518	KLTH0B07876g	SAKL0E13750g	ABL175C	KLLA0D19184g	ZYRO0C10582g	YNL213C	Sbay_667.65	CAGL0K04829g	Scas_606.13	Kpol_1054.37
Anc_2.35	YNL212W			Kpol_1014.39					Kwal_23.4520	KLTH0B07854g	SAKL0E13728g	ABL168C	KLLA0D19162g	ZYRO0C10560g	YNL212W	Sbay_667.64	CAGL0K04807g	Scas_606.14	Kpol_1054.36
Anc_2.36	YNL211C			Kpol_1014.38					Kwal_23.4528	KLTH0B07832g	SAKL0E13706g	ABL169W	KLLA0D19140g	ZYRO0C10538g	YNL211C	Sbay_667.63	CAGL0K04785g	Scas_606.15
Anc_2.37		YDL232W				CAGL0C05461g		YDL232W				ABL170C	KLLA0D19129g					Scas_606.15d	Kpol_1054.35
Anc_2.38		YDL231C		Kpol_1014.37	Scas_677.2	CAGL0C05445g	Sbay_538.2	YDL231C	Kwal_23.4532	KLTH0B07810g	SAKL0E13684g	ABL171W	KLLA0D19118g	ZYRO0C10516g
Anc_2.39		YDL230W			Scas_677.3	CAGL0C05423g	Sbay_538.3	YDL230W	Kwal_23.4540	KLTH0B07788g	SAKL0E13662g	ABL172C		ZYRO0C10494g					Kpol_1054.34
Anc_2.40	YNL210W			Kpol_1014.36					Kwal_23.4542	KLTH0B07766g	SAKL0E13640g	ABL173C	KLLA0D19063g	ZYRO0C10472g	YNL210W	Sbay_667.62		Scas_606.16
Anc_2.41	YNL209W	YDL229W		Kpol_1014.35	Scas_677.4	CAGL0C05379g	Sbay_538.4	YDL229W	Kwal_23.4548	KLTH0B07744g	SAKL0E13618g	ABL174C	KLLA0D19041g	ZYRO0C10450g	YNL209W	Sbay_667.61	CAGL0K04741g	Scas_606.17	Kpol_1054.33
Anc_2.42		YDL227C			Scas_677.5	CAGL0G05423g	Sbay_538.5	YDL227C						ZYRO0C10428g					Kpol_1054.32
Anc_2.43	YNL208W			Kpol_400.8							SAKL0E13574g			ZYRO0C10384g	YNL208W	Sbay_667.60	CAGL0K04719g	Scas_606.18
Anc_2.44	YNL207W			Kpol_400.7					Kwal_23.4563	KLTH0B07722g	SAKL0E13552g	ABL166W	KLLA0D19008g	ZYRO0C10340g	YNL207W	Sbay_667.59	CAGL0H08019g	Scas_655.21
Anc_2.45	YNL206C			Kpol_400.6					Kwal_23.4566	KLTH0B07700g	SAKL0E13530g	ABL165C	KLLA0D18986g	ZYRO0C10318g	YNL206C	Sbay_667.58	CAGL0H08041g	Scas_655.20
Anc_2.46	YNL204C	YDL226C		Kpol_400.5	Scas_677.6	CAGL0G05445g	Sbay_538.6	YDL226C	Kwal_23.4569	KLTH0B07678g	SAKL0E13486g	ABL164C	KLLA0D18942g	ZYRO0C10296g	YNL204C	Sbay_667.57
Anc_2.47	YNL202W								Kwal_23.4572	KLTH0B07656g	SAKL0E13464g	ABL163W	KLLA0D18909g	ZYRO0C10274g	YNL202W	Sbay_667.56	CAGL0H08063g	Scas_655.19	Kpol_1054.31
Anc_2.48	YNL201C			Kpol_400.4					Kwal_23.4575	KLTH0B07634g	SAKL0E13442g	ABL162C	KLLA0D18887g	ZYRO0C10252g	YNL201C	Sbay_667.55	CAGL0I01056g	Scas_655.18
Anc_2.49	YNL200C			Kpol_400.3		CAGL0G05357g			Kwal_23.4581	KLTH0B07612g	SAKL0E13420g	ABL161C	KLLA0F20768g	ZYRO0C10230g	YNL200C	Sbay_667.54		Scas_655.17
Anc_2.50	YNL199C			Kpol_400.2	Scas_677.7	CAGL0G05379g			Kwal_23.4584	KLTH0B07590g	SAKL0E13398g	ABL160C	KLLA0F20790g	ZYRO0C10208g	YNL199C	Sbay_667.53	CAGL0G05467g	Scas_655.16	Kpol_1054.30
Anc_2.51		YDL225W			Scas_677.8		Sbay_538.7	YDL225W	Kwal_23.4588	KLTH0B07568g	SAKL0E13376g	ABL159W	KLLA0F20812g	ZYRO0C10186g			CAGL0G05489g		Kpol_1054.29
Anc_2.52	YNL197C	YDL224C		Kpol_400.1	Scas_677.9	CAGL0G05401g		YDL224C	Kwal_23.4597	KLTH0B07546g	SAKL0E13354g	ABL158C	KLLA0F20834g	ZYRO0C10164g	YNL197C	Sbay_667.52	CAGL0G05511g	Scas_655.14	Kpol_1054.28
Anc_2.53	YNL196C			Kpol_YGOB_SLZ1						KLTH0B07524g	SAKL0E13332g		KLLA0F20856g		YNL196C	Sbay_667.49		Scas_655.13d
Anc_2.54	YNL195C	YDL223C			Scas_677.9d	CAGL0G05544g		YDL223C	Kwal_23.4612	KLTH0B07502g	SAKL0E13310g		KLLA0F20878g	ZYRO0C10120g	YNL195C		CAGL0J11550g	Scas_655.13	Kpol_1054.27
Anc_2.55	YNL194C	YDL222C		Kpol_221.2	Scas_677.10	CAGL0G05566g	Sbay_535.12	YDL222C	Kwal_23.4623	KLTH0B07480g	SAKL0E13288g	ABL156C	KLLA0F20900g		YNL194C	Sbay_667.47		Scas_655.12	Kpol_1054.26
Anc_2.56		YDL220C		Kpol_221.3	Scas_677.11	CAGL0G05588g	Sbay_535.11	YDL220C	Kwal_23.4628	KLTH0B07436g	SAKL0E13266g	ABL155C	KLLA0F20922g	ZYRO0C10098g					Kpol_1054.25
Anc_2.57	YNL193W								Kwal_23.4636	KLTH0B07414g	SAKL0E13244g	ABL154W	KLLA0F20944g	ZYRO0C10076g	YNL193W	Sbay_667.46	CAGL0J11528g	Scas_655.11
Anc_2.58	YNL192W			Kpol_1023.27					Kwal_23.4640	KLTH0B07392g	SAKL0E13222g	ABL153W	KLLA0F20966g	ZYRO0C10054g	YNL192W	Sbay_667.45	CAGL0J11506g	Scas_655.10	Kpol_1054.24
Anc_2.59		YDL219W		Kpol_1041.16	Scas_677.12	CAGL0G05610g	Sbay_535.10	YDL219W	Kwal_23.4644	KLTH0B07370g	SAKL0E13200g	ABL152W	KLLA0D08690g	ZYRO0C10032g
Anc_2.60	YNL191W			Kpol_1041.15					Kwal_23.4648	KLTH0B07348g	SAKL0E13178g	ABL151W	KLLA0D08668g	ZYRO0C10010g	YNL191W	Sbay_667.44	CAGL0J11484g	Scas_655.9
Anc_2.61		YDL218W		Kpol_1041.14	Scas_677.13	CAGL0G05632g	Sbay_535.9	YDL218W	Kwal_23.4650	KLTH0B07326g			KLLA0D08646g
Anc_2.62	YNL190W								Kwal_23.4660	KLTH0B07304g	SAKL0E13156g		KLLA0D08624g	ZYRO0C09966g	YNL190W	Sbay_667.43	CAGL0J11462g	Scas_655.8	Kpol_1054.23
Anc_2.63	YNL189W			Kpol_1041.13	Scas_677.14				Kwal_23.4663	KLTH0B07282g	SAKL0E13134g	ABL150W	KLLA0D08580g	ZYRO0C09944g	YNL189W	Sbay_667.42	CAGL0J11440g	Scas_655.7
Anc_2.64	YNL188W								Kwal_23.4666	KLTH0B07260g	SAKL0E13112g	ABL149W	KLLA0D08558g	ZYRO0C09922g	YNL188W	Sbay_667.41	CAGL0J11418g	Scas_655.6d	Kpol_1054.22
Anc_2.65		YDL217C			Scas_677.15	CAGL0G05654g	Sbay_535.8	YDL217C	Kwal_23.4669	KLTH0B07238g	SAKL0E13090g	ABL148C	KLLA0D08536g	ZYRO0C09900g				Scas_655.6	Kpol_1054.21
Anc_2.66	YNL187W			Kpol_1041.12					Kwal_23.4671	KLTH0B07216g	SAKL0E13068g	ABL147W	KLLA0D08514g	ZYRO0C09878g	YNL187W	Sbay_667.40	CAGL0J11396g	Scas_655.5
Anc_2.67		YDL216C		Kpol_1041.11	Scas_677.16	CAGL0G05676g	Sbay_535.7	YDL216C	Kwal_23.4672	KLTH0B07194g	SAKL0E13046g	ABL146C	KLLA0D08503g	ZYRO0C09856g
Anc_2.68		YDL215C		Kpol_1041.10	Scas_677.17	CAGL0G05698g	Sbay_535.6	YDL215C	Kwal_23.4678	KLTH0B07172g	SAKL0E13024g	AGL040C	KLLA0D08481g	ZYRO0C09834g
Anc_2.69	YNL186W								Kwal_33.14430	KLTH0B07150g	SAKL0E13002g	ABL145W	KLLA0D08459g	ZYRO0C09812g	YNL186W	Sbay_667.39	CAGL0J11352g	Scas_655.4	Kpol_1044.24
Anc_2.70	YNL185C								Kwal_33.14432	KLTH0B07128g	SAKL0E12980g	ABL144C	KLLA0D08437g	ZYRO0C09790g	YNL185C	Sbay_667.38	CAGL0J11330g	Scas_655.3	Kpol_1044.25
Anc_2.71	YNL183C	YDL214C		Kpol_1041.9	Scas_677.18	CAGL0G05720g	Sbay_535.5	YDL214C	Kwal_33.14434	KLTH0B07106g	SAKL0E12958g	ABL143C	KLLA0D08415g	ZYRO0C09768g	YNL183C	Sbay_667.37	CAGL0J11308g	Scas_655.2	Kpol_1044.26
Anc_2.72		YDL213C		Kpol_1041.8	Scas_677.19	CAGL0G05742g	Sbay_535.4	YDL213C	Kwal_33.14444	KLTH0B07084g	SAKL0E12936g	ABL142C	KLLA0D08393g	ZYRO0C09746g
Anc_2.73	YNL182C								Kwal_33.14449	KLTH0B07040g	SAKL0E12892g	ABL141C	KLLA0D08371g	ZYRO0C09724g	YNL182C	Sbay_667.36	CAGL0J11286g	Scas_655.1	Kpol_1044.27
Anc_2.74	YNL181W								Kwal_33.14451	KLTH0B07018g	SAKL0E12870g	ABL140W	KLLA0D08349g	ZYRO0C09702g	YNL181W	Sbay_667.35	CAGL0J11264g	Scas_417.4	Kpol_1044.28
Anc_2.75	YNL180C			Kpol_1041.7	Scas_677.20	CAGL0G05764g			Kwal_33.14452	KLTH0B06996g	SAKL0E12848g	ABL139C	KLLA0D08327g	ZYRO0C09680g	YNL180C	Sbay_667.34	CAGL0J11242g	Scas_417.3
Anc_2.76	YNL178W								Kwal_33.14453	KLTH0B06974g	SAKL0E12826g	ABL138W	KLLA0D08305g	ZYRO0C09636g	YNL178W	Sbay_667.33	CAGL0J11220g	Scas_417.2	Kpol_480.28
Anc_2.77		YDL212W			Scas_677.21	CAGL0G05786g	Sbay_535.3	YDL212W	Kwal_33.14457	KLTH0B06952g	SAKL0E12804g	ABL137W	KLLA0D08283g	ZYRO0C09614g					Kpol_480.29
Anc_2.78	YNL177C								Kwal_33.14459	KLTH0B06930g	SAKL0E12782g	ABL136C	KLLA0D08261g	ZYRO0C09592g	YNL177C	Sbay_667.32	CAGL0J11198g	Scas_417.1	Kpol_480.30
Anc_2.79	YNL176C	YDL211C		Kpol_1041.6	Scas_677.22	CAGL0G05808g	Sbay_535.2	YDL211C	Kwal_33.14461	KLTH0B06908g	SAKL0E12760g	ABL135C	KLLA0D08239g	ZYRO0C09570g	YNL176C	Sbay_667.31	CAGL0J11176g
Anc_2.80	YNL175C			Kpol_1041.4					Kwal_33.14463	KLTH0B06886g	SAKL0E12738g	ABL134C	KLLA0D08206g	ZYRO0G04862g	YNL175C	Sbay_667.30	CAGL0J11154g	Scas_376.1
Anc_2.81	YNL173C	YHR146W		Kpol_1041.3	Scas_677.23	CAGL0G05830g	Sbay_512.4	YHR146W	Kwal_33.14468	KLTH0B06864g	SAKL0E12716g	ABL133C	KLLA0D08184g	ZYRO0G04884g	YNL173C	Sbay_667.29	CAGL0J11132g	Scas_654.0d	Kpol_480.31
Anc_2.82	YNL172W								Kwal_33.14481	KLTH0B06820g	SAKL0E12650g	AFR021W	KLLA0D08118g	ZYRO0G04928g	YNL172W	Sbay_667.28	CAGL0J06248g	Scas_654.1	Kpol_1051.28
Anc_2.83	YNL169C								Kwal_33.14493	KLTH0B06798g	SAKL0E12628g	AFR022C	KLLA0D08096g	ZYRO0G04950g	YNL169C	Sbay_667.27	CAGL0J06226g	Scas_654.3	Kpol_1051.29
Anc_2.84		YHR144C			Scas_677.24	CAGL0G05852g	Sbay_512.5	YHR144C	Kwal_33.14499	KLTH0B06776g	SAKL0E12606g	AFR023W	KLLA0D08074g	ZYRO0G04972g					Kpol_1051.30
Anc_2.85	YNL168C								Kwal_33.14500	KLTH0B06754g	SAKL0E12584g	AFR024C	KLLA0D08052g	ZYRO0G04994g	YNL168C	Sbay_667.26	CAGL0J06204g	Scas_654.4	Kpol_1051.31
Anc_2.86	YNL167C								Kwal_33.14510	KLTH0B06732g	SAKL0E12562g	AFR025C	KLLA0D08030g	ZYRO0G05016g	YNL167C	Sbay_667.25	CAGL0J06182g	Scas_654.5
Anc_2.87		YHR143W-A			Scas_677.25	CAGL0G05874g	Sbay_512.6	YHR143W-A	Kwal_33.14524	KLTH0B06622g	SAKL0E12540g	AFR026C	KLLA0D08008g	ZYRO0G05038g					Kpol_1051.32
Anc_2.88	YNL166C								Kwal_33.14525	KLTH0B06600g	SAKL0E12518g	AFR027C	KLLA0D07986g	ZYRO0G05060g	YNL166C	Sbay_667.24	CAGL0J06160g	Scas_654.6	Kpol_1051.34
Anc_2.89	YNL165W								Kwal_33.14528	KLTH0B06578g	SAKL0E12496g	AFR028W	KLLA0D07964g	ZYRO0G05082g	YNL165W	Sbay_667.23	CAGL0J06138g	Scas_654.7	Kpol_1051.35
Anc_2.90		YHR143W			Scas_677.26	CAGL0G05896g	Sbay_512.7	YHR143W	Kwal_33.14531	KLTH0B06556g	SAKL0E12474g	AFR029C	KLLA0D07942g	ZYRO0G05104g					Kpol_1051.36
Anc_2.91	YNL164C								Kwal_33.14534	KLTH0B06534g	SAKL0E12452g	AFR030C	KLLA0D07920g	ZYRO0G05126g	YNL164C	Sbay_667.22	CAGL0J06116g	Scas_654.8	Kpol_1051.37
Anc_2.92	YNL163C								Kwal_33.14536	KLTH0B06512g	SAKL0E12430g	AFR031C	KLLA0D07898g	ZYRO0G05148g	YNL163C	Sbay_667.21	CAGL0J06094g	Scas_654.9	Kpol_1051.38
Anc_2.93	YNL162W-A								Kwal_33.14545	KLTH0B06490g	SAKL0E12408g	AFR032W	KLLA0D07876g		YNL162W-A	Sbay_667.20	CAGL0J06088g	Scas_654.10	Kpol_1051.39
Anc_2.94		YHR142W			Scas_677.27	CAGL0G05918g	Sbay_512.8	YHR142W	Kwal_33.14546	KLTH0B06468g	SAKL0E12386g	AFR033C	KLLA0D07854g	ZYRO0G05170g					Kpol_1051.40
Anc_2.95	YNL162W	YHR141C			Scas_677.28	CAGL0G05940g		YHR141C		KLTH0B06446g	SAKL0E12364g	AFR034W	KLLA0D07832g	ZYRO0G05192g	YNL162W			Scas_654.11	Kpol_1051.41
Anc_2.96	YNL161W								Kwal_33.14554	KLTH0B06424g	SAKL0E12342g	AFR035W	KLLA0D07810g	ZYRO0G05214g	YNL161W	Sbay_667.18	CAGL0J06072g	Scas_654.12	Kpol_1051.42
Anc_2.97		YHR140W			Scas_677.29	CAGL0G05962g	Sbay_512.10	YHR140W	Kwal_33.14561	KLTH0B06358g	SAKL0E12320g	AFR036C	KLLA0D07788g	ZYRO0G05236g					Kpol_1051.43
Anc_2.98	YNL160W	YHR139C			Scas_677.30	CAGL0G05984g	Sbay_512.11	YHR139C	Kwal_33.14563	KLTH0B06380g	SAKL0E12298g			ZYRO0G05258g	YNL160W	Sbay_667.16	CAGL0J06050g	Scas_654.13	Kpol_1035.31
Anc_2.99	YNL142W			Kpol_1039.59					Kwal_33.14573	KLTH0B06336g	SAKL0E12254g	AFR037W	KLLA0D07766g	ZYRO0G05280g	YNL142W		CAGL0J06028g	Scas_654.14
Anc_2.100		YHR138C		Kpol_1039.60	Scas_697.10d	CAGL0G06006g	Sbay_512.12	YHR138C		KLTH0B06314g	SAKL0E12232g	AFR038W	KLLA0D11143g	ZYRO0G05302g
Anc_2.101	YNL153C			Kpol_1039.61					Kwal_33.14580	KLTH0B06292g	SAKL0E12210g	AFR039C	KLLA0D11132g	ZYRO0G05324g	YNL153C	Sbay_667.9	CAGL0J06006g	Scas_654.15
Anc_2.102		YHR137W			Scas_697.11	CAGL0G06028g	Sbay_512.13	YHR137W	Kwal_33.14582	KLTH0B06270g	SAKL0E12188g		KLLA0D11110g	ZYRO0G05346g					Kpol_1035.30
Anc_2.103		YHR136C		Kpol_1039.62				YHR136C	Kwal_33.14590	KLTH0B06248g	SAKL0E12144g		KLLA0D11066g	ZYRO0G05368g
Anc_2.104	YNL141W						Sbay_540.2		Kwal_33.14592	KLTH0B06226g	SAKL0E12122g		KLLA0E23167g	ZYRO0G05390g	YNL141W		CAGL0J05984g	Scas_654.16	Kpol_1035.29
Anc_2.105	YNL154C	YHR135C			Scas_697.12	CAGL0G06138g	Sbay_393.1	YHR135C	Kwal_33.14596	KLTH0B06204g	SAKL0E12100g	AFR040W	KLLA0D11044g	ZYRO0G05412g	YNL154C	Sbay_667.10	CAGL0J05940g	Scas_654.17	Kpol_1027.20
Anc_2.106	YNL155W			Kpol_1039.63					Kwal_33.14603	KLTH0B06160g	SAKL0E12056g	AFR041C	KLLA0D10978g	ZYRO0G05434g	YNL155W	Sbay_667.11	CAGL0J05962g	Scas_654.18	Kpol_1027.18
Anc_2.107		YHR134W		Kpol_1039.64	Scas_697.13	CAGL0G06116g		YHR134W	Kwal_33.14605	KLTH0B06138g	SAKL0E12012g	AFR042C	KLLA0F27863g	ZYRO0G05456g
Anc_2.108	YNL156C	YHR133C		Kpol_1039.65	Scas_697.14			YHR133C	Kwal_33.14607	KLTH0B06116g	SAKL0E11990g	AFR043W	KLLA0F27885g	ZYRO0G05478g	YNL156C	Sbay_667.12	CAGL0J05918g	Scas_654.19
Anc_2.109	YNL157W	YHR132W-A		Kpol_1039.66	Scas_697.15	CAGL0G06094g	Sbay_514.2	YHR132W-A	Kwal_33.14612	KLTH0B06094g	SAKL0E11968g	AFR044C	KLLA0F27907g	ZYRO0G05500g	YNL157W	Sbay_667.13
Anc_2.110		YHR132C		Kpol_1039.67	Scas_697.16	CAGL0G06072g	Sbay_514.3	YHR132C	Kwal_33.14613	KLTH0B06072g	SAKL0E11946g	AFR045W	KLLA0F27929g	ZYRO0G05522g
Anc_2.111	YNL158W								Kwal_33.14618	KLTH0B06050g	SAKL0E11924g	AFR046C	KLLA0F27951g	ZYRO0G05544g	YNL158W	Sbay_667.14	CAGL0J05896g	Scas_654.20	Kpol_1027.17
Anc_2.112	YNL159C			Kpol_1039.68					Kwal_33.14620	KLTH0B06028g	SAKL0E11902g	AFR047W	KLLA0F27973g	ZYRO0G05566g	YNL159C	Sbay_667.15	CAGL0J05874g	Scas_654.21
Anc_2.113	YNL144C	YHR131C		Kpol_1039.69	Scas_697.17	CAGL0G06182g	Sbay_514.4	YHR131C	Kwal_33.14629	KLTH0B05984g	SAKL0E11858g	AFR049W	KLLA0E22969g	ZYRO0G05632g	YNL144C	Sbay_667.1	CAGL0J05830g	Scas_654.22	Kpol_1027.16
Anc_2.114	YNL145W			Kpol_1039.70	Scas_YGOB_MFA5									Zrou_YGOB_MFA1	YNL145W	Sbay_YGOB_MFA2		Scas_654.22d
Anc_2.115	YNL146W			Kpol_1048.0					Kwal_YGOB_YNL146W	Kthe_YGOB_YNL146W	Sklu_YGOB_YNL146W		Klac_YGOB_YNL146W	Zrou_YGOB_YNL146W	YNL146W	Sbay_667.3	CAGL0J05808g	Scas_654.22d1
Anc_2.116				Kpol_1048.1					Kwal_33.14636	KLTH0B05962g	SAKL0E11836g	AFR050W	KLLA0E22947g	ZYRO0G05654g			CAGL0J05786g	Scas_654.22d2
Anc_2.117		YHR129C			Scas_697.18		Sbay_514.5	YHR129C	Kwal_33.14642	KLTH0B05940g	SAKL0E11814g	AFR051W	KLLA0E22925g	ZYRO0G05676g			CAGL0H09042g
Anc_2.118		YHR128W		Kpol_1039.71	Scas_697.19			YHR128W	Kwal_33.14645	KLTH0B05918g	SAKL0E11792g	AFR052C	KLLA0E22903g	ZYRO0G05698g			CAGL0H09064g	Scas_654.23
Anc_2.119	YNL147W			Kpol_1048.2	Scas_697.20				Kwal_33.14646	KLTH0B05896g	SAKL0E11770g	AFR053C	KLLA0E22881g	ZYRO0G05720g	YNL147W		CAGL0J05764g
Anc_2.120	YNL148C			Kpol_1048.3	Scas_697.21				Kwal_33.14650	KLTH0B05874g	SAKL0E11748g	AFR054W	KLLA0E22859g	ZYRO0G05742g	YNL148C	Sbay_667.5	CAGL0J05742g
Anc_2.121	YNL149C								Kwal_33.14652	KLTH0B05852g	SAKL0E11704g	AFR055W	KLLA0A11506g	ZYRO0G05764g	YNL149C	Sbay_667.6	CAGL0J05720g	Scas_654.24	Kpol_505.35
Anc_2.122	YNL151C			Kpol_1048.4					Kwal_33.14654	KLTH0B05830g	SAKL0E11682g	AFR056W	KLLA0A11528g	ZYRO0G05786g	YNL151C	Sbay_667.7	CAGL0J05698g	Scas_654.25
Anc_2.123											SAKL0E11660g		KLLA0A11550g						Kpol_505.34
Anc_2.124	YNL152W								Kwal_33.14656	KLTH0B05808g	SAKL0E11638g	AFR057C	KLLA0A11572g	ZYRO0G05808g	YNL152W	Sbay_667.8	CAGL0J05676g	Scas_654.26	Kpol_505.33
Anc_2.125	YNL139C			Kpol_1048.5			Sbay_540.3		Kwal_33.14659	KLTH0B05786g	SAKL0E11616g	AFR058C	KLLA0A11594g	ZYRO0G05830g	YNL139C		CAGL0J05654g	Scas_654.27
Anc_2.126	YNL138W-A									KLTH0B05764g	SAKL0E11594g	AFR059W	KLLA0A11605g	ZYRO0G05852g	YNL138W-A		CAGL0K09823g	Scas_654.27d	Kpol_505.32
Anc_2.127		YHR127W			Scas_697.22	CAGL0K09812g	Sbay_514.7	YHR127W	Kwal_33.14670	KLTH0B05742g	SAKL0E11550g	AFR060C	KLLA0A11616g	ZYRO0G05874g			CAGL0H09086g	Scas_654.28	Kpol_505.31
Anc_2.128	YNL138W					CAGL0K09790g	Sbay_540.4		Kwal_33.14671	KLTH0B05720g	SAKL0E11528g	AFR061W	KLLA0A11638g	ZYRO0G05896g	YNL138W			Scas_654.29	Kpol_505.30
Anc_2.129	YNL137C					CAGL0K09768g	Sbay_540.5		Kwal_33.14675	KLTH0B05698g	SAKL0E11506g	AFR062C	KLLA0A11660g	ZYRO0G05918g	YNL137C			Scas_654.30	Kpol_505.29
Anc_2.130	YNL136W					CAGL0K09746g	Sbay_540.6		Kwal_33.14683	KLTH0B05676g	SAKL0E11484g	AFR063W	KLLA0A11682g	ZYRO0G05940g	YNL136W			Scas_654.31	Kpol_505.28
Anc_2.131	YNL135C					CAGL0K09724g	Sbay_540.7		Kwal_33.14687	KLTH0B05654g	SAKL0E11462g	AFR064C	KLLA0A11704g	ZYRO0G05962g	YNL135C			Scas_471.2	Kpol_505.27
Anc_2.132		YHR126C		Kpol_1048.6				YHR126C	Kwal_33.14692	KLTH0B05632g	SAKL0E11440g	AFR065W	KLLA0A11748g						Kpol_505.26
Anc_2.133	YNL134C					CAGL0K09702g	Sbay_540.8		Kwal_33.14694	KLTH0B05610g	SAKL0E11418g	AFR066C	KLLA0F24464g	ZYRO0G05984g	YNL134C	Sbay_621.2	CAGL0K02629g	Scas_471.3	Kpol_505.25
Anc_2.134	YNL133C			Kpol_1048.7		CAGL0K09680g	Sbay_540.9		Kwal_33.14696	KLTH0B05588g	SAKL0E11374g	AAL031W	KLLA0F24442g		YNL133C			Scas_712.46
Anc_2.135		YHR124W		Kpol_1048.8	Scas_697.24	CAGL0L13090g	Sbay_514.9	YHR124W	Kwal_33.14699	KLTH0B05544g	SAKL0E11330g	AGR347W	KLLA0F24420g	ZYRO0G06160g
Anc_2.136	YNL132W			Kpol_1048.9			Sbay_540.10		Kwal_33.14707	KLTH0B05522g	SAKL0E11308g	AGR346C	KLLA0F24398g	ZYRO0G06182g	YNL132W		CAGL0K09614g	Scas_666.36
Anc_2.137	YNL131W						Sbay_540.11		Kwal_33.14713	KLTH0B05500g	SAKL0E11286g	AGR345C	KLLA0F24376g	ZYRO0G06204g	YNL131W		CAGL0K09592g	Scas_666.35	Kpol_505.24
Anc_2.138	YNL130C	YHR123W		Kpol_1048.10	Scas_697.25	CAGL0L13068g		YHR123W	Kwal_33.14715	KLTH0B05478g	SAKL0E11264g	AGR344W	KLLA0F24354g	ZYRO0G06226g	YNL130C		CAGL0K09570g	Scas_666.34
Anc_2.139		YHR122W			Scas_697.26	CAGL0L13046g	Sbay_514.11	YHR122W		KLTH0B05456g	SAKL0E11242g	AGR343W	KLLA0F24332g	ZYRO0G06248g					Kpol_505.23
Anc_2.140	YNL129W			Kpol_1048.11			Sbay_540.13		Kwal_14.1491	KLTH0B05434g	SAKL0E11220g	AGR342C	KLLA0F24310g	ZYRO0G06270g	YNL129W		CAGL0L04202g	Scas_666.33
Anc_2.141	YNL128W						Sbay_540.14		Kwal_33.14719	KLTH0B05412g	SAKL0E11198g	AGR341C	KLLA0F24288g	ZYRO0G06292g	YNL128W		CAGL0L04180g	Scas_666.32	Kpol_505.22
Anc_2.142		YHR121W		Kpol_1048.12		CAGL0L13024g	Sbay_514.12	YHR121W	Kwal_27.9848	KLTH0B05390g	SAKL0E11176g	AGR340W	KLLA0F24266g	ZYRO0G06314g				Scas_666.31
Anc_2.143	YNL127W			Kpol_1048.13			Sbay_540.15		Kwal_33.14723	KLTH0B05368g	SAKL0E11154g	AGR339C	KLLA0F24244g	ZYRO0G06336g	YNL127W		CAGL0L04158g	Scas_666.30
Anc_2.144	YNL126W			Kpol_1048.14			Sbay_540.16		Kwal_33.14727	KLTH0B05346g	SAKL0E11132g	AGR338C	KLLA0F24222g	ZYRO0G06358g	YNL126W		CAGL0L04136g	Scas_666.28
Anc_2.145	YNL125C			Kpol_1048.15					Kwal_23.2810		SAKL0E11110g		KLLA0F24200g	ZYRO0G06380g	YNL125C		CAGL0I09086g	Scas_666.29
Anc_2.146	YNL124W			Kpol_1048.16					Kwal_33.14733	KLTH0B05324g	SAKL0E11088g	ABR138C	KLLA0F24178g	ZYRO0G06402g	YNL124W	Sbay_489.2	CAGL0L04114g	Scas_666.27
Anc_2.147		YHR120W		Kpol_1048.17	Scas_697.27	CAGL0L13002g	Sbay_514.13	YHR120W	Kwal_33.14738	KLTH0B05302g	SAKL0E11066g	ABR137W	KLLA0F24156g	ZYRO0G06424g
Anc_2.148		YHR119W		Kpol_1048.18	Scas_697.28	CAGL0L12980g		YHR119W	Kwal_33.14745	KLTH0B05280g	SAKL0E11044g	ABR136W	KLLA0F24134g	ZYRO0G06446g
Anc_2.149		YHR118C		Kpol_1048.19	Scas_697.29	CAGL0L12958g	Sbay_447.2	YHR118C	Kwal_33.14748	KLTH0B05258g	SAKL0E11022g	ABR135C	KLLA0F24112g	ZYRO0G06468g
Anc_2.150	YNL123W			Kpol_1048.20					Kwal_33.14752	KLTH0B05236g	SAKL0E11000g	ABR134C	KLLA0F24090g		YNL123W	Sbay_489.3	CAGL0L04092g	Scas_666.25
Anc_2.151	YNL122C								Kwal_33.14762	KLTH0B05214g	SAKL0E10978g	ABR133W	KLLA0F24068g	ZYRO0G06490g	YNL122C	Sbay_489.4	CAGL0L04070g	Scas_666.24	Kpol_505.21
Anc_2.152	YNL121C	YHR117W		Kpol_1048.21	Scas_697.30	CAGL0L12936g	Sbay_447.3	YHR117W	Kwal_33.14767	KLTH0B05170g	SAKL0E10956g	ABR131W	KLLA0F24046g	ZYRO0G06512g	YNL121C	Sbay_489.5	CAGL0L04048g	Scas_666.23
Anc_2.153		YHR116W			Scas_697.31			YHR116W	Kwal_33.14776	KLTH0B05148g	SAKL0E10934g	ABR130W	KLLA0F24024g	ZYRO0G06534g			CAGL0I02728g		Kpol_505.20
Anc_2.154	YNL119W			Kpol_1048.22					Kwal_33.14777	KLTH0B05126g	SAKL0E10912g	ACR271C	KLLA0F24002g	ZYRO0B16346g	YNL119W	Sbay_489.6	CAGL0L04026g	Scas_666.22
Anc_2.155	YNL118C			Kpol_1048.23					Kwal_33.14778	KLTH0B05104g	SAKL0E10890g	ACR270W	KLLA0F23980g	ZYRO0B16324g	YNL118C	Sbay_489.7	CAGL0L04004g	Scas_666.21
Anc_2.156	YNL117W								Kwal_47.17909	KLTH0E09856g	SAKL0E10846g	ACR268C	KLLA0F23914g	ZYRO0B16280g	YNL117W	Sbay_489.8	CAGL0L03982g	Scas_666.19	Kpol_505.19
Anc_2.157	YNL116W	YHR115C		Kpol_1072.55	Scas_697.32		Sbay_552.1	YHR115C	Kwal_47.17904	KLTH0E09834g	SAKL0E10824g	ACR267C	KLLA0F23892g	ZYRO0B16258g	YNL116W	Sbay_487.1	CAGL0L03960g	Scas_666.18	Kpol_505.18
Anc_2.158	YNL115C								Kwal_47.17897	KLTH0E09812g	SAKL0E10802g		KLLA0F23870g	ZYRO0B16236g	YNL115C	Sbay_487.2	CAGL0L03938g	Scas_666.16	Kpol_505.17
Anc_2.159		YHR114W		Kpol_1072.56	Scas_697.33		Sbay_552.2	YHR114W	Kwal_47.17894	KLTH0E09790g	SAKL0E10780g	ACR266W	KLLA0F23848g	ZYRO0B16214g			CAGL0I02750g
Anc_2.160		YOR115C		Kpol_1072.57	Scas_697.34		Sbay_620.14	YOR115C	Kwal_47.17893	KLTH0E09768g	SAKL0E10758g	ACR265C	KLLA0F23826g	ZYRO0B16192g			CAGL0I02772g
Anc_2.161		YOR114W					Sbay_620.15	YOR114W	Kwal_47.17892	KLTH0E09746g	SAKL0E10736g		KLLA0F23804g	ZYRO0B16170g			CAGL0I02794g		Kpol_505.16
Anc_2.162		YOR113W		Kpol_1072.58	Scas_697.35	CAGL0L03916g	Sbay_620.16	YOR113W	Kwal_47.17888	KLTH0E09724g	SAKL0E10714g	ACR264W	KLLA0F23782g	ZYRO0B16148g			CAGL0I02838g		Kpol_505.15
Anc_2.163	YNL113W								Kwal_26.8473	KLTH0D09350g	SAKL0E10692g	AFL220C	KLLA0F23760g	ZYRO0B09878g	YNL113W	Sbay_487.3	CAGL0L03872g	Scas_666.15	Kpol_165.2
Anc_2.164	YNL112W								Kwal_26.8470	KLTH0D09328g	SAKL0E10670g	AFL221C	KLLA0F23716g	ZYRO0B09856g	YNL112W	Sbay_487.4	CAGL0L03846g	Scas_666.13	Kpol_165.1
Anc_2.165		YOR112W		Kpol_1029.2	Scas_697.36		Sbay_620.17	YOR112W	Kwal_26.8462	KLTH0D09306g	SAKL0E10648g	AFL222W	KLLA0F23694g	ZYRO0B09834g			CAGL0I02860g
Anc_2.166	YNL111C								Kwal_26.8461	KLTH0D09284g	SAKL0E10626g	AFL223W	KLLA0F23672g	ZYRO0B09812g	YNL111C	Sbay_487.6	CAGL0L03828g	Scas_666.12	Kpol_505.14
Anc_2.167	YNL110C			Kpol_1029.3					Kwal_26.8458	KLTH0D09262g	SAKL0E10604g	AFL224W	KLLA0F23650g	ZYRO0B09790g	YNL110C	Sbay_487.7	CAGL0L03806g	Scas_666.11
Anc_2.168		YOR111W			Scas_697.37		Sbay_620.18	YOR111W	Kwal_26.8455	KLTH0D09240g	SAKL0E10582g	AFL225W	KLLA0F23628g	ZYRO0B09768g			CAGL0I02882g		Kpol_505.13
Anc_2.169	YNL108C	YOR110W			Scas_697.38	CAGL0B04587g	Sbay_620.19	YOR110W	Kwal_26.8449	KLTH0D09218g	SAKL0E10560g	AFL226W	KLLA0F23606g	ZYRO0B09746g	YNL108C	Sbay_487.8	CAGL0I02904g	Scas_666.10	Kpol_505.12
Anc_2.170	YNL107W				Scas_697.39	CAGL0B04609g			Kwal_26.8447	KLTH0D09196g	SAKL0E10538g	AFL227C	KLLA0F23584g	ZYRO0B09724g	YNL107W	Sbay_487.9			Kpol_505.11
Anc_2.171	YNL106C	YOR109W		Kpol_1029.4	Scas_697.40	CAGL0B04631g	Sbay_620.20	YOR109W	Kwal_26.8439	KLTH0D09174g	SAKL0E10494g	AFL228W	KLLA0F23551g	ZYRO0B09702g	YNL106C		CAGL0G04719g	Scas_666.9	Kpol_505.10
Anc_2.172	YNL104C	YOR108W			Scas_697.41	CAGL0G06732g	Sbay_620.21	YOR108W	Kwal_26.8433	KLTH0D09152g	SAKL0E10472g	AFL229W	KLLA0F23529g	ZYRO0B09680g	YNL104C	Sbay_505.8	CAGL0G04741g		Kpol_505.9
Anc_2.173		YOR107W			Scas_697.42			YOR107W	Kwal_26.8427	KLTH0D09130g	SAKL0E10450g	AFL230W	KLLA0C13189g	ZYRO0B09658g			CAGL0G04763g		Kpol_505.8
Anc_2.174	YNL103W				Scas_697.43				Kwal_26.8416	KLTH0D09108g	SAKL0E10428g	AFL231C	KLLA0C13211g	ZYRO0B09636g	YNL103W	Sbay_505.7	CAGL0G06688g	Scas_666.8	Kpol_505.7
Anc_2.175		YOR106W		Kpol_1029.5	Scas_697.44	CAGL0G04807g	Sbay_620.23	YOR106W	Kwal_26.8414	KLTH0D09086g	SAKL0E10406g	AFL232W	KLLA0C13233g	ZYRO0B09614g
Anc_2.176	YNL102W								Kwal_26.8405	KLTH0D09064g	SAKL0E10384g	AER381C	KLLA0C13255g	ZYRO0B09592g	YNL102W	Sbay_505.6	CAGL0G06666g	Scas_666.7	Kpol_505.6
Anc_2.177	YNL101W			Kpol_1029.6		CAGL0B04455g			Kwal_26.8401	KLTH0D09042g	SAKL0E10362g	AER380C	KLLA0C13277g	ZYRO0B09548g	YNL101W	Sbay_505.5	CAGL0G06622g	Scas_666.6	Kpol_505.5
Anc_2.178	YNL100W								Kwal_26.8400	KLTH0D09020g	SAKL0E10340g	AER379C	KLLA0C13299g	ZYRO0B09526g	YNL100W	Sbay_505.4	CAGL0G06600g	Scas_666.5	Kpol_505.4
Anc_2.179		YOR104W		Kpol_1029.7	Scas_697.45	CAGL0B04477g	Sbay_620.24	YOR104W	Kwal_26.8397	KLTH0D08998g	SAKL0E10318g	ADL259W	KLLA0C13321g	ZYRO0B09504g
Anc_2.180	YNL099C								Kwal_26.8394	KLTH0D08976g	SAKL0E10296g	ADL260W	KLLA0C13343g	ZYRO0B09482g	YNL099C	Sbay_505.3	CAGL0G06578g	Scas_666.4	Kpol_505.3
Anc_2.181		YOR103C				CAGL0B04499g	Sbay_620.25	YOR103C	Kwal_26.8391	KLTH0D08954g	SAKL0E10274g	ADL261C	KLLA0C13365g	ZYRO0B09460g				Scas_666.3	Kpol_505.2
Anc_2.182	YNL098C	YOR101W		Kpol_1029.8	Scas_697.46	CAGL0B04521g		YOR101W	Kwal_26.8387	KLTH0D08932g	SAKL0E10252g	ADL262W	KLLA0C13387g	ZYRO0B09438g	YNL098C	Sbay_505.2			Kpol_505.1
Anc_2.183	YNL097C			Kpol_1029.10					Kwal_26.8384	KLTH0D08910g	SAKL0E10230g	ADL263W	KLLA0C13409g	ZYRO0B09416g	YNL097C		CAGL0G06556g	Scas_666.2
Anc_2.184		YOR100C			Scas_697.47	CAGL0B04543g	Sbay_620.27	YOR100C	Kwal_23.2913	KLTH0G07920g	SAKL0E10186g	ADL264C	KLLA0C13431g	ZYRO0E01958g					Kpol_1020.53
Anc_2.185		YOR099W		Kpol_1029.11	Scas_697.48	CAGL0B04565g	Sbay_620.28	YOR099W	Kwal_23.2915	KLTH0G07942g	SAKL0E10164g		KLLA0C13453g	ZYRO0E01980g					Kpol_1020.52
Anc_2.186		YOR098C		Kpol_1029.13	Scas_697.51	CAGL0L03784g	Sbay_620.29	YOR098C	Kwal_23.2920	KLTH0G07964g	SAKL0E10142g	ACL075C	KLLA0C13475g	ZYRO0E02002g
Anc_2.187		YOR097C			Scas_697.51d	CAGL0L03762g	Sbay_620.30	YOR097C	Kwal_23.2931	KLTH0G08008g	SAKL0E10120g		KLLA0C13497g	ZYRO0E02024g					Kpol_1020.50
Anc_2.188	YNL096C	YOR096W			Scas_697.52			YOR096W	Kwal_23.2935	KLTH0G08030g	SAKL0E10098g	ACL076W	KLLA0C13519g	ZYRO0E02046g	YNL096C		CAGL0G06490g	Scas_666.1	Kpol_1020.49
Anc_2.189		YOR095C			Scas_697.53	CAGL0L03740g	Sbay_620.32	YOR095C	Kwal_23.2937	KLTH0G08052g	SAKL0E10076g	ACL077C	KLLA0C13541g	ZYRO0E02068g					Kpol_1020.47
Anc_2.190		YOR094W			Scas_697.54		Sbay_620.33	YOR094W	Kwal_23.2944	KLTH0G08074g	SAKL0E10054g	ACL078W	KLLA0C13563g	ZYRO0E02090g					Kpol_1020.46
Anc_2.191		YOR093C			Scas_662.29	CAGL0L03718g	Sbay_620.34	YOR093C	Kwal_23.2949	KLTH0G08096g	SAKL0E10032g	ACL079C	KLLA0C13585g	ZYRO0E02134g					Kpol_1020.45
Anc_2.192	YNL095C	YOR092W			Scas_662.28	CAGL0L03696g	Sbay_620.35	YOR092W	Kwal_23.2959	KLTH0G08118g	SAKL0E10010g	ACL080W	KLLA0C13607g	ZYRO0E02156g	YNL095C	Sbay_627.2	CAGL0G06468g	Scas_578.11	Kpol_1020.44
Anc_2.193	YNL094W								Kwal_23.2964	KLTH0G08140g	SAKL0E09988g	ACL081C	KLLA0C13651g	ZYRO0C15620g	YNL094W	Sbay_627.3	CAGL0K09878g	Scas_578.10	Kpol_1020.43
Anc_2.194		YOR091W				CAGL0J08679g		YOR091W	Kwal_23.2969	KLTH0G08162g	SAKL0E09966g	ACL082W	KLLA0C13673g	ZYRO0C15598g				Scas_578.9	Kpol_1020.42
Anc_2.195		YOR090C		Kpol_1029.14	Scas_662.27	CAGL0J08657g	Sbay_620.37	YOR090C	Kwal_23.2974	KLTH0G08184g	SAKL0E09944g	ACL083C	KLLA0C13706g	ZYRO0C15576g
Anc_2.196	YNL093W	YOR089C		Kpol_1029.16	Scas_662.26	CAGL0J08635g	Sbay_620.38	YOR089C	Kwal_23.2978	KLTH0G08206g	SAKL0E09922g	ACL084C	KLLA0C13728g	ZYRO0C15554g	YNL093W	Sbay_627.4
Anc_2.197	YNL092W										SAKL0E09900g	ACL085C	KLLA0C13750g	ZYRO0C15532g	YNL092W	Sbay_627.5	CAGL0K09856g
Anc_2.198		YOR087W			Scas_662.24	CAGL0J08613g		YOR087W	Kwal_23.2981	KLTH0G08228g	SAKL0E09878g		KLLA0C13772g	ZYRO0C15510g
Anc_2.199	YNL091W			Kpol_1029.17					Kwal_23.2990	KLTH0G08250g	SAKL0E09856g	ACL086C	KLLA0C13794g	ZYRO0C15488g	YNL091W	Sbay_627.6	CAGL0K09834g	Scas_578.8
Anc_2.200	YNL090W			Kpol_1029.18						KLTH0G08294g	SAKL0E09834g	ACL087C	KLLA0C13816g	ZYRO0C15466g	YNL090W	Sbay_627.7	CAGL0J05632g	Scas_578.7
Anc_2.201	YNL088W								Kwal_23.2995	KLTH0G08338g	SAKL0E09768g	AER410W	KLLA0C13838g	ZYRO0C15422g	YNL088W	Sbay_627.8	CAGL0J05610g	Scas_578.6	Kpol_1002.113
Anc_2.202	YNL087W	YOR086C			Scas_662.23	CAGL0J08591g		YOR086C	Kwal_23.3007	KLTH0G08360g	SAKL0E09746g	AER411W	KLLA0C13860g	ZYRO0C15400g	YNL087W	Sbay_627.9		Scas_578.5	Kpol_1002.114
Anc_2.203	YNL086W								Kwal_23.3014	KLTH0G08382g	SAKL0E09724g	AER412W	KLLA0C13882g	ZYRO0C15378g	YNL086W	Sbay_627.10	CAGL0J05588g	Scas_578.4	Kpol_1020.41
Anc_2.204		YOR085W			Scas_662.22	CAGL0J08569g	Sbay_668.76	YOR085W	Kwal_23.3015	KLTH0G08404g	SAKL0E09702g	AER413C	KLLA0C13904g	ZYRO0C15356g					Kpol_1002.115
Anc_2.205	YNL085W				Scas_662.21				Kwal_23.3020	KLTH0G08426g	SAKL0E09680g	AER414W	KLLA0C13926g	ZYRO0C15334g	YNL085W	Sbay_627.11	CAGL0J05566g		Kpol_1002.116
Anc_2.206		YIL142W			Scas_662.20	CAGL0L08272g	Sbay_665.42	YIL142W	Kwal_23.3025	KLTH0G08470g	SAKL0E09614g	AER415W	KLLA0C11451g	ZYRO0C15312g					Kpol_1020.40
Anc_2.207	YNL084C				Scas_662.19				Kwal_23.3028	KLTH0G08492g	SAKL0E09592g	AER416C	KLLA0C11429g	ZYRO0C15290g	YNL084C	Sbay_627.12	CAGL0J05544g		Kpol_1002.118
Anc_2.208		YIL140W			Scas_662.18	CAGL0L08294g	Sbay_665.40	YIL140W	Kwal_23.3031	KLTH0G08514g	SAKL0E09570g	AER417W	KLLA0C11407g	ZYRO0C15268g					Kpol_1020.39
Anc_2.209									Kwal_23.3037	KLTH0G08536g	SAKL0E09548g	AER418C	KLLA0C11385g	ZYRO0C15246g					Kpol_1020.38
Anc_2.210	YNL083W								Kwal_23.3042	KLTH0G08580g	SAKL0E09482g	AER419W	KLLA0C11363g	ZYRO0C15224g	YNL083W	Sbay_627.13	CAGL0J05522g	Scas_578.3	Kpol_1020.37
Anc_2.211		YIL139C			Scas_662.17	CAGL0L08316g		YIL139C	Kwal_23.3047	KLTH0G08602g	SAKL0E09460g	AER420C	KLLA0C11341g	ZYRO0C15202g					Kpol_1020.36
Anc_2.212	YNL082W								Kwal_23.3049	KLTH0G08624g	SAKL0E09438g	AER421W	KLLA0C11319g	ZYRO0C15180g	YNL082W	Sbay_627.14	CAGL0J05500g	Scas_578.2	Kpol_1020.35
Anc_2.213	YNL081C								Kwal_23.3055	KLTH0G08646g	SAKL0E09416g	AER422C	KLLA0C11297g	ZYRO0C15158g	YNL081C	Sbay_627.15	CAGL0J05478g	Scas_694.2	Kpol_1002.119
Anc_2.214	YNL080C								Kwal_23.3056	KLTH0G08668g	SAKL0E09328g	AER423C	KLLA0E17909g	ZYRO0C15136g	YNL080C	Sbay_627.16	CAGL0J05456g	Scas_694.3	Kpol_1020.34
Anc_2.215	YNL079C	YIL138C			Scas_662.16	CAGL0L08338g	Sbay_665.38	YIL138C	Kwal_23.3059	KLTH0G08734g	SAKL0E09350g	AER424C	KLLA0E17931g	ZYRO0C15114g	YNL079C	Sbay_627.17	CAGL0J05434g	Scas_694.4	Kpol_1002.120
Anc_2.216	YNL078W								Kwal_23.3074	KLTH0G08800g	SAKL0E09372g	AER425W	KLLA0E07943g	ZYRO0C15092g	YNL078W	Sbay_627.18	CAGL0J10318g	Scas_694.4d
Anc_2.217		YIL137C			Scas_662.15	CAGL0L08360g	Sbay_665.37	YIL137C	Kwal_23.3067	KLTH0G08778g	SAKL0E09394g	AER426C	KLLA0E07921g	ZYRO0C15070g					Kpol_1002.121
Anc_2.218	YNL077W								Kwal_23.3061	KLTH0G08756g	SAKL0E09306g	AER427W	KLLA0E07899g	ZYRO0C15048g	YNL077W	Sbay_627.20	CAGL0J10296g	Scas_694.5	Kpol_1002.122
Anc_2.219		YIL136W		Kpol_1039.3	Scas_662.14	CAGL0F04807g	Sbay_665.36	YIL136W	Kwal_23.3081	KLTH0G08822g	SAKL0E09284g	AER428W	KLLA0E07877g	ZYRO0C15026g
Anc_2.220	YNL076W			Kpol_1039.4					Kwal_23.3087	KLTH0G08844g	SAKL0E09262g	AER429W	KLLA0E07855g	ZYRO0C15004g	YNL076W	Sbay_627.21	CAGL0J10274g	Scas_694.6
Anc_2.221	YNL075W			Kpol_1039.5					Kwal_23.3092	KLTH0G08866g	SAKL0E09240g	AER430W	KLLA0E07833g	ZYRO0C14982g	YNL075W	Sbay_627.22	CAGL0J10252g	Scas_694.7
Anc_2.222	YNL074C	YIL135C		Kpol_1039.6	Scas_662.13	CAGL0F04785g	Sbay_665.35	YIL135C	Kwal_23.3095	KLTH0G08888g	SAKL0E09218g	AER431C	KLLA0E07811g	ZYRO0A00990g	YNL074C	Sbay_627.23		Scas_694.8	Kpol_1002.123
Anc_2.223	YNL073W								Kwal_23.4717	KLTH0G08954g	SAKL0E09152g	AER362W	KLLA0F04796g	ZYRO0A01034g	YNL073W	Sbay_627.24	CAGL0J10230g	Scas_633.28	Kpol_1003.1
Anc_2.224	YNL072W								Kwal_23.4721	KLTH0G08976g	SAKL0E09130g	AER363W	KLLA0F04774g	ZYRO0A01100g	YNL072W	Sbay_627.25	CAGL0J10208g	Scas_694.9	Kpol_1003.2
Anc_2.225	YNL071W			Kpol_1039.7					Kwal_23.4725	KLTH0G08998g	SAKL0E09108g	AER364W	KLLA0F04741g	ZYRO0A01144g	YNL071W	Sbay_627.26	CAGL0J10186g	Scas_694.10
Anc_2.226	YNL070W								Kwal_23.4729			AER365W		ZYRO0A01166g	YNL070W		CAGL0J10179g	Scas_694.11	Kpol_1003.3
Anc_2.227		YIL134W		Kpol_1039.8	Scas_662.12	CAGL0G08910g	Sbay_665.34	YIL134W	Kwal_23.4731	KLTH0G09020g	SAKL0E09086g	AER366W	KLLA0F04697g	ZYRO0A01188g
Anc_2.228	YNL069C	YIL133C		Kpol_1039.9	Scas_662.11			YIL133C	Kwal_23.4733	KLTH0G09042g	SAKL0E09064g	AER367C	KLLA0F04675g	ZYRO0A01210g	YNL069C		CAGL0J10164g	Scas_694.12	Kpol_1003.4
Anc_2.229		YIL132C			Scas_662.10	CAGL0G08888g	Sbay_665.32	YIL132C	Kwal_23.4735	KLTH0G09064g	SAKL0E09042g	AER368C	KLLA0F04653g	ZYRO0A01232g					Kpol_1003.5
Anc_2.230	YNL068C	YIL131C		Kpol_1039.10	Scas_662.9	CAGL0G08866g	Sbay_665.31	YIL131C	Kwal_23.4740	KLTH0G09086g	SAKL0E09020g	AER369C	KLLA0F04631g	ZYRO0A01254g	YNL068C	Sbay_627.29	CAGL0J10120g	Scas_694.13	Kpol_1003.6
Anc_2.231		YIL130W		Kpol_1039.11	Scas_662.8	CAGL0G08844g	Sbay_665.30	YIL130W	Kwal_23.4754	KLTH0G09108g	SAKL0E08998g	AER370W	KLLA0F04609g
Anc_2.232		YIL129C			Scas_698.6	CAGL0G08822g	Sbay_665.28	YIL129C	Kwal_23.4759	KLTH0G09130g	SAKL0E08976g	AER378W	KLLA0F04587g	ZYRO0A01276g					Kpol_1003.7
Anc_2.233		YIL128W		Kpol_1039.12		CAGL0G08800g	Sbay_665.27	YIL128W	Kwal_23.4773	KLTH0G09152g	SAKL0E08954g	AER377C	KLLA0F04565g	ZYRO0A01298g				Scas_694.14
Anc_2.234		YIL127C		Kpol_1039.13		CAGL0G08778g	Sbay_665.26	YIL127C	Kwal_23.4776	KLTH0G09174g	SAKL0E08932g	AER376W	KLLA0F04543g	ZYRO0A01320g				Scas_694.15
Anc_2.235		YIL126W		Kpol_1039.15	Scas_662.7	CAGL0G08756g	Sbay_665.25	YIL126W	Kwal_23.4777	KLTH0G09196g	SAKL0E08910g	AER375C	KLLA0F04521g	ZYRO0A01342g
Anc_2.236	YNL067W				Scas_662.6	CAGL0G08734g			Kwal_23.4783	KLTH0G09218g	SAKL0E08888g		KLLA0F04499g	ZYRO0A01364g	YNL067W	Sbay_627.30			Kpol_1003.8
Anc_2.237		YIL125W		Kpol_1039.16	Scas_662.5	CAGL0G08712g	Sbay_665.24	YIL125W	Kwal_23.4789	KLTH0G09262g	SAKL0E08866g	AER374C	KLLA0F04477g	ZYRO0A01386g
Anc_2.238		YIL124W		Kpol_1039.17	Scas_662.4	CAGL0G08690g	Sbay_665.23	YIL124W	Kwal_14.2444	KLTH0G09284g	SAKL0E08844g	AER373C	KLLA0F04455g	ZYRO0A01408g
Anc_2.239	YNL066W	YIL123W			Scas_662.3	CAGL0G08668g	Sbay_665.22	YIL123W	Kwal_23.4800	KLTH0G09306g	SAKL0E08822g	AER372C	KLLA0F04433g	ZYRO0A01430g	YNL066W	Sbay_627.31	CAGL0J09922g	Scas_694.17	Kpol_1003.9
Anc_2.240		YIL122W		Kpol_1039.18	Scas_662.2	CAGL0G08646g	Sbay_665.21	YIL122W			SAKL0E08800g	AER371C	KLLA0F04411g	ZYRO0A01452g				Scas_694.18	Kpol_1003.10
Anc_2.241		YIL121W			Scas_662.1		Sbay_665.20	YIL121W	Kwal_23.4814	KLTH0G09350g	SAKL0E08778g								Kpol_1003.11
Anc_2.242	YNL065W	YIL120W		Kpol_1039.19	Scas_713.17	CAGL0G08624g	Sbay_665.19	YIL120W	Kwal_23.4824	KLTH0G09372g	SAKL0E08756g	ADL258W	KLLA0F03311g	ZYRO0A01474g	YNL065W	Sbay_627.32	CAGL0J09944g	Scas_694.19
Anc_2.243	YNL064C								Kwal_23.4830	KLTH0G09394g	SAKL0E08734g	ADL257C	KLLA0F03333g	ZYRO0A01496g	YNL064C		CAGL0J09966g	Scas_694.20	Kpol_1003.12
Anc_2.244		YIL119C			Scas_395.2	CAGL0G08602g	Sbay_665.18	YIL119C			SAKL0E08712g
Anc_2.245	YNL063W								Kwal_23.4835	KLTH0G09416g	SAKL0E08668g	ADL256W	KLLA0F03355g	ZYRO0A01518g	YNL063W	Sbay_627.35	CAGL0J09988g	Scas_694.21	Kpol_1003.13
Anc_2.246	YNL062C								Kwal_23.4838	KLTH0G09438g	SAKL0E08646g	ADL255C	KLLA0F03377g	ZYRO0A01540g	YNL062C	Sbay_627.36	CAGL0J10010g	Scas_694.22	Kpol_1003.14
Anc_2.247	YNL061W								Kwal_23.4841	KLTH0G09460g	SAKL0E08624g	ADL254W	KLLA0F03399g	ZYRO0A01562g	YNL061W	Sbay_627.37	CAGL0J10032g	Scas_694.23	Kpol_1003.15
Anc_2.248	YNL059C								Kwal_23.4848	KLTH0G09482g	SAKL0E08602g	ADL253C	KLLA0F03421g	ZYRO0A01584g	YNL059C	Sbay_627.38	CAGL0J10054g	Scas_694.25	Kpol_1003.16
Anc_2.249		YIL118W		Kpol_1039.20	Scas_671.35	CAGL0G08558g	Sbay_665.17	YIL118W	Kwal_23.4875	KLTH0G09548g	SAKL0E08558g	ADL252W	KLLA0F03443g	ZYRO0A01606g
Anc_2.250	YNL058C	YIL117C		Kpol_1039.21	Scas_671.34		Sbay_665.16	YIL117C	Kwal_23.4878	KLTH0G09570g	SAKL0E08536g	ADL251C	KLLA0F03465g	ZYRO0A01628g	YNL058C	Sbay_627.39	CAGL0J10076g	Scas_694.26	Kpol_1003.17
Anc_2.251	YNL056W								Kwal_23.4882	KLTH0G09592g	SAKL0E08514g	ADL250W	KLLA0F03487g	ZYRO0A01650g	YNL056W	Sbay_627.40	CAGL0J10098g	Scas_694.27	Kpol_1003.18
Anc_2.252		YIL116W		Kpol_1039.22	Scas_671.33	CAGL0C01243g	Sbay_665.15	YIL116W	Kwal_23.4888	KLTH0G09614g	SAKL0E08492g	ADL249W	KLLA0F03509g	ZYRO0A01672g
Anc_2.253		YIL115C		Kpol_1039.23	Scas_671.32	CAGL0C01265g	Sbay_665.14	YIL115C	Kwal_23.4890	KLTH0G09636g	SAKL0E08470g	ADL248C	KLLA0F03531g	ZYRO0A01694g
Anc_2.254	YNL055C	YIL114C			Scas_671.31	CAGL0C01287g	Sbay_665.13	YIL114C		KLTH0G09658g	SAKL0E08448g	ADL247C	KLLA0F03553g	ZYRO0A01716g	YNL055C	Sbay_627.41	CAGL0J09900g		Kpol_1003.19
Anc_2.255	YNL054W			Kpol_1039.24					Kwal_23.4902	KLTH0G09680g	SAKL0E08426g	ADL246W	KLLA0F03575g	ZYRO0A01738g	YNL054W	Sbay_627.42	CAGL0G01342g	Scas_694.28
Anc_2.256	YNL053W	YIL113W		Kpol_1039.25			Sbay_665.12	YIL113W	Kwal_23.4911	KLTH0G09702g	SAKL0E08404g	ADL245W	KLLA0F03597g	ZYRO0A01760g	YNL053W	Sbay_627.43	CAGL0G01320g	Scas_694.29
Anc_2.257		YIL112W		Kpol_1039.26	Scas_671.30	CAGL0C01309g	Sbay_665.11	YIL112W	Kwal_23.4914	KLTH0G09724g	SAKL0E08382g	ADL244W	KLLA0F03619g	ZYRO0D02332g
Anc_2.258	YNL052W	YIL111W		Kpol_1039.27	Scas_671.29	CAGL0C01325g		YIL111W		KLTH0G09746g	SAKL0E08360g	ADL243W	KLLA0F03641g	ZYRO0D02354g	YNL052W	Sbay_627.44
Anc_2.259		YIL110W		Kpol_1039.28	Scas_671.28	CAGL0C01331g	Sbay_665.9	YIL110W	Kwal_23.4920	KLTH0G09768g	SAKL0E08338g	ADL242W	KLLA0F03663g	ZYRO0D02376g
Anc_2.260	YNL051W								Kwal_23.4921	KLTH0G09790g	SAKL0E08316g	ADL241W	KLLA0F03685g	ZYRO0D02398g	YNL051W	Sbay_627.45	CAGL0G01298g	Scas_694.30	Kpol_1003.20
Anc_2.261	YNL050C								Kwal_23.4923	KLTH0G09812g	SAKL0E08294g	ADL240C	KLLA0F03707g	ZYRO0D02420g	YNL050C		CAGL0G01276g	Scas_694.31	Kpol_1003.21
Anc_2.262	YNL049C	YIL109C		Kpol_1039.29	Scas_671.27	CAGL0C01353g	Sbay_665.8	YIL109C	Kwal_23.4925	KLTH0G09834g	SAKL0E08272g	ADL239C	KLLA0F03729g	ZYRO0D02442g	YNL049C	Sbay_627.47	CAGL0D01078g	Scas_694.32	Kpol_1003.22
Anc_2.263		YIL108W		Kpol_1039.30	Scas_671.26	CAGL0C01375g	Sbay_665.7	YIL108W	Kwal_23.4933	KLTH0G09856g	SAKL0E08250g	ADL238W	KLLA0F03751g	ZYRO0D02464g					Kpol_1003.23
Anc_2.264		YIL107C		Kpol_1039.31	Scas_671.25	CAGL0C01397g	Sbay_665.6	YIL107C	Kwal_23.4943	KLTH0G09878g	SAKL0E08228g	ADL237C	KLLA0F03773g	ZYRO0D02486g			CAGL0D01100g		Kpol_1003.24
Anc_2.265		YIL106W		Kpol_1039.44	Scas_671.24	CAGL0G02805g		YIL106W	Kwal_23.4951	KLTH0G09900g	SAKL0E08206g	ADL236W	KLLA0F03795g	ZYRO0D02508g
Anc_2.266	YNL048W			Kpol_1039.43					Kwal_23.4956	KLTH0G09922g	SAKL0E08184g	ADL235W	KLLA0F03817g	ZYRO0D02530g	YNL048W	Sbay_627.48	CAGL0D01122g	Scas_694.43
Anc_2.267	YNL047C	YIL105C		Kpol_1039.42	Scas_671.23	CAGL0G02827g	Sbay_665.4	YIL105C	Kwal_23.4958	KLTH0G09944g	SAKL0E08162g	ADL234C	KLLA0F03839g	ZYRO0D02552g	YNL047C	Sbay_627.49	CAGL0G01386g
Anc_2.268	YNL045W			Kpol_1039.41					Kwal_23.4967		SAKL0E08118g	ADL233W	KLLA0F03883g	ZYRO0D02574g	YNL045W	Sbay_627.51	CAGL0G01430g	Scas_694.42
Anc_2.269	YNL044W			Kpol_1039.40					Kwal_23.4971	KLTH0G09988g	SAKL0E08096g	ADL232W	KLLA0F03905g	ZYRO0D02596g	YNL044W	Sbay_627.52	CAGL0G01452g	Scas_694.41
Anc_2.270	YNL042W			Kpol_1039.39					Kwal_23.4972	KLTH0G10010g	SAKL0E08074g	ADL231W	KLLA0F03927g	ZYRO0D02618g	YNL042W		CAGL0G01474g	Scas_583.2	Kpol_1003.25
Anc_2.271		YIL104C			Scas_671.22	CAGL0G02783g	Sbay_665.3	YIL104C	Kwal_23.4975	KLTH0G10032g	SAKL0E08052g	ADL230C	KLLA0F03949g	ZYRO0D02640g					Kpol_1003.26
Anc_2.272		YIL103W			Scas_671.21	CAGL0G02761g	Sbay_665.2	YIL103W	Kwal_23.4980	KLTH0G10054g	SAKL0E08030g	ADL229W	KLLA0F03971g	ZYRO0D02662g					Kpol_1003.27
Anc_2.273	YNL041C			Kpol_1039.38					Kwal_23.4982	KLTH0G10076g	SAKL0E08008g	ADL228C	KLLA0F03993g	ZYRO0D02684g	YNL041C		CAGL0G01496g	Scas_583.1
Anc_2.274		YIL101C		Kpol_1039.37	Scas_671.20	CAGL0G02739g		YIL101C	Kwal_23.4986	KLTH0G10098g	SAKL0E07964g	ADL227C	KLLA0F04015g	ZYRO0D02728g				Scas_583.0d	Kpol_1003.28
Anc_2.275	YNL036W								Kwal_23.4993	KLTH0G10120g	SAKL0E07942g	ADL226C	KLLA0F04037g	ZYRO0D02750g	YNL036W	Sbay_454.2	CAGL0G01540g	Scas_268.1	Kpol_1003.29
Anc_2.276		YIL099W				CAGL0G02717g		YIL099W	Kwal_23.5002	KLTH0G10142g	SAKL0E07920g	ADL225W	KLLA0F04059g	ZYRO0D02772g		Sbay_609.2		Scas_268.1d
Anc_2.277		YIL098C			Scas_671.19	CAGL0G02695g		YIL098C	Kwal_23.5009	KLTH0G10164g	SAKL0E07898g	ADL224C	KLLA0F04081g	ZYRO0D02794g		Sbay_609.3			Kpol_1003.30
Anc_2.278	YNL037C			Kpol_1039.35	Scas_671.18d	CAGL0G02673g			Kwal_23.5012	KLTH0G10186g	SAKL0E07876g	ADL223W	KLLA0F04103g	ZYRO0D02838g	YNL037C	Sbay_454.3
Anc_2.279		YIL097W		Kpol_1039.34	Scas_671.18	CAGL0G02651g		YIL097W	Kwal_27.11565	KLTH0G10208g	SAKL0E07854g	ADL222W	KLLA0E08537g	ZYRO0D02860g		Sbay_609.4
Anc_2.280		YIL096C			Scas_671.17	CAGL0G02629g		YIL096C	Kwal_27.11560	KLTH0G10230g	SAKL0E07832g	ADL221C	KLLA0E08515g	ZYRO0D02882g		Sbay_609.5			Kpol_1003.31
Anc_2.281	YNL038W								Kwal_27.11558	KLTH0G10252g	SAKL0E07810g	ADL220C	KLLA0E08493g	ZYRO0D02904g	YNL038W	Sbay_454.4	CAGL0G01562g	Scas_349.2	Kpol_1003.32
Anc_2.282	YNL039W								Kwal_27.11554	KLTH0G10274g	SAKL0E07788g	ADL219C	KLLA0E08471g	ZYRO0D02926g	YNL039W	Sbay_454.5	CAGL0G01584g	Scas_601.1	Kpol_1003.33
Anc_2.283	YNL035C						Sbay_578.15		Kwal_27.11550	KLTH0G10296g	SAKL0E07766g	ADL218C	KLLA0E08449g	ZYRO0A01804g	YNL035C		CAGL0G01628g	Scas_601.2	Kpol_1003.34
Anc_2.284	YNL020C	YIL095W		Kpol_1039.33	Scas_671.16	CAGL0G02607g	Sbay_578.3	YIL095W	Kwal_27.11542	KLTH0G10318g	SAKL0E07722g	ADL217W	KLLA0E08405g	ZYRO0A01848g	YNL020C	Sbay_609.6	CAGL0J03432g	Scas_601.6	Kpol_1003.35
Anc_2.285	YNL021W			Kpol_1039.32			Sbay_578.4		Kwal_27.11537	KLTH0G10340g	SAKL0E07700g	ADL216C	KLLA0E08383g	ZYRO0A01870g	YNL021W		CAGL0J03454g	Scas_601.7	Kpol_1003.37
Anc_2.286	YNL022C						Sbay_578.5		Kwal_27.11532	KLTH0G10362g	SAKL0E07678g	ADL215W	KLLA0E08361g	ZYRO0A01892g	YNL022C		CAGL0M06941g	Scas_601.8	Kpol_1003.38
Anc_2.287		YIL094C			Scas_671.15	CAGL0G02585g		YIL094C	Kwal_27.11528	KLTH0G10384g	SAKL0E07656g	ADL214C	KLLA0E08339g	ZYRO0A01914g		Sbay_609.7			Kpol_1003.39
Anc_2.288	YNL023C			Kpol_1039.45			Sbay_578.6		Kwal_27.11518	KLTH0G10406g	SAKL0E07634g	ADL213W	KLLA0E08317g	ZYRO0A01936g	YNL023C		CAGL0M06919g	Scas_601.9
Anc_2.289	YNL024C						Sbay_578.7		Kwal_27.11513	KLTH0G10428g	SAKL0E07612g	ADL212W	KLLA0E08295g		YNL024C		CAGL0M06897g	Scas_601.4
Anc_2.290		YIL093C			Scas_671.14	CAGL0D04158g		YIL093C	Kwal_27.11509	KLTH0G10450g	SAKL0E07590g	ADL211C	KLLA0E08273g	ZYRO0A01958g		Sbay_609.8			Kpol_1003.40
Anc_2.291	YNL024C-A									KLTH0G10472g	SAKL0E07568g	ADL210W	KLLA0E08251g	ZYRO0A01980g	YNL024C-A			Scas_601.3d	Kpol_1003.41
Anc_2.292		YIL091C		Kpol_1039.46	Scas_671.13	CAGL0D04180g		YIL091C	Kwal_27.11503	KLTH0G10494g	SAKL0E07546g	ADL209C	KLLA0E08229g	ZYRO0A02002g		Sbay_609.10
Anc_2.293		YIL090W			Scas_671.12	CAGL0D04202g		YIL090W	Kwal_27.11500	KLTH0G10516g	SAKL0E07524g	ADL208W	KLLA0E08207g	ZYRO0A02024g		Sbay_609.11			Kpol_1003.42
Anc_2.294	YNL025C						Sbay_578.8		Kwal_27.11494	KLTH0G10560g	SAKL0E07480g	ADL207W	KLLA0E08163g	ZYRO0A02068g	YNL025C		CAGL0M06875g	Scas_666.26	Kpol_1003.43
Anc_2.295		YIL088C			Scas_671.11			YIL088C	Kwal_27.11485	KLTH0G10604g	SAKL0E07392g	ADL205C	KLLA0E08559g	ZYRO0A02112g		Sbay_609.13	CAGL0M06611g		Kpol_1003.44
Anc_2.296	YNL032W						Sbay_578.14		Kwal_27.11481	KLTH0G10626g	SAKL0E07370g	ADL204W	KLLA0E08581g	ZYRO0A02134g	YNL032W		CAGL0M06765g	Scas_695.6	Kpol_1003.45
Anc_2.297		YIL087C		Kpol_1043.38	Scas_671.10			YIL087C	Kwal_27.11479	KLTH0G10648g	SAKL0E07348g	ADL203C	KLLA0E08603g	ZYRO0A02156g		Sbay_609.14	CAGL0M06633g
Anc_2.298	YNL031C			Kpol_1043.37	Scas_671.9		Sbay_578.13		Kwal_27.11478	KLTH0G10670g	SAKL0E07326g	ADL202C	KLLA0E08625g	ZYRO0A02178g	YNL031C		CAGL0M06655g	Scas_695.5	Kpol_1003.46
Anc_2.299	YNL030W			Kpol_1043.36	Scas_671.8		Sbay_578.12		Kwal_27.11476	KLTH0G10692g	SAKL0E07304g	ADL201W	KLLA0E08647g	ZYRO0A02200g	YNL030W		CAGL0M06677g	Scas_695.4	Kpol_1003.47
Anc_2.300	YNL029C	YIL085C			Scas_671.7		Sbay_578.11	YIL085C	Kwal_27.11472	KLTH0G10714g	SAKL0E07282g		KLLA0E08669g	ZYRO0A02222g	YNL029C	Sbay_609.15	CAGL0M06787g	Scas_695.3	Kpol_1003.48
Anc_2.301		YIL084C		Kpol_1043.35	Scas_671.6			YIL084C	Kwal_27.11468	KLTH0G10758g	SAKL0E07260g	ADL200C	KLLA0E08691g	ZYRO0A02244g		Sbay_609.16	CAGL0M06699g
Anc_2.302		YML005W					Sbay_638.6	YML005W	Kwal_27.11464	KLTH0G10780g	SAKL0E07238g	ADL199W		ZYRO0A02266g			CAGL0M06809g	Scas_695.1	Kpol_1003.49
Anc_2.303	YNL027W						Sbay_578.10		Kwal_27.11460	KLTH0G10802g	SAKL0E07216g	ADL198W	KLLA0E08713g	ZYRO0A02288g	YNL027W		CAGL0M06831g	Scas_695.2	Kpol_1003.50
Anc_2.304	YNL026W						Sbay_578.9		Kwal_27.11456	KLTH0G10824g	SAKL0E07194g	AGR392C	KLLA0E08735g	ZYRO0A02310g	YNL026W		CAGL0M06853g	Scas_601.3	Kpol_1003.51
Anc_2.305		YIL083C			Scas_671.5			YIL083C	Kwal_27.11453	KLTH0G10846g	SAKL0E07172g	AGR391W	KLLA0E08757g	ZYRO0A02332g		Sbay_609.17	CAGL0M06721g		Kpol_1003.52
Anc_2.306	YNL016W			Kpol_1043.34	Scas_671.4				Kwal_27.11447	KLTH0G10912g	SAKL0E07128g	AGR390C	KLLA0E08779g	ZYRO0A02398g	YNL016W	Sbay_655.2	CAGL0H10604g
Anc_2.307		YDL122W			Scas_671.3		Sbay_561.7		Kwal_27.11444	KLTH0G10934g	SAKL0E07106g	AGR389C	KLLA0E08801g	ZYRO0A02420g	YDL122W		CAGL0H10582g		Kpol_1003.53
Anc_2.308		YDL121C			Scas_557.3		Sbay_561.8		Kwal_27.11443	KLTH0G10956g	SAKL0E07084g	AGR388W	KLLA0E08823g	ZYRO0A02442g	YDL121C		CAGL0H10560g		Kpol_1003.54
Anc_2.309		YDL120W		Kpol_1043.33	Scas_671.2		Sbay_561.9		Kwal_27.11440	KLTH0G10978g	SAKL0E07062g	AGR387C	KLLA0E08845g	ZYRO0A02464g	YDL120W		CAGL0M05643g	Scas_695.8
Anc_2.310	YNL015W								Kwal_27.11438		SAKL0E07040g	AGR386C	KLLA0E08867g		YNL015W	Sbay_655.3	CAGL0M05665g	Scas_695.9
Anc_2.311	YGL156W				Scas_618.17	CAGL0E05148g		YGL156W	Kwal_27.11425	KLTH0G11000g	SAKL0E07018g	AGR385C		ZYRO0A02486g		Sbay_674.46			Kpol_534.1
Anc_2.312	YGL155W				Scas_618.18	CAGL0E05126g		YGL155W	Kwal_27.11422	KLTH0G11022g	SAKL0E06996g	AGR384C	KLLA0E08889g	ZYRO0A02508g		Sbay_674.47			Kpol_534.2
Anc_2.313		YDL119C		Kpol_1043.32			Sbay_561.10		Kwal_27.11419	KLTH0G11044g	SAKL0E06974g	AGR383W	KLLA0E08911g	ZYRO0A02530g	YDL119C		CAGL0H10538g	Scas_613.24
Anc_2.314	YGL154C			Kpol_1043.31	Scas_618.19	CAGL0E05104g		YGL154C	Kwal_27.11416	KLTH0G11066g	SAKL0E06952g	AGR382W	KLLA0E08933g	ZYRO0A02552g		Sbay_674.48
Anc_2.315	YGL153W				Scas_669.22	CAGL0E05082g		YGL153W	Kwal_27.11410	KLTH0G11088g	SAKL0E06930g	AGR381C	KLLA0E08955g	ZYRO0A02574g		Sbay_674.49			Kpol_534.3
Anc_2.316	YGL151W				Scas_669.21	CAGL0E05060g		YGL151W	Kwal_27.11401	KLTH0G11110g	SAKL0E06908g	AGR380C	KLLA0E08977g	ZYRO0A02596g		Sbay_674.50			Kpol_534.4
Anc_2.317	YGL150C				Scas_669.20	CAGL0E05038g		YGL150C	Kwal_27.11388	KLTH0G11132g	SAKL0E06886g	AGR379W	KLLA0E08999g	ZYRO0A02618g		Sbay_674.51			Kpol_534.5
Anc_2.318	YGL148W			Kpol_1043.30	Scas_669.19	CAGL0E05016g		YGL148W	Kwal_23.3413	KLTH0F09218g	SAKL0E06842g	ADL287C	KLLA0E09065g	ZYRO0A02640g		Sbay_674.53
Anc_2.319		YDL117W					Sbay_561.11		Kwal_23.3416	KLTH0F09240g	SAKL0E06820g	ADL288C	KLLA0E09043g	ZYRO0A02662g	YDL117W		CAGL0H10516g	Scas_613.15	Kpol_534.6
Anc_2.320		YDL116W		Kpol_1043.29			Sbay_561.12		Kwal_23.3426	KLTH0F09262g	SAKL0E06798g	ADL289C	KLLA0E09087g	ZYRO0A02684g	YDL116W		CAGL0H10494g	Scas_613.16
Anc_2.321	YGL147C				Scas_669.18	CAGL0E04994g		YGL147C	Kwal_23.3430	KLTH0F09284g	SAKL0E06776g	ADL290W	KLLA0E09109g	ZYRO0F08030g		Sbay_674.54
Anc_2.322		YDL115C					Sbay_561.13		Kwal_23.3435	KLTH0F09306g	SAKL0E06754g	ADL291W	KLLA0E09131g	ZYRO0F08008g	YDL115C		CAGL0H10472g	Scas_613.17	Kpol_534.7
Anc_2.323		YDL114W					Sbay_561.14				SAKL0E06732g	ADL292C	KLLA0E09153g	ZYRO0F07986g	YDL114W		CAGL0H10450g	Scas_613.18	Kpol_534.8
Anc_2.324		YDL113C		Kpol_1043.28			Sbay_561.15		Kwal_23.3438	KLTH0F09328g	SAKL0E06710g	ADL293W	KLLA0E09175g	ZYRO0F07964g	YDL113C		CAGL0H10428g	Scas_613.21
Anc_2.325		YDL112W		Kpol_1043.27			Sbay_561.16		Kwal_23.3442	KLTH0F09350g	SAKL0E06688g	ADL294C	KLLA0E09197g	ZYRO0F07942g	YDL112W		CAGL0H10406g	Scas_613.22
Anc_2.326		YDL111C			Scas_669.17		Sbay_561.17		Kwal_23.3449	KLTH0F09372g	SAKL0E06666g	ADL295W	KLLA0E09219g	ZYRO0F07920g	YDL111C		CAGL0H10384g		Kpol_534.9
Anc_2.327	YGL146C				Scas_669.16			YGL146C	Kwal_23.3454	KLTH0F09394g	SAKL0E06644g	AGR377C	KLLA0E09241g	ZYRO0F07898g		Sbay_674.55			Kpol_534.10
Anc_2.328		YDL110C					Sbay_561.18		Kwal_23.3458	KLTH0F09416g	SAKL0E06622g	AGR378C	KLLA0E09263g	ZYRO0F07876g	YDL110C		CAGL0H10362g	Scas_613.23	Kpol_534.11
Anc_2.329	YGL145W			Kpol_1043.26	Scas_669.15	CAGL0E04972g		YGL145W	Kwal_23.3460	KLTH0F09438g	SAKL0E06600g	ADL286W	KLLA0E14851g	ZYRO0F07854g		Sbay_674.56
Anc_2.330	YGL144C	YDL109C			Scas_669.14	CAGL0E04950g	Sbay_561.19	YGL144C	Kwal_23.3464	KLTH0F09460g	SAKL0E06578g	ADL285C	KLLA0E14829g	ZYRO0F07832g	YDL109C	Sbay_674.57	CAGL0H10340g	Scas_613.14	Kpol_534.12
Anc_2.331	YGL143C				Scas_618.13	CAGL0E04928g		YGL143C	Kwal_23.3467	KLTH0F09482g	SAKL0E06556g	ADL284C	KLLA0E14807g	ZYRO0A07040g		Sbay_674.58			Kpol_534.13
Anc_2.332		YDL108W							Kwal_23.3471	KLTH0F09504g	SAKL0E06534g	ADL283W	KLLA0E14785g	ZYRO0A07062g	YDL108W		CAGL0H10318g	Scas_613.13	Kpol_534.14
Anc_2.333		YDL107W					Sbay_561.21		Kwal_23.3475	KLTH0F09548g	SAKL0E06490g	ADL282W	KLLA0E14741g	ZYRO0A07106g	YDL107W		CAGL0H10296g	Scas_613.12	Kpol_534.15
Anc_2.334	YGL142C				Scas_669.11	CAGL0F07843g		YGL142C	Kwal_23.3478	KLTH0F09570g	SAKL0E06468g	ADL281C	KLLA0E14719g	ZYRO0A07128g		Sbay_674.59			Kpol_534.16
Anc_2.335	YGL141W				Scas_669.12	CAGL0F07821g		YGL141W	Kwal_23.3481	KLTH0F09592g	SAKL0E06446g	ADL280W	KLLA0E14697g	ZYRO0A07150g		Sbay_674.60			Kpol_534.17
Anc_2.336	YMR171C			Kpol_1043.25	Scas_669.10	CAGL0F07799g		YMR171C	Kwal_23.3488	KLTH0F09614g	SAKL0E06424g	ADL279W	KLLA0D10065g	ZYRO0A07172g		Sbay_483.5
Anc_2.337		YDL106C		Kpol_1043.24					Kwal_23.3494	KLTH0F09636g	SAKL0E06402g	AFL202C	KLLA0D10043g	ZYRO0A07194g	YDL106C		CAGL0L07436g	Scas_613.11
Anc_2.338	YMR170C							YMR170C	Kwal_23.3500	KLTH0F09658g	SAKL0E06380g		KLLA0D10021g	ZYRO0A07216g		Sbay_483.6			Kpol_534.18
Anc_2.339	YMR169C				Scas_669.9	CAGL0F07777g		YMR169C	Kwal_23.3507	KLTH0F09680g	SAKL0E06358g	AFL201W	KLLA0D09999g	ZYRO0A07238g		Sbay_483.7
Anc_2.340	YMR168C			Kpol_1043.23	Scas_669.8	CAGL0F07755g		YMR168C	Kwal_23.3514	KLTH0F09702g	SAKL0E06336g	AFL200W	KLLA0D09977g	ZYRO0A07260g		Sbay_483.8
Anc_2.341	YMR167W			Kpol_1043.22	Scas_669.7	CAGL0F07733g		YMR167W	Kwal_23.3518	KLTH0F09724g	SAKL0E06314g	AFL199C	KLLA0D09955g	ZYRO0A07282g
Anc_2.342		YDL105W		Kpol_526.8					Kwal_23.3524	KLTH0F09746g	SAKL0E06292g	AFL198W	KLLA0D09933g	ZYRO0A07304g	YDL105W		CAGL0L07414g	Scas_613.10
Anc_2.343		YDL104C		Kpol_1043.21					Kwal_23.3527	KLTH0F09768g	SAKL0E06270g	AFL197C	KLLA0D09911g	ZYRO0A07326g	YDL104C		CAGL0L07392g	Scas_613.9
Anc_2.344	YMR166C			Kpol_1043.20	Scas_669.6	CAGL0F07711g		YMR166C	Kwal_23.3529	KLTH0F09790g	SAKL0E06248g	AFL196W	KLLA0D09889g	ZYRO0A07348g
Anc_2.345	YMR165C			Kpol_1043.19	Scas_669.5	CAGL0F07689g		YMR165C	Kwal_23.3532	KLTH0F09812g	SAKL0E06226g	AFL195W	KLLA0D09867g	ZYRO0A07370g
Anc_2.346	YMR164C			Kpol_1043.18	Scas_669.4d	CAGL0F07667g		YMR164C	Kwal_23.3541	KLTH0F09834g	SAKL0E06204g	AFL194W	KLLA0E01717g	ZYRO0A07392g				Scas_613.8
Anc_2.347	YMR163C			Kpol_1043.17	Scas_669.4		Sbay_657.67	YMR163C	Kwal_23.3549	KLTH0F09878g	SAKL0E06138g	AFL193W	KLLA0E01695g	ZYRO0A07436g			CAGL0H04455g
Anc_2.348		YDL103C		Kpol_1043.16					Kwal_23.3552	KLTH0F09900g		AFL192C	KLLA0E01673g	ZYRO0A07458g	YDL103C	Sbay_430.2	CAGL0L07370g	Scas_613.7
Anc_2.349	YMR162C			Kpol_526.7	Scas_669.3		Sbay_657.66	YMR162C	Kwal_23.3556	KLTH0F09922g	SAKL0E06072g	AFL191W	KLLA0E01651g	ZYRO0A07480g			CAGL0H04477g
Anc_2.350	YMR161W			Kpol_526.6	Scas_669.2		Sbay_657.65	YMR161W	Kwal_23.3574	KLTH0F09944g	SAKL0E06050g	AFL190C	KLLA0E01629g	ZYRO0A07502g			CAGL0H04499g
Anc_2.351		YDL102W							Kwal_23.3583	KLTH0F09966g	SAKL0E05962g	AFL189W	KLLA0E01607g	ZYRO0A07524g	YDL102W		CAGL0L07348g	Scas_613.6	Kpol_1004.20
Anc_2.352		YDL101C							Kwal_23.3590	KLTH0F09988g	SAKL0E05984g	AFL188C	KLLA0E01585g	ZYRO0A07546g	YDL101C	Sbay_462.5	CAGL0L07326g	Scas_613.5	Kpol_1004.19
Anc_2.353	YMR160W			Kpol_1043.15	Scas_669.1		Sbay_657.64	YMR160W	Kwal_23.3594	KLTH0F10010g	SAKL0E06006g	AFL187C	KLLA0E01563g	ZYRO0A07568g			CAGL0M09493g
Anc_2.354	YMR159C			Kpol_1043.14	Scas_278.1		Sbay_657.63	YMR159C	Kwal_23.3597	KLTH0F10032g	SAKL0E06028g	AFL186W	KLLA0E01541g	ZYRO0A07590g			CAGL0M09471g
Anc_2.355		YDL100C							Kwal_23.3603	KLTH0F10098g	SAKL0E05896g	ADR285W	KLLA0E01497g	ZYRO0A07634g	YDL100C	Sbay_462.4	CAGL0L07304g	Scas_613.4	Kpol_1032.81
Anc_2.356		YDL099W							Kwal_23.3607	KLTH0F10120g	SAKL0E05874g	ADR284C	KLLA0E01475g	ZYRO0A07656g	YDL099W	Sbay_462.3	CAGL0L07282g	Scas_613.3	Kpol_1032.80
Anc_2.357	YMR158W			Kpol_1043.13			Sbay_657.62	YMR158W	Kwal_23.3610	KLTH0F10142g	SAKL0E05852g	ADR283W	KLLA0E01453g	ZYRO0A07678g			CAGL0M09603g
Anc_2.358	YMR157C			Kpol_1043.12	Scas_680.1		Sbay_657.61	YMR157C	Kwal_23.3611	KLTH0F10164g	SAKL0E05830g	ADR282C	KLLA0E01431g	ZYRO0A07700g			CAGL0M09614g
Anc_2.359		YDL098C							Kwal_23.3614	KLTH0F10186g	SAKL0E05808g	ADR281W	KLLA0E01409g	ZYRO0A07722g	YDL098C	Sbay_462.2	CAGL0L07260g	Scas_613.2	Kpol_1032.79
Anc_2.360	YMR156C				Scas_680.2		Sbay_657.60	YMR156C	Kwal_23.3616	KLTH0F10208g	SAKL0E05786g		KLLA0E01387g	ZYRO0A07744g			CAGL0M09636g		Kpol_1032.78
Anc_2.361		YDL097C							Kwal_23.3618	KLTH0F10230g	SAKL0E05764g	ADR280W	KLLA0E01365g	ZYRO0A07766g	YDL097C		CAGL0L07238g	Scas_613.1	Kpol_1032.77
Anc_2.362		YDL095W		Kpol_1043.11					Kwal_23.3623	KLTH0F10252g	SAKL0E05720g	ADR279C	KLLA0E01343g	ZYRO0A07788g	YDL095W	Sbay_426.2	CAGL0L07216g	Scas_710.1	Kpol_1032.75
Anc_2.363	YMR155W			Kpol_1043.10	Scas_680.3		Sbay_657.59	YMR155W	Kwal_23.3634	KLTH0F10274g	SAKL0E05698g	ADR278W	KLLA0E01321g	ZYRO0A07810g			CAGL0M09647g
Anc_2.364		YDL092W		Kpol_1043.9					Kwal_23.3637	KLTH0F10296g	SAKL0E05676g	ADR277C	KLLA0F07117g	ZYRO0A07854g	YDL092W	Sbay_612.41	CAGL0L07150g	Scas_710.2
Anc_2.365		YDL091C							Kwal_23.3638	KLTH0F10318g	SAKL0E05654g	ADR276W	KLLA0F07139g	ZYRO0A07876g	YDL091C	Sbay_612.40	CAGL0L07128g	Scas_710.3	Kpol_1032.74
Anc_2.366		YDL090C		Kpol_1043.8					Kwal_23.3644	KLTH0F10340g	SAKL0E05632g	ADR275W	KLLA0F07161g	ZYRO0A07898g	YDL090C	Sbay_612.39	CAGL0L07106g	Scas_710.4
Anc_2.367	YMR154C				Scas_680.4		Sbay_657.58	YMR154C	Kwal_34.15777	KLTH0H16016g	SAKL0E05610g	ADR274C	KLLA0F07183g	ZYRO0A07920g			CAGL0M09669g		Kpol_1032.73
Anc_2.368		YDL089W							Kwal_34.15782	KLTH0H15994g	SAKL0E05588g	ADR273C	KLLA0F07205g	ZYRO0A07942g	YDL089W	Sbay_612.38	CAGL0L07084g	Scas_710.5	Kpol_1032.72
Anc_2.369	YMR153W	YDL088C		Kpol_1043.7	Scas_680.5	CAGL0L07062g	Sbay_657.57	YMR153W	Kwal_34.15786	KLTH0H15972g	SAKL0E05566g	ADR272W	KLLA0F07227g	ZYRO0A07964g	YDL088C	Sbay_612.37	CAGL0M09691g
Anc_2.370		YDL087C		Kpol_1043.6		CAGL0L07040g			Kwal_34.15798	KLTH0H15906g	SAKL0E05522g	ADR271W	KLLA0F07249g	ZYRO0A08008g	YDL087C	Sbay_612.36		Scas_710.6
Anc_2.371		YPL033C		Kpol_1043.5		CAGL0L07018g					SAKL0E05500g	ADR270C	KLLA0F07271g	ZYRO0A08030g	YPL033C	Sbay_551.11		Scas_710.6d
Anc_2.372					Scas_680.5d				Kwal_34.15792	KLTH0H15950g
Anc_2.373	YMR152W				Scas_680.7		Sbay_657.56	YMR152W	Kwal_34.15794	KLTH0H15928g	SAKL0E05544g			ZYRO0A07986g			CAGL0M09713g	Scas_613.20	Kpol_1032.71
Anc_2.374	YMR150C			Kpol_1043.4	Scas_680.8		Sbay_657.55	YMR150C	Kwal_34.15801	KLTH0H15884g	SAKL0E05478g	ADR269C	KLLA0F07293g	ZYRO0A08052g			CAGL0I00682g
Anc_2.375	YMR149W			Kpol_1043.3	Scas_680.9		Sbay_657.54	YMR149W	Kwal_34.15803	KLTH0H15862g	SAKL0E05456g	ADR268W	KLLA0F07315g	ZYRO0A08074g			CAGL0I00704g
Anc_2.376	YMR148W				Scas_680.10		Sbay_657.53	YMR148W	Kwal_34.15806	KLTH0H15840g	SAKL0E05434g	ADR267W	KLLA0F07337g	ZYRO0A08096g			CAGL0I00726g		Kpol_1032.70
Anc_2.377	YMR147W				Scas_680.10d		Sbay_657.52	YMR147W						ZYRO0A08118g					Kpol_1032.67
Anc_2.378		YPL034W				CAGL0L06996g			Kwal_34.15812	KLTH0H15796g	SAKL0E05412g	ADR266W	KLLA0F07359g	ZYRO0A08140g	YPL034W	Sbay_551.12		Scas_710.7	Kpol_1032.66
Anc_2.379		YDL086W				CAGL0L06974g			Kwal_34.15814	KLTH0H15774g	SAKL0E05390g	ADR265C	KLLA0F07381g	ZYRO0A08162g	YDL086W	Sbay_612.35			Kpol_1058.55
Anc_2.380	YMR146C				Scas_680.11	CAGL0L06952g	Sbay_657.51	YMR146C	Kwal_34.15818	KLTH0H15752g	SAKL0E05368g	ADR264C	KLLA0F07403g	ZYRO0A08184g					Kpol_1032.65
Anc_2.381		YDL085C-A			Scas_680.12	CAGL0L06930g			Kwal_34.15822	KLTH0H15730g		ADR263W	KLLA0F07425g		YDL085C-A	Sbay_612.34			Kpol_1032.64
Anc_2.382	YMR145C	YDL085W			Scas_680.13		Sbay_657.50	YMR145C	Kwal_34.15827	KLTH0H15708g	SAKL0E05302g	ADR262C	KLLA0E21891g	ZYRO0A08228g	YDL085W	Sbay_612.33	CAGL0I00748g	Scas_623.4	Kpol_1058.54
Anc_2.383				Kpol_1041.34							SAKL0E05170g	ADR261C	KLLA0E21913g	ZYRO0A08250g				Scas_623.4d
Anc_2.384		YDL084W		Kpol_1041.33		CAGL0L06908g			Kwal_34.15835	KLTH0H15686g	SAKL0E05148g	ADR260C	KLLA0E21935g	ZYRO0A08272g	YDL084W	Sbay_612.32		Scas_623.5	Kpol_1058.53
Anc_2.385	YMR144W				Scas_680.14		Sbay_657.49	YMR144W	Kwal_34.15839	KLTH0H15664g	SAKL0E05126g	ADR259W	KLLA0E21957g	ZYRO0A08294g			CAGL0I00770g	Scas_623.6	Kpol_1058.52
Anc_2.386	YMR143W	YDL083C		Kpol_1041.32	Scas_680.15			YMR143W		KLTH0H15642g	SAKL0E05104g	ADR258W	KLLA0E21979g	ZYRO0A08316g	YDL083C		CAGL0I00792g	Scas_623.7	Kpol_1046.11
Anc_2.387	YMR142C	YDL082W		Kpol_1041.31	Scas_680.16	CAGL0L06886g	Sbay_657.47	YMR142C		KLTH0H15620g	SAKL0E05082g	ADR257C	KLLA0E22001g	ZYRO0A08338g	YDL082W			Scas_623.8
Anc_2.388		YDL081C			Scas_680.17				Kwal_34.15846	KLTH0H15598g	SAKL0E05060g	ADR256W	KLLA0E22023g	ZYRO0A08360g	YDL081C	Sbay_612.29	CAGL0I00814g	Scas_623.9	Kpol_1046.10
Anc_2.389	YMR140W			Kpol_1041.30	Scas_680.18	CAGL0L06864g	Sbay_657.46	YMR140W	Kwal_34.15848	KLTH0H15576g	SAKL0E05038g	ADR255W	KLLA0E22045g	ZYRO0A08382g			CAGL0I00836g
Anc_2.390		YDL080C				CAGL0L06842g			Kwal_47.17878	KLTH0E09702g	SAKL0E04972g	ADR254W	KLLA0F16962g	ZYRO0A08426g	YDL080C	Sbay_612.28		Scas_623.10	Kpol_1046.9
Anc_2.391	YMR139W	YDL079C		Kpol_1041.29	Scas_680.20	CAGL0L06820g		YMR139W	Kwal_47.17868	KLTH0E09658g	SAKL0E04950g	ADR253W	KLLA0F17006g	ZYRO0A08448g	YDL079C	Sbay_612.27		Scas_623.11
Anc_2.392		YDL078C		Kpol_1041.28		CAGL0L06798g			Kwal_47.17859	KLTH0E09614g	SAKL0E04928g	ADR252W	KLLA0F17050g	ZYRO0A08470g	YDL078C	Sbay_612.26		Scas_623.12
Anc_2.393	YMR138W			Kpol_1041.27	Scas_680.21		Sbay_657.44	YMR138W	Kwal_47.17857	KLTH0E09592g	SAKL0E04906g	ADR251W	KLLA0F17072g	ZYRO0A08492g			CAGL0I00858g
Anc_2.394	YMR137C				Scas_680.22		Sbay_657.43	YMR137C	Kwal_47.17851	KLTH0E09570g	SAKL0E04884g	ADR250C	KLLA0F17094g	ZYRO0A08514g			CAGL0I00880g		Kpol_1046.7
Anc_2.395	YMR136W			Kpol_1041.26	Scas_680.22d	CAGL0L06776g	Sbay_657.42	YMR136W	Kwal_47.17849	KLTH0E09548g	SAKL0E04862g	ADR249W	KLLA0F17116g	ZYRO0A08536g			CAGL0I00902g		Kpol_1046.6
Anc_2.396	YMR135C			Kpol_1041.25	Scas_684.10	CAGL0K03949g	Sbay_657.41	YMR135C	Kwal_47.17845	KLTH0E09504g	SAKL0E04840g	ADR248C	KLLA0F17138g	ZYRO0A08558g
Anc_2.397	YMR134W			Kpol_1041.24	Scas_684.9	CAGL0K03927g	Sbay_657.40	YMR134W	Kwal_47.17842	KLTH0E09482g	SAKL0E04818g	ADR247W	KLLA0F17160g	ZYRO0A08580g
Anc_2.398		YLR040C		Kpol_1041.23							SAKL0E04796g		KLLA0F17182g	ZYRO0A08624g	YLR040C	Sbay_672.23	CAGL0A03586g	Scas_623.14
Anc_2.399	YMR133W			Kpol_1041.22	Scas_684.8d	CAGL0K03905g	Sbay_657.39	YMR133W	Kwal_47.17837	KLTH0E09438g	SAKL0E04774g	ADR244W	KLLA0F17198g	ZYRO0A08646g
Anc_2.400	YMR132C			Kpol_1041.21	Scas_684.8	CAGL0K03883g	Sbay_657.38	YMR132C	Kwal_47.17834	KLTH0E09416g	SAKL0E04752g	ADR243C	KLLA0F17215g	ZYRO0A08668g
Anc_2.401	YMR131C			Kpol_1041.20	Scas_684.7	CAGL0K03861g	Sbay_657.37	YMR131C	Kwal_47.17827	KLTH0E09394g		ADR242C	KLLA0F17237g	ZYRO0A08690g
Anc_2.402		YLR039C		Kpol_1041.19					Kwal_47.17819	KLTH0E09372g	SAKL0E04730g	ADR241C	KLLA0F17259g	ZYRO0A08712g	YLR039C	Sbay_672.22	CAGL0A03564g	Scas_623.15	Kpol_1046.5
Anc_2.403		YLR038C		Kpol_1041.18					Kwal_47.17817	KLTH0E09350g	SAKL0E04708g	ADR240C	KLLA0F17281g	ZYRO0A08734g	YLR038C	Sbay_672.21	CAGL0A03542g	Scas_623.16	Kpol_1046.4
Anc_2.404	YMR130W				Scas_684.6	CAGL0K03839g	Sbay_657.36	YMR130W	Kwal_47.17810	KLTH0E09306g	SAKL0E04642g	AFR227W	KLLA0F17325g	ZYRO0A08778g					Kpol_1025.7
Anc_2.405		YLR035C		Kpol_1041.17							SAKL0E04620g	AFR226C	KLLA0F17347g	ZYRO0A08800g	YLR035C	Sbay_672.17	CAGL0A03498g	Scas_623.17	Kpol_1025.8
Anc_2.406	YMR129W				Scas_684.5	CAGL0K03817g	Sbay_657.35	YMR129W	Kwal_47.17800	KLTH0E09284g	SAKL0E04598g	AFR225W	KLLA0F17369g	ZYRO0A08822g					Kpol_1025.9
Anc_2.407		YLR034C		Kpol_1023.28					Kwal_47.17792	KLTH0E09262g	SAKL0E04576g	AFR224C	KLLA0F17391g	ZYRO0A08844g	YLR034C	Sbay_672.16	CAGL0A03476g	Scas_721.97
Anc_2.408		YLR033W		Kpol_1023.29					Kwal_47.17786	KLTH0E09240g	SAKL0E04554g	AFR223W	KLLA0F17413g	ZYRO0A08866g	YLR033W	Sbay_672.15	CAGL0A03454g	Scas_721.98
Anc_2.409	YMR128W			Kpol_1023.30		CAGL0K03795g	Sbay_657.34	YMR128W	Kwal_47.17781	KLTH0E09218g	SAKL0E04532g	AFR222W	KLLA0F17435g	ZYRO0A08888g				Scas_721.99
Anc_2.410	YMR127C			Kpol_1023.31	Scas_684.4	CAGL0K03773g	Sbay_657.33	YMR127C	Kwal_47.17776	KLTH0E09196g	SAKL0E04510g	AFR221C	KLLA0F17457g	ZYRO0A08910g
Anc_2.411		YLR032W		Kpol_1023.32					Kwal_47.17771	KLTH0E09174g	SAKL0E04488g	AFR220W	KLLA0F17479g	ZYRO0A08932g	YLR032W	Sbay_672.14	CAGL0A03432g	Scas_721.100
Anc_2.412	YMR126C				Scas_684.3	CAGL0K03751g	Sbay_657.32	YMR126C	Kwal_47.17766	KLTH0E09152g	SAKL0E04466g	AFR219C	KLLA0F17501g	ZYRO0A08954g					Kpol_1025.10
Anc_2.413	YMR125W				Scas_684.2	CAGL0K03729g	Sbay_657.31	YMR125W	Kwal_47.17762	KLTH0E09130g	SAKL0E04444g	AFR218W	KLLA0F17523g	ZYRO0A08976g				Scas_721.101	Kpol_1025.11
Anc_2.414	YMR124W	YLR031W		Kpol_339.3	Scas_684.1	CAGL0K03707g	Sbay_657.30	YMR124W	Kwal_47.17750	KLTH0E09108g	SAKL0E04422g	AFR217W	KLLA0F17545g	ZYRO0A08998g	YLR031W	Sbay_672.13			Kpol_1025.17
Anc_2.415	YMR123W			Kpol_339.2		CAGL0K03685g	Sbay_657.29	YMR123W	Kwal_47.17746	KLTH0E09086g	SAKL0E04400g	AFR216W	KLLA0F17567g	ZYRO0A09020g
Anc_2.416	YMR122W-A			Kpol_339.1		CAGL0K03663g	Sbay_657.28	YMR122W-A	Kwal_47.17743	KLTH0E09064g		AFR215W	KLLA0F17589g	ZYRO0A09042g
Anc_2.417	YMR121C	YLR029C					Sbay_657.27	YMR121C	Kwal_47.17733	KLTH0E09020g	SAKL0E04356g	AFR214C	KLLA0F17633g	ZYRO0A09108g	YLR029C	Sbay_672.11	CAGL0A03388g	Scas_721.102	Kpol_1025.16
Anc_2.418	YMR120C	YLR028C		Kpol_208.4	Scas_592.1		Sbay_657.26	YMR120C	Kwal_47.17726	KLTH0E08998g	SAKL0E04334g	AFR213C	KLLA0F17655g	ZYRO0A09130g	YLR028C	Sbay_672.10	CAGL0A03366g	Scas_721.103	Kpol_1025.15
Anc_2.419	YMR119W	YNL008C		Kpol_208.3	Scas_592.2	CAGL0K03641g	Sbay_657.25	YMR119W	Kwal_47.17719	KLTH0E08954g	SAKL0E04312g	AFR212W	KLLA0F17677g	ZYRO0A09152g	YNL008C	Sbay_655.9	CAGL0A03344g	Scas_721.104	Kpol_1025.13
Anc_2.420		YLR027C							Kwal_26.7528	KLTH0D04224g	SAKL0E04268g	AFR211C	KLLA0F17754g	ZYRO0B09350g	YLR027C	Sbay_672.9	CAGL0D01892g	Scas_721.105	Kpol_1025.18
Anc_2.421		YLR026C		Kpol_297.2					Kwal_26.7532	KLTH0D04246g	SAKL0E04224g	AFR210C	KLLA0F17798g	ZYRO0G20438g	YLR026C	Sbay_672.8	CAGL0D01914g	Scas_721.106
Anc_2.422		YLR025W		Kpol_297.3					Kwal_26.7535	KLTH0D04268g	SAKL0E04202g	AFR209W	KLLA0F17820g	ZYRO0G20416g	YLR025W	Sbay_672.7	CAGL0D01936g	Scas_721.107
Anc_2.423	YMR118C	YKL141W					Sbay_657.24	YMR118C	Kwal_26.7549	KLTH0D04312g	SAKL0E04136g	AFR207C	KLLA0E12123g	ZYRO0G20350g	YKL141W	Sbay_559.17	CAGL0D01958g	Scas_721.108	Kpol_1018.147
Anc_2.424		YKL140W		Kpol_297.4					Kwal_26.7550	KLTH0D04334g	SAKL0E04114g	AFR206C		ZYRO0G20328g	YKL140W	Sbay_559.16	CAGL0D01980g	Scas_721.109
Anc_2.425		YKL139W							Kwal_26.7552	KLTH0D04356g	SAKL0E04092g	AFR205C	KLLA0E12145g	ZYRO0G20306g	YKL139W	Sbay_559.15	CAGL0D02002g	Scas_721.110	Kpol_1018.148
Anc_2.426		YKL138C-A										AFR204W	KLLA0E12167g	ZYRO0G20284g	YKL138C-A	Sbay_559.14	CAGL0D02018g	Scas_721.111	Kpol_1018.149
Anc_2.427	YMR117C				Scas_592.3	CAGL0K03619g	Sbay_657.23	YMR117C	Kwal_26.7559	KLTH0D04378g	SAKL0E04070g	AFR203C	KLLA0E12189g	ZYRO0G20262g					Kpol_1018.151
Anc_2.428		YKL138C		Kpol_297.5					Kwal_26.7561	KLTH0D04400g	SAKL0E04048g	AFR202W	KLLA0E12211g	ZYRO0G20240g	YKL138C	Sbay_559.13	CAGL0D02024g	Scas_721.112
Anc_2.429		YKL137W		Kpol_297.6					Kwal_26.7564	KLTH0D04422g	SAKL0E04026g	AFR201C	KLLA0E12233g	ZYRO0G20218g	YKL137W	Sbay_559.12	CAGL0D02046g	Scas_721.113
Anc_2.430		YKL135C							Kwal_26.7565	KLTH0D04444g	SAKL0E04004g	AFR200W	KLLA0E12255g	ZYRO0G20196g	YKL135C	Sbay_559.11	CAGL0D02068g	Scas_721.114	Kpol_1018.152
Anc_2.431	YMR116C			Kpol_297.7	Scas_592.4		Sbay_657.22	YMR116C	Kwal_26.7570	KLTH0D04466g	SAKL0E03960g	AFR199C	KLLA0E12277g	ZYRO0G20152g			CAGL0D02090g	Scas_721.115
Anc_2.432		YKL134C		Kpol_297.8					Kwal_26.7616	KLTH0D04730g	SAKL0E03938g	AFR198W	KLLA0B12397g	ZYRO0G20130g	YKL134C	Sbay_559.10	CAGL0D02112g	Scas_721.116
Anc_2.433	YMR115W	YKL133C			Scas_592.5	CAGL0K03597g	Sbay_657.21	YMR115W	Kwal_26.7613	KLTH0D04708g	SAKL0E03916g	AFR197W	KLLA0B12419g	ZYRO0G20108g	YKL133C	Sbay_559.9	CAGL0D02134g		Kpol_1018.153
Anc_2.434	YMR114C				Scas_592.6	CAGL0K03575g	Sbay_657.20	YMR114C	Kwal_26.7608	KLTH0D04686g	SAKL0E03894g	AEL311W	KLLA0B12441g	ZYRO0G20086g					Kpol_1018.154
Anc_2.435	YMR113W	YKL132C		Kpol_297.9		CAGL0K03553g	Sbay_657.19	YMR113W	Kwal_26.7605	KLTH0D04664g	SAKL0E03872g	AEL310C	KLLA0B12463g	ZYRO0G20064g	YKL132C	Sbay_559.8		Scas_721.117
Anc_2.436	YMR112C				Scas_631.10	CAGL0K03531g	Sbay_657.18	YMR112C	Kwal_26.7603	KLTH0D04642g	SAKL0E03850g	AEL309W		ZYRO0G20042g					Kpol_1018.155
Anc_2.437	YMR111C				Scas_592.7		Sbay_657.17	YMR111C	Kwal_26.7601	KLTH0D04620g	SAKL0E03828g	AEL308W	KLLA0B12496g	ZYRO0G20020g
Anc_2.438		YKL130C		Kpol_297.10					Kwal_26.7599	KLTH0D04598g	SAKL0E03806g	AEL307C	KLLA0B12518g	ZYRO0G19998g	YKL130C	Sbay_559.7	CAGL0K07612g	Scas_721.118	Kpol_1018.156
Anc_2.439	YMR110C			Kpol_297.11	Scas_717.74	CAGL0K03509g	Sbay_657.16	YMR110C	Kwal_26.7595	KLTH0D04576g	SAKL0E03784g		KLLA0B12540g
Anc_2.440	YMR109W	YKL129C				CAGL0K03487g	Sbay_657.15	YMR109W	Kwal_26.7587	KLTH0D04554g	SAKL0E03762g	AEL306C	KLLA0B12562g	ZYRO0G19976g	YKL129C	Sbay_559.6	CAGL0K07590g	Scas_721.119	Kpol_1018.157
Anc_2.441	YMR108W			Kpol_297.12	Scas_717.73	CAGL0K03465g	Sbay_657.14	YMR108W	Kwal_26.7582	KLTH0D04532g	SAKL0E03740g	AEL305C	KLLA0B12584g	ZYRO0G19954g				Scas_721.120
Anc_2.442		YKL128C									SAKL0E03718g	AEL304C	KLLA0B12628g		YKL128C	Sbay_559.5	CAGL0K07524g	Scas_721.121	Kpol_1018.158
Anc_2.443	YMR107W			Kpol_297.13		CAGL0K03459g	Sbay_657.13	YMR107W	Kwal_26.7577	KLTH0D04510g	SAKL0E03696g	AEL303C	KLLA0B12650g	ZYRO0G19932g				Scas_721.122
Anc_2.444	YMR106C				Scas_717.71	CAGL0K03443g	Sbay_657.12	YMR106C	Kwal_26.7624	KLTH0D04774g	SAKL0E03652g	ABL030W	KLLA0B12672g	ZYRO0G02486g					Kpol_1018.159
Anc_2.445	YMR105C	YKL127W		Kpol_1033.54	Scas_717.70	CAGL0K03421g	Sbay_657.11	YMR105C	Kwal_26.7628	KLTH0D04796g	SAKL0E03630g	ABL029W	KLLA0B12694g	ZYRO0G02508g	YKL127W	Sbay_559.4	CAGL0K07480g	Scas_721.123	Kpol_1018.161
Anc_2.446	YMR104C	YKL126W		Kpol_1033.55	Scas_717.69	CAGL0K03399g	Sbay_657.10	YMR104C	Kwal_26.7635	KLTH0D04818g	SAKL0E03608g	ABL028W	KLLA0B12716g	ZYRO0G02530g	YKL126W	Sbay_559.3	CAGL0K07458g	Scas_721.124	Kpol_1018.162
Anc_2.447		YKL125W		Kpol_1033.56					Kwal_26.7643	KLTH0D04840g	SAKL0E03586g	ABL027W	KLLA0B12738g	ZYRO0G02552g	YKL125W	Sbay_559.2	CAGL0M05203g	Scas_721.125
Anc_2.448		YKL124W							Kwal_26.7665	KLTH0D04994g	SAKL0E03564g	ABL026W	KLLA0B12760g	ZYRO0G02574g	YKL124W		CAGL0M06545g	Scas_721.126	Kpol_1018.163
Anc_2.449		YKL122C		Kpol_1033.57					Kwal_26.7662	KLTH0D04972g	SAKL0E03542g	ABL025C	KLLA0B12782g	ZYRO0G02596g	YKL122C	Sbay_593.2	CAGL0K11660g	Scas_721.127
Anc_2.450	YMR102C	YKL121W		Kpol_1033.58	Scas_717.68	CAGL0K03377g	Sbay_657.9	YMR102C	Kwal_26.7655	KLTH0D04950g	SAKL0E03520g	ABL024W	KLLA0B12804g	ZYRO0G02618g	YKL121W	Sbay_593.3	CAGL0K11638g	Scas_721.128	Kpol_1018.164
Anc_2.451		YKL120W							Kwal_26.7653	KLTH0D04928g	SAKL0E03498g	ABL023W	KLLA0B12826g	ZYRO0G02640g	YKL120W	Sbay_593.4	CAGL0K11616g	Scas_721.129	Kpol_1018.165
Anc_2.452	YMR101C			Kpol_1033.59	Scas_717.67	CAGL0K03355g	Sbay_657.8	YMR101C	Kwal_26.7649	KLTH0D04906g	SAKL0E03476g	ABL022W	KLLA0B12848g	ZYRO0G02662g
Anc_2.453		YKL119C							Kwal_26.7648	KLTH0D04884g	SAKL0E03454g	ABL021C	KLLA0B12870g	ZYRO0G02684g	YKL119C	Sbay_593.5	CAGL0K11594g	Scas_721.130	Kpol_1018.166
Anc_2.454	YMR100W			Kpol_1033.60	Scas_717.66	CAGL0K03333g	Sbay_657.7	YMR100W	Kwal_26.7647	KLTH0D04862g	SAKL0E03432g	ABL020W	KLLA0B12892g	ZYRO0G02706g
Anc_2.455		YKL117W		Kpol_1033.61					Kwal_26.7677	KLTH0D05038g	SAKL0E03388g	ABL057W	KLLA0C14322g	ZYRO0G02772g	YKL117W	Sbay_593.6	CAGL0K11572g	Scas_721.131
Anc_2.456	YMR099C			Kpol_1033.62	Scas_717.65	CAGL0K03289g	Sbay_657.6	YMR099C	Kwal_26.7679	KLTH0D05060g	SAKL0E03366g	ABL056C	KLLA0C14300g	ZYRO0G02794g					Kpol_1018.167
Anc_2.457		YKL116C		Kpol_1033.63					Kwal_26.7682	KLTH0D05082g	SAKL0E03344g	ABL055C	KLLA0C14278g	ZYRO0G02816g	YKL116C		CAGL0K11550g	Scas_721.132
Anc_2.458		YKL114C		Kpol_1033.64					Kwal_26.7685	KLTH0D05104g	SAKL0E03322g	ABL054C	KLLA0C14256g	ZYRO0G02838g	YKL114C	Sbay_593.7	CAGL0K11528g	Scas_721.133
Anc_2.459		YKL113C		Kpol_1033.65	Scas_717.64				Kwal_26.7687	KLTH0D05126g	SAKL0E03300g	ABL052C	KLLA0F02992g	ZYRO0G02860g	YKL113C	Sbay_593.8	CAGL0K11506g
Anc_2.460		YKL112W		Kpol_467.12	Scas_717.63	CAGL0J01177g			Kwal_26.7699	KLTH0D05148g	SAKL0E03278g	ABL051W	KLLA0F02970g	ZYRO0G02926g	YKL112W	Sbay_593.9		Scas_721.136
Anc_2.461	YMR098C			Kpol_467.13	Scas_660.11	CAGL0J01199g	Sbay_657.5	YMR098C	Kwal_26.7704	KLTH0D05170g	SAKL0E03256g	ABL050W	KLLA0F02948g	ZYRO0G02948g
Anc_2.462		YKL110C		Kpol_467.14					Kwal_26.7709	KLTH0D05192g	SAKL0E03234g	ABL049C	KLLA0F02926g	ZYRO0G02970g	YKL110C	Sbay_593.10	CAGL0K08646g	Scas_721.137
Anc_2.463	YMR097C			Kpol_467.15	Scas_660.10	CAGL0J01221g	Sbay_657.4	YMR097C	Kwal_26.7711	KLTH0D05214g	SAKL0E03212g	ABL048W	KLLA0F02904g	ZYRO0G02992g
Anc_2.464		YKL109W							Kwal_26.7720	KLTH0D05236g	SAKL0E03190g	ABL047W	KLLA0F13838g	ZYRO0G03036g	YKL109W	Sbay_593.11	CAGL0K08624g	Scas_721.138	Kpol_1058.58
Anc_2.465	YMR096W			Kpol_467.16			Sbay_657.3	YMR096W	Kwal_26.7725	KLTH0D05258g	SAKL0E03168g	ABR122C		ZYRO0G03058g
Anc_2.466	YMR095C			Kpol_467.17			Sbay_657.2	YMR095C	Kwal_26.7728	KLTH0D05280g	SAKL0E03146g	ABR123W		ZYRO0G03080g
Anc_2.467	YMR094W			Kpol_467.18	Scas_660.9	CAGL0J01243g		YMR094W	Kwal_26.7730	KLTH0D05302g	SAKL0E03124g	ABL046C	KLLA0F13816g	ZYRO0G03102g
Anc_2.468		YKL108W		Kpol_467.19					Kwal_26.7732	KLTH0D05324g	SAKL0E03102g	ABL045W	KLLA0F13794g	ZYRO0G03124g	YKL108W	Sbay_593.12	CAGL0K08602g	Scas_721.139
Anc_2.469	YMR093W			Kpol_467.20	Scas_660.8	CAGL0J01265g	Sbay_453.2	YMR093W	Kwal_26.7736	KLTH0D05346g	SAKL0E03080g	ABL044C	KLLA0F13772g	ZYRO0G03146g
Anc_2.470	YMR092C			Kpol_467.21	Scas_660.7	CAGL0J01287g	Sbay_453.3	YMR092C	Kwal_26.7738	KLTH0D05368g	SAKL0E03058g	ABL043W	KLLA0F13750g	ZYRO0G03168g
Anc_2.471	YMR091C				Scas_660.6	CAGL0J01309g	Sbay_453.4	YMR091C	Kwal_26.7746	KLTH0D05390g	SAKL0E03036g	ABL042W	KLLA0F13728g	ZYRO0G03190g					Kpol_1058.57
Anc_2.472	YMR089C			Kpol_467.23	Scas_660.4	CAGL0J01353g		YMR089C	Kwal_26.7749	KLTH0D05412g	SAKL0E03014g	ABL041W	KLLA0F13706g	ZYRO0G03212g
Anc_2.473	YMR088C			Kpol_467.24	Scas_660.3	CAGL0J01375g	Sbay_556.17	YMR088C	Kwal_26.7755	KLTH0D05434g	SAKL0E02992g	ABL040W	KLLA0F13684g	ZYRO0G03234g
Anc_2.474	YMR087W			Kpol_1043.2	Scas_660.2	CAGL0J01397g	Sbay_556.16	YMR087W	Kwal_26.7766	KLTH0D05456g	SAKL0E02970g	ABL039C	KLLA0F13662g	ZYRO0G03256g
Anc_2.475		YKL106W							Kwal_26.7768	KLTH0D05478g	SAKL0E02948g	ABL038W	KLLA0F13640g	ZYRO0G03278g	YKL106W	Sbay_593.14	CAGL0K08580g	Scas_616.6	Kpol_431.13
Anc_2.476	YMR086W	YKL105C		Kpol_1043.1	Scas_660.1	CAGL0J01419g	Sbay_556.15	YMR086W	Kwal_26.7769	KLTH0D05500g	SAKL0E02926g	ABL037C	KLLA0F13618g	ZYRO0G03300g	YKL105C	Sbay_593.15		Scas_616.9	Kpol_431.12
Anc_2.477	YMR085W	YKL104C					Sbay_556.14	YMR085W	Kwal_26.7775	KLTH0D05522g	SAKL0E02904g	ABL036C	KLLA0F13596g	ZYRO0G03322g	YKL104C	Sbay_593.16	CAGL0K08558g	Scas_616.8	Kpol_431.11
Anc_2.478		YKL103C							Kwal_26.7783	KLTH0D05544g	SAKL0E02882g	ABL035C	KLLA0F13574g	ZYRO0G03344g	YKL103C	Sbay_593.17	CAGL0K08536g	Scas_616.7	Kpol_431.10
Anc_2.479		YKL101W							Kwal_26.7788	KLTH0D05566g	SAKL0E02860g	ABL034W	KLLA0F13552g	ZYRO0G03366g	YKL101W	Sbay_593.18	CAGL0K08514g	Scas_616.10	Kpol_431.9
Anc_2.480	YMR083W					CAGL0J01441g	Sbay_556.13	YMR083W	Kwal_26.7799	KLTH0D05588g	SAKL0E02838g	ABL033C	KLLA0F13530g	ZYRO0G03388g				Scas_572.1	Kpol_431.8
Anc_2.481		YKL100C		Kpol_1042.28							SAKL0E02816g			ZYRO0G19822g	YKL100C	Sbay_593.19	CAGL0K08492g	Scas_572.2
Anc_2.482		YKL099C				CAGL0F07645g			Kwal_26.7804	KLTH0D05632g	SAKL0E02794g	ABL032C	KLLA0F13508g	ZYRO0G19800g	YKL099C	Sbay_593.20		Scas_616.11	Kpol_431.7
Anc_2.483		YKL098W		Kpol_1042.27		CAGL0F07623g			Kwal_26.7808	KLTH0D05654g	SAKL0E02772g	ABL031W	KLLA0F13486g	ZYRO0G19778g	YKL098W	Sbay_593.21		Scas_616.12
Anc_2.484		YKL096W-A				CAGL0F07601g			Kwal_26.7812	KLTH0D05676g	SAKL0E02728g	ABR026C			YKL096W-A	Sbay_593.22		Scas_572.2d	Kpol_431.6
Anc_2.485		YKL096W		Kpol_1042.26		CAGL0F07579g			Kwal_26.7814	KLTH0D05698g	SAKL0E02706g	ABR025C	KLLA0B06347g	ZYRO0G19756g	YKL096W	Sbay_593.23	CAGL0J01463g	Scas_572.3
Anc_2.486		YKL095W		Kpol_1042.25		CAGL0F07557g			Kwal_26.7819	KLTH0D05720g	SAKL0E02684g	ABR024C	KLLA0B06369g	ZYRO0B01078g	YKL095W	Sbay_593.24		Scas_668.1
Anc_2.487		YKL094W		Kpol_1042.24	Scas_490.4	CAGL0F07535g			Kwal_26.7823	KLTH0D05742g	SAKL0E02596g		KLLA0B06391g	ZYRO0G03696g	YKL094W	Sbay_593.25
Anc_2.488	YMR081C	YKL093W			Scas_490.3d	CAGL0F07513g	Sbay_556.12	YMR081C	Kwal_26.7826	KLTH0D05764g	SAKL0E02574g	ABR023C	KLLA0B06413g	ZYRO0G03718g	YKL093W			Scas_572.3d
Anc_2.489	YMR080C			Kpol_337.1		CAGL0D04312g	Sbay_556.11	YMR080C	Kwal_26.7828	KLTH0D05786g	SAKL0E02552g	ABR022C	KLLA0B06435g	ZYRO0G03740g				Scas_572.4
Anc_2.490		YKL092C		Kpol_257.1	Scas_490.3				Kwal_26.7830	KLTH0D05808g	SAKL0E02530g	ABR021W	KLLA0B06457g	ZYRO0G03762g	YKL092C	Sbay_488.6	CAGL0J10428g
Anc_2.491	YMR079W	YKL091C		Kpol_257.2	Scas_717.10	CAGL0D04290g		YMR079W	Kwal_26.7837	KLTH0D05830g	SAKL0E02508g	ABR020W	KLLA0B06479g	ZYRO0G03784g	YKL091C	Sbay_488.5	CAGL0J10450g
Anc_2.492	YMR078C				Scas_717.9	CAGL0D04268g	Sbay_556.9	YMR078C	Kwal_26.7842	KLTH0D05852g	SAKL0E02486g	ABR019C	KLLA0B13739g	ZYRO0G03806g					Kpol_431.4
Anc_2.493	YHL009C			Kpol_1055.22	Scas_673.3	CAGL0K02585g	Sbay_513.8	YHL009C	Kwal_26.7848	KLTH0D05918g	SAKL0E02420g	ABR018C	KLLA0B13695g	ZYRO0B01100g			CAGL0M10087g	Scas_668.25
Anc_2.494		YKL090W		Kpol_1056.33					Kwal_26.7851	KLTH0D05962g	SAKL0E02376g	ABR016C	KLLA0B13651g	ZYRO0B01122g	YKL090W	Sbay_488.4	CAGL0M10109g	Scas_668.24
Anc_2.495		YKL089W		Kpol_1055.23	Scas_673.21				Kwal_26.7855	KLTH0D05984g	SAKL0E02354g	ABR015C	KLLA0B13629g	ZYRO0B01144g	YKL089W	Sbay_488.3	CAGL0M10131g	Scas_668.23
Anc_2.496	YHL007C			Kpol_1055.24	Scas_673.20	CAGL0K02673g	Sbay_513.10	YHL007C	Kwal_26.7861	KLTH0D06006g		ABR014W	KLLA0B13607g	ZYRO0B01166g			CAGL0M10153g	Scas_668.22
Anc_2.497		YKL010C		Kpol_1056.34					Kwal_26.7869	KLTH0D06028g	SAKL0E02310g	ABR013W	KLLA0B13585g	ZYRO0B01188g	YKL010C	Sbay_624.5	CAGL0M10175g	Scas_668.21
Anc_2.498		YKL009W		Kpol_1056.35	Scas_673.19				Kwal_26.7878	KLTH0D06050g	SAKL0E02288g	ABR012C	KLLA0B13563g	ZYRO0B01210g	YKL009W	Sbay_624.6	CAGL0M10197g		Kpol_1018.53
Anc_2.499	YHL006C				Scas_673.18d	CAGL0K02695g	Sbay_432.2	YHL006C	Kwal_26.7881	KLTH0D06072g	SAKL0E02266g	ABR011W	KLLA0B13541g	ZYRO0B01232g					Kpol_1018.52
Anc_2.500	YHL004W				Scas_673.18	CAGL0K02717g		YHL004W	Kwal_26.7882	KLTH0D06094g	SAKL0E02244g	ABR010C	KLLA0B13519g	ZYRO0B01254g					Kpol_1018.50
Anc_2.501	YHL003C	YKL008C		Kpol_1056.36	Scas_717.23	CAGL0K02739g		YHL003C	Kwal_26.7886	KLTH0D06116g	SAKL0E02222g	ABR009W	KLLA0B13497g	ZYRO0B01276g	YKL008C	Sbay_624.7	CAGL0M10219g	Scas_668.20	Kpol_1018.49
Anc_2.502	YHL002W			Kpol_1056.37		CAGL0K02761g		YHL002W	Kwal_26.7902	KLTH0D06138g	SAKL0E02200g	ABR008C	KLLA0B13475g	ZYRO0B01298g				Scas_668.19
Anc_2.503		YKL007W		Kpol_1056.38		CAGL0K02783g			Kwal_26.7908	KLTH0D06160g	SAKL0A08690g	ABR007C	KLLA0B13453g	ZYRO0B01320g	YKL007W	Sbay_624.8		Scas_629.26
Anc_2.504		YKL006C-A		Kpol_1056.39					Kwal_26.7909	KLTH0D06182g	SAKL0A08712g	ABR006W	KLLA0B13431g	ZYRO0B01342g	YKL006C-A	Sbay_624.9	CAGL0M10235g	Scas_629.25
Anc_2.505	YHL001W	YKL006W		Kpol_1056.40	Scas_717.21			YHL001W	Kwal_26.7913	KLTH0D06204g	SAKL0A08734g	ABR005C	KLLA0B13409g	ZYRO0B01364g	YKL006W		CAGL0M10241g	Scas_629.24
Anc_2.506		YKL005C							Kwal_26.7914	KLTH0D06226g	SAKL0A08756g			ZYRO0B01386g	YKL005C	Sbay_624.11	CAGL0M10285g	Scas_629.23
Anc_2.507		YKL004W		Kpol_1056.41	Scas_599.6	CAGL0K02805g			Kwal_26.7918	KLTH0D06248g	SAKL0A08778g	ABR004C	KLLA0B13387g	ZYRO0B01408g	YKL004W	Sbay_624.12	CAGL0M10307g	Scas_629.22	Kpol_1018.48
Anc_2.508		YKL003C							Kwal_26.7922	KLTH0D06270g	SAKL0A08800g	ABR003W	KLLA0B13365g	ZYRO0B01430g	YKL003C	Sbay_624.13	CAGL0M10329g	Scas_629.21	Kpol_1018.47
Anc_2.509		YKL002W				CAGL0K02827g			Kwal_26.7923	KLTH0D06292g	SAKL0A08822g	ABR002C	KLLA0B13343g	ZYRO0B01452g	YKL002W			Scas_668.26	Kpol_1018.46
Anc_2.510		YKL001C								KLTH0D06314g	SAKL0A08844g	ABR001W	KLLA0B13321g	ZYRO0B01474g	YKL001C	Sbay_624.15	CAGL0L02321g	Scas_668.27	Kpol_1018.45
Anc_2.511		YKR001C		Kpol_1056.42					Kwal_26.7924	KLTH0D06358g	SAKL0A08888g	ABL001W	KLLA0B13277g	ZYRO0B01496g	YKR001C	Sbay_624.16	CAGL0L02299g	Scas_668.28
Anc_2.512		YKR002W		Kpol_1056.43					Kwal_26.7931	KLTH0D06380g	SAKL0A08910g	ABL002C	KLLA0B13255g	ZYRO0B01518g	YKR002W	Sbay_624.17	CAGL0L02277g	Scas_668.29
Anc_2.513	YHR001W	YKR003W			Scas_717.22	CAGL0K02849g	Sbay_668.3	YHR001W	Kwal_26.7937	KLTH0D06402g	SAKL0A08932g	AEL287C	KLLA0A02827g	ZYRO0B01540g	YKR003W	Sbay_624.18		Scas_668.30	Kpol_354.1
Anc_2.514		YKR004C							Kwal_26.7940	KLTH0D06424g	SAKL0A08954g	AEL288W	KLLA0A02849g	ZYRO0B01562g	YKR004C	Sbay_624.19	CAGL0L02255g	Scas_668.31	Kpol_354.2
Anc_2.515		YKR005C									SAKL0A08976g		KLLA0A02871g	ZYRO0B01584g	YKR005C	Sbay_624.20		Scas_668.31d	Kpol_1018.44
Anc_2.516		YKR006C			Scas_687.35d				Kwal_26.7944	KLTH0D06446g	SAKL0A09020g	AEL289W	KLLA0A02915g	ZYRO0B01606g	YKR006C	Sbay_624.21	CAGL0L02233g	Scas_478.6	Kpol_160.3
Anc_2.517		YKR007W							Kwal_26.7946	KLTH0D06468g	SAKL0A09042g	AEL290C	KLLA0A02937g	ZYRO0B01628g	YKR007W	Sbay_624.22	CAGL0L02211g	Scas_478.5	Kpol_160.2
Anc_2.518		YKR008W							Kwal_26.7948	KLTH0D06490g	SAKL0A09064g	AEL291C	KLLA0A02959g	ZYRO0B01650g	YKR008W	Sbay_624.23	CAGL0L02189g	Scas_478.4	Kpol_160.1
Anc_2.519				Kpol_348.2							SAKL0A09152g		KLLA0E13861g	ZYRO0B01672g
Anc_2.520	YHR001W-A					CAGL0K02893g		YHR001W-A		KLTH0D06512g	SAKL0A09174g	AGL059C	KLLA0E13839g	ZYRO0B01694g				Scas_478.3	Kpol_1018.43
Anc_2.521		YKR009C		Kpol_348.3					Kwal_26.7950	KLTH0D06534g	SAKL0A09196g	AGL060W	KLLA0E13817g	ZYRO0B01716g	YKR009C	Sbay_624.24	CAGL0L02167g	Scas_478.2
Anc_2.522		YBR288C							Kwal_26.7957	KLTH0D06556g	SAKL0A09218g	AGL061W	KLLA0E18789g	ZYRO0B01738g	YBR288C	Sbay_622.13	CAGL0L02145g		Kpol_1018.42
Anc_2.523		YBR289W							Kwal_26.7960	KLTH0D06578g	SAKL0A09240g	AGL062C	KLLA0E18767g	ZYRO0B01760g	YBR289W	Sbay_622.14	CAGL0L02123g	Scas_489.6	Kpol_1018.41
Anc_2.524		YBR290W							Kwal_26.7966	KLTH0D06600g	SAKL0A09262g	AGL063C	KLLA0E18745g	ZYRO0B01782g	YBR290W	Sbay_622.15	CAGL0L02101g	Scas_489.5	Kpol_1018.39
Anc_2.525		YBR291C		Kpol_348.4					Kwal_26.7967	KLTH0D06622g	SAKL0A09284g	AGL064W	KLLA0E18723g	ZYRO0B01804g	YBR291C	Sbay_622.16	CAGL0L02079g	Scas_489.4
Anc_2.526	YHR002W			Kpol_348.5	Scas_717.20	CAGL0K02915g	Sbay_668.5	YHR002W	Kwal_26.7972	KLTH0D06644g	SAKL0A09306g	AGL065C	KLLA0E18701g	ZYRO0B01826g
Anc_2.527	YHR003C	YKL027W				CAGL0K02937g	Sbay_668.6	YHR003C	Kwal_26.7976	KLTH0D06666g	SAKL0A09328g	AGL066W	KLLA0E18679g	ZYRO0B01848g	YKL027W	Sbay_652.16		Scas_489.3	Kpol_1018.37
Anc_2.528		YKL028W		Kpol_348.6					Kwal_26.7979	KLTH0D06688g	SAKL0A09350g	AGL067W	KLLA0E18657g	ZYRO0B01870g	YKL028W	Sbay_652.17	CAGL0L02057g	Scas_489.2
Anc_2.529		YKL029C		Kpol_348.7					Kwal_26.7992	KLTH0D06732g	SAKL0A09372g	AGL068W	KLLA0E18635g	ZYRO0B01914g	YKL029C	Sbay_652.18	CAGL0L02035g	Scas_489.1	Kpol_1018.36
Anc_2.530	YHR004C			Kpol_348.8	Scas_717.19	CAGL0K02959g	Sbay_668.7	YHR004C	Kwal_26.8001	KLTH0D06776g	SAKL0A09416g	AGL070W	KLLA0E18613g	ZYRO0B01958g
Anc_2.531					Scas_717.18				Kwal_26.8011	KLTH0D06798g	SAKL0A09438g								Kpol_1018.35
Anc_2.532	YMR069W				Scas_659.18	CAGL0K02981g		YMR069W	Kwal_26.8016	KLTH0D06820g	SAKL0A09460g		KLLA0E18569g	ZYRO0B01980g					Kpol_1018.34
Anc_2.533	YMR070W				Scas_717.17	CAGL0K03003g		YMR070W	Kwal_26.8021	KLTH0D06842g	SAKL0A09482g	AGL071C	KLLA0E18547g	ZYRO0B02002g				Scas_378.1	Kpol_1018.33
Anc_2.534	YMR071C			Kpol_348.9	Scas_717.16	CAGL0K03025g	Sbay_556.2	YMR071C	Kwal_26.8025	KLTH0D06864g	SAKL0A09504g	AGL072W	KLLA0E18525g	ZYRO0B02024g
Anc_2.535	YMR072W	YKL032C		Kpol_348.11	Scas_717.15	CAGL0K03047g	Sbay_556.3	YMR072W	Kwal_26.8043	KLTH0D06908g	SAKL0A09548g		KLLA0E18481g	ZYRO0B02068g	YKL032C	Sbay_652.19	CAGL0L02013g	Scas_378.2	Kpol_1018.32
Anc_2.536	YMR073C			Kpol_348.12	Scas_717.14	CAGL0K03069g	Sbay_556.4	YMR073C	Kwal_26.8046	KLTH0D06930g	SAKL0A09570g		KLLA0E18459g	ZYRO0B02090g
Anc_2.537	YMR074C				Scas_717.13	CAGL0K03091g	Sbay_556.5	YMR074C		KLTH0D07018g	SAKL0A09614g	AGL074W	KLLA0F25850g	ZYRO0B02134g					Kpol_1002.12
Anc_2.538	YMR075W				Scas_717.12	CAGL0J01529g	Sbay_556.6	YMR075W	Kwal_26.8059	KLTH0D07040g	SAKL0A09636g	AGL075C	KLLA0F25828g	ZYRO0B02156g					Kpol_1002.11
Anc_2.539	YMR076C				Scas_717.11	CAGL0J01507g	Sbay_556.7	YMR076C	Kwal_26.8061	KLTH0D07062g	SAKL0A09658g	AGL076W	KLLA0F25806g	ZYRO0B02178g					Kpol_1002.10
Anc_2.540	YHL008C			Kpol_348.13	Scas_673.2	CAGL0K02651g	Sbay_513.9	YHL008C	Kwal_26.8067	KLTH0D07084g	SAKL0A09680g	AGL077W	KLLA0F25784g	ZYRO0B02200g					Kpol_1002.9
Anc_2.541		YKL033W		Kpol_348.14					Kwal_26.8073	KLTH0D07106g	SAKL0A09702g	AGL078W	KLLA0F25762g	ZYRO0B02222g	YKL033W	Sbay_652.20	CAGL0L01991g	Scas_625.1
Anc_2.542	YHL010C				Scas_673.1	CAGL0K02563g	Sbay_513.7	YHL010C	Kwal_26.8090	KLTH0D07150g	SAKL0A09746g	AGL079C	KLLA0F25740g	ZYRO0B02244g					Kpol_1002.8
Anc_2.543	YHL011C			Kpol_380.1	Scas_709.67	CAGL0K02541g	Sbay_513.6	YHL011C	Kwal_26.8084	KLTH0D07172g	SAKL0A09768g	AGL080C	KLLA0F25718g	ZYRO0B02266g				Scas_625.2
Anc_2.544		YKL033W-A		Kpol_380.2					Kwal_26.8080	KLTH0D07194g	SAKL0A09790g	AGL081W	KLLA0F25696g	ZYRO0B02288g	YKL033W-A		CAGL0L01969g	Scas_625.3
Anc_2.545		YKL034W							Kwal_26.8099	KLTH0D07216g	SAKL0A09812g	AFR275W	KLLA0F25674g	ZYRO0E05632g	YKL034W	Sbay_652.22	CAGL0L01947g	Scas_625.4	Kpol_1002.7
Anc_2.546	YHL012W	YKL035W			Scas_709.66		Sbay_513.5	YHL012W	Kwal_26.8105	KLTH0D07238g	SAKL0A09834g	AGL082W	KLLA0F25652g	ZYRO0E05654g	YKL035W	Sbay_652.23	CAGL0L01925g		Kpol_1002.6
Anc_2.547		YKL038W			Scas_709.65				Kwal_26.8109	KLTH0D07260g	SAKL0A09856g	AGL083W	KLLA0F25630g	ZYRO0E05676g	YKL038W	Sbay_652.24	CAGL0L01903g	Scas_625.5	Kpol_1002.5
Anc_2.548	YHL013C				Scas_709.64	CAGL0J01485g	Sbay_513.4	YHL013C	Kwal_26.8119	KLTH0D07304g	SAKL0A09900g	ABR039W	KLLA0F25586g	ZYRO0E05698g					Kpol_1052.26
Anc_2.549	YHL014C				Scas_709.63	CAGL0K03113g	Sbay_513.3	YHL014C	Kwal_26.8122	KLTH0D07326g	SAKL0A09922g	ABR040W	KLLA0F25564g	ZYRO0E05720g					Kpol_1052.25
Anc_2.550	YHL015W			Kpol_380.3	Scas_709.62	CAGL0K03135g	Sbay_513.2	YHL015W	Kwal_26.8126	KLTH0D07370g	SAKL0A09966g	ABR041C	KLLA0F25542g	ZYRO0E05764g
Anc_2.551	YHL016C			Kpol_380.4	Scas_709.61	CAGL0K03157g		YHL016C	Kwal_26.8136	KLTH0D07414g	SAKL0A10010g	ABR043W	KLLA0C17468g	ZYRO0D17776g
Anc_2.552	YHL017W	YKL039W		Kpol_1056.15		CAGL0K03179g	Sbay_508.11	YHL017W	Kwal_26.8139	KLTH0D07436g	SAKL0A10032g	ABR044C	KLLA0F25498g	ZYRO0E05808g	YKL039W	Sbay_652.25	CAGL0L01881g	Scas_625.6
Anc_2.553		YKL040C			Scas_709.60				Kwal_26.8142	KLTH0D07458g	SAKL0D13046g	ABR045W	KLLA0F25476g	ZYRO0E05830g	YKL040C	Sbay_652.26	CAGL0L01859g		Kpol_460.20
Anc_2.554	YHL018W			Kpol_1056.14	Scas_709.59	CAGL0K03201g	Sbay_508.10	YHL018W	Kwal_26.8144	KLTH0D07480g	SAKL0D13068g	ABR046C	KLLA0F25454g	ZYRO0E05852g
Anc_2.555	YHL019C			Kpol_1056.13	Scas_709.58	CAGL0K03223g	Sbay_508.9	YHL019C	Kwal_26.8146	KLTH0D07502g	SAKL0D13090g	ABR047W	KLLA0F25432g	ZYRO0E05874g
Anc_2.556						CAGL0K03245g			Kwal_26.8150	KLTH0D07524g	SAKL0D13134g		KLLA0F25410g	ZYRO0E05896g
Anc_2.557	YHL020C				Scas_709.57	CAGL0K03267g	Sbay_508.8	YHL020C	Kwal_26.8152	KLTH0D07546g	SAKL0D13156g	ABR048W	KLLA0F25388g	ZYRO0E05918g					Kpol_460.21
Anc_2.558		YKL041W		Kpol_1056.12					Kwal_26.8156	KLTH0D07568g	SAKL0D13178g	ABR049C	KLLA0F25366g	ZYRO0E05940g	YKL041W	Sbay_652.27	CAGL0L01837g	Scas_625.7
Anc_2.559	YMR012W				Scas_709.56		Sbay_638.21	YMR012W	Kwal_26.8161	KLTH0D07590g	SAKL0D13222g	ABR050W	KLLA0F25322g	ZYRO0E05984g			CAGL0M07722g		Kpol_460.22
Anc_2.560	YMR013C			Kpol_1056.11	Scas_709.55		Sbay_638.22	YMR013C	Kwal_26.8164	KLTH0D07634g	SAKL0D13244g	ABR051C	KLLA0D11198g	ZYRO0E06006g			CAGL0M07700g
Anc_2.561	YMR014W				Scas_709.54		Sbay_638.23	YMR014W	Kwal_26.8170	KLTH0D07810g	SAKL0D13376g	ABR052W	KLLA0D11220g	ZYRO0E06182g			CAGL0M07678g		Kpol_460.23
Anc_2.562	YMR015C			Kpol_1056.10	Scas_709.53		Sbay_638.24	YMR015C	Kwal_26.8172	KLTH0D07832g	SAKL0D13398g	ABR053C	KLLA0D11242g	ZYRO0E06204g			CAGL0M07656g
Anc_2.563		YKL042W			Scas_711.45				Kwal_26.8190	KLTH0D07854g	SAKL0D13420g	ABR054C	KLLA0F04862g	ZYRO0E06226g	YKL042W	Sbay_652.28	CAGL0L01793g	Scas_625.7d	Kpol_460.24
Anc_2.564	YMR016C	YKL043W		Kpol_1056.8	Scas_709.52	CAGL0L01771g	Sbay_638.25	YMR016C	Kwal_26.8176	KLTH0D07876g	SAKL0D13442g	ABR055C	KLLA0F04840g	ZYRO0E06248g	YKL043W	Sbay_652.29	CAGL0M07634g	Scas_625.8	Kpol_460.25
Anc_2.565	YMR019W				Scas_709.51		Sbay_638.28	YMR019W	Kwal_26.8200	KLTH0D07898g	SAKL0D13464g			ZYRO0E06270g
Anc_2.566		YKL045W		Kpol_1056.7		CAGL0L01749g			Kwal_26.8206	KLTH0D07920g	SAKL0D13486g	ABR056C	KLLA0F04818g	ZYRO0E06292g	YKL045W	Sbay_652.30		Scas_625.9
Anc_2.567	YMR020W				Scas_709.50		Sbay_638.29	YMR020W	Kwal_26.8214	KLTH0D07942g	SAKL0D13508g	ABR057W	KLLA0E07789g	ZYRO0E06314g			CAGL0M07612g
Anc_2.568	YMR021C			Kpol_1056.6	Scas_576.5		Sbay_638.30	YMR021C	Kwal_26.8219	KLTH0D07964g	SAKL0D13530g	ABR058C	KLLA0E07767g	ZYRO0E06336g			CAGL0M07590g
Anc_2.569	YMR022W			Kpol_1056.5	Scas_709.49		Sbay_638.31	YMR022W	Kwal_26.8224	KLTH0D07986g	SAKL0D13552g	ABR059W	KLLA0E07745g	ZYRO0E06358g			CAGL0M07568g
Anc_2.570		YKL046C		Kpol_1056.4	Scas_709.48	CAGL0L01727g			Kwal_26.8225	KLTH0D08008g	SAKL0D13574g	ABR060W	KLLA0E07723g	ZYRO0E06380g	YKL046C	Sbay_652.31		Scas_641.25
Anc_2.571		YKL047W		Kpol_1056.3		CAGL0L01705g			Kwal_26.8229	KLTH0D08030g	SAKL0D13596g	ABR061C	KLLA0E07701g	ZYRO0E06402g	YKL047W	Sbay_652.32		Scas_641.26
Anc_2.572		YKL061W		Kpol_1056.2		CAGL0L01683g			Kwal_26.8230	KLTH0D08052g		ABR062W	KLLA0E07679g	ZYRO0E06424g	YKL061W	Sbay_652.46		Scas_387.3
Anc_2.573	YMR023C			Kpol_1056.1	Scas_709.47		Sbay_638.32	YMR023C	Kwal_26.8232	KLTH0D08074g	SAKL0D13618g	ABR063C	KLLA0E07657g	ZYRO0E06446g			CAGL0M07546g
Anc_2.574	YMR024W				Scas_709.46		Sbay_638.33	YMR024W	Kwal_26.8244	KLTH0D08140g	SAKL0D13684g	ABR065W	KLLA0E07635g	ZYRO0E06490g			CAGL0M07513g		Kpol_1064.1
Anc_2.575	YMR025W				Scas_709.45		Sbay_638.34	YMR025W	Kwal_26.8246	KLTH0D08162g	SAKL0D13706g	ABR066W	KLLA0E07613g	ZYRO0E06512g			CAGL0M07491g		Kpol_1064.2
Anc_2.576	YMR026C				Scas_709.44		Sbay_638.35	YMR026C	Kwal_26.8247	KLTH0D08184g	SAKL0D13728g	ABR067C	KLLA0E07591g	ZYRO0E06534g			CAGL0M07469g		Kpol_1064.3
Anc_2.577		YKL060C		Kpol_278.5					Kwal_26.8253	KLTH0D08250g	SAKL0D13794g	ABR068C	KLLA0E07569g	ZYRO0E06556g	YKL060C	Sbay_652.45	CAGL0L02497g	Scas_641.27	Kpol_1064.4
Anc_2.578	YMR027W				Scas_709.43		Sbay_638.36	YMR027W	Kwal_26.8259	KLTH0D08294g	SAKL0D13860g	ABR069W	KLLA0C12859g	ZYRO0E06578g			CAGL0M07447g		Kpol_1064.5
Anc_2.579		YKL059C							Kwal_26.8261	KLTH0D08316g	SAKL0D13882g	ABR070C	KLLA0C12837g	ZYRO0E06600g	YKL059C	Sbay_652.44	CAGL0I05456g	Scas_641.28	Kpol_1064.6
Anc_2.580		YKL058W							Kwal_26.8267	KLTH0D08338g	SAKL0D13904g	ABR071W	KLLA0C12815g	ZYRO0E06622g	YKL058W	Sbay_652.43	CAGL0I05434g	Scas_641.29	Kpol_1064.7
Anc_2.581	YMR028W				Scas_709.42		Sbay_638.37	YMR028W	Kwal_26.8269	KLTH0D08360g	SAKL0D13926g	ABR072W	KLLA0C12793g	ZYRO0E06644g			CAGL0M07425g		Kpol_1064.8
Anc_2.582		YKL057C		Kpol_197.1	Scas_709.41				Kwal_26.8270	KLTH0D08382g	SAKL0D13948g	ABR073C	KLLA0C12771g	ZYRO0E06666g	YKL057C	Sbay_652.42	CAGL0I05412g
Anc_2.583	YMR029C			Kpol_197.2	Scas_709.40	CAGL0L12848g	Sbay_638.38	YMR029C	Kwal_26.8275	KLTH0D08404g	SAKL0D13970g	ABR074C	KLLA0C12749g	ZYRO0E06688g
Anc_2.584		YKL056C				CAGL0L12870g			Kwal_26.8279	KLTH0D08426g	SAKL0D13992g	ABR075C	KLLA0C12716g	ZYRO0E06710g	YKL056C	Sbay_652.41		Scas_641.30	Kpol_1064.9
Anc_2.585		YKL055C							Kwal_26.8282	KLTH0D08448g	SAKL0D14014g	ABR076C	KLLA0C12694g	ZYRO0E06732g	YKL055C	Sbay_652.40	CAGL0M13013g	Scas_641.31	Kpol_1064.10
Anc_2.586		YKL054C			Scas_709.39				Kwal_26.8287	KLTH0D08470g	SAKL0D14036g	ABR077C	KLLA0C12672g	ZYRO0E06754g	YKL054C	Sbay_652.39	CAGL0M13035g	Scas_387.2	Kpol_1064.11
Anc_2.587		YKL053C-A							Kwal_26.8294	KLTH0D08492g	SAKL0D14058g	ABR078C	KLLA0C12639g	ZYRO0E06776g	YKL053C-A	Sbay_652.38	CAGL0M13057g	Scas_387.1	Kpol_1064.12
Anc_2.588		YKL052C							Kwal_26.8295	KLTH0D08514g	SAKL0D14080g	ABR079C	KLLA0C12617g	ZYRO0F01232g	YKL052C	Sbay_652.37	CAGL0M13079g	Scas_240.1	Kpol_1064.13
Anc_2.589		YKL051W			Scas_709.38	CAGL0L12892g			Kwal_26.8308	KLTH0D08536g	SAKL0D14102g	ABR080W	KLLA0C12595g	ZYRO0F01210g	YKL051W	Sbay_652.36	CAGL0M13101g		Kpol_1064.14
Anc_2.590	YMR031C	YKL050C		Kpol_181.4	Scas_709.37	CAGL0L12914g	Sbay_638.40	YMR031C	Kwal_26.8312	KLTH0D08558g	SAKL0B11154g	ABR081C	KLLA0C12573g	ZYRO0F01188g	YKL050C	Sbay_652.35		Scas_649.33
Anc_2.591	YMR032W				Scas_709.36	CAGL0F05885g	Sbay_638.41	YMR032W	Kwal_26.8323	KLTH0D08580g	SAKL0B11176g	ABR082W	KLLA0C12551g	ZYRO0F01166g					Kpol_1064.15
Anc_2.592		YKL049C		Kpol_181.3					Kwal_26.8328	KLTH0D08602g	SAKL0B11198g	ABR083C	KLLA0C12529g	ZYRO0F01144g	YKL049C		CAGL0M13145g	Scas_649.32
Anc_2.593	YMR033W			Kpol_181.2		CAGL0F05907g		YMR033W	Kwal_26.8331	KLTH0D08624g	SAKL0B11220g	ABR084W	KLLA0C12507g	ZYRO0F01122g				Scas_649.31
Anc_2.594	YMR034C			Kpol_181.1	Scas_709.35	CAGL0F05929g	Sbay_638.43	YMR034C	Kwal_26.8333	KLTH0D08646g	SAKL0B11242g	ABR085C	KLLA0F27049g	ZYRO0F01100g
Anc_2.595	YMR035W			Kpol_1013.19	Scas_709.34	CAGL0F05951g	Sbay_638.44	YMR035W	Kwal_26.8338	KLTH0D08668g	SAKL0B11264g	ABR086W	KLLA0F27027g	ZYRO0F01078g
Anc_2.596	YMR036C			Kpol_1013.20	Scas_709.33	CAGL0F05973g		YMR036C	Kwal_26.8340	KLTH0D08690g	SAKL0B11286g	ABR087C	KLLA0F27005g	ZYRO0F01056g
Anc_2.597		YKL048C							Kwal_26.8347	KLTH0D08712g	SAKL0B11308g	ABR088C	KLLA0F26983g	ZYRO0F01034g	YKL048C	Sbay_652.33	CAGL0M13167g	Scas_649.30	Kpol_185.2
Anc_2.598	YMR037C	YKL062W		Kpol_1013.21	Scas_709.32	CAGL0F05995g		YMR037C	Kwal_26.8351	KLTH0D08734g	SAKL0B11330g	ABR089C	KLLA0F26961g	ZYRO0F01012g	YKL062W	Sbay_652.47	CAGL0M13189g	Scas_649.28	Kpol_185.3
Anc_2.599		YKL063C		Kpol_1013.22					Kwal_26.8359	KLTH0D08756g	SAKL0B11374g	ABR090W	KLLA0F26939g	ZYRO0F00968g	YKL063C	Sbay_652.48	CAGL0M13211g	Scas_649.27
Anc_2.600	YMR038C				Scas_709.31	CAGL0F06017g	Sbay_588.2	YMR038C	Kwal_26.8361	KLTH0D08778g	SAKL0B11396g	ABR091C	KLLA0F26917g	ZYRO0F00946g					Kpol_262.7
Anc_2.601		YKL064W							Kwal_26.8363	KLTH0D08800g	SAKL0B11418g	ABR092C	KLLA0F26895g	ZYRO0F00924g	YKL064W	Sbay_652.49	CAGL0M13233g	Scas_649.26	Kpol_262.6
Anc_2.602	YMR039C				Scas_709.30	CAGL0F06039g	Sbay_588.3	YMR039C	Kwal_26.8373	KLTH0D08822g	SAKL0B11440g	ABR093C	KLLA0F26873g	ZYRO0F00902g					Kpol_262.5
Anc_2.603	YMR040W	YKL065C			Scas_709.29		Sbay_588.4	YMR040W	Kwal_26.8380	KLTH0D08866g	SAKL0B11484g	ABR095C	KLLA0F26829g	ZYRO0F00880g	YKL065C	Sbay_652.50	CAGL0M13255g	Scas_649.25	Kpol_262.4
Anc_2.604	YMR041C			Kpol_1013.23	Scas_709.28	CAGL0F06061g	Sbay_588.5	YMR041C	Kwal_26.8377	KLTH0D08844g	SAKL0B11462g	ABR094W	KLLA0F26851g	ZYRO0F00858g
Anc_2.605		YKL065W-A										Agos_YGOB_YKL065W-A	KLLA0F26818g	ZYRO0F00836g	YKL065W-A	Sbay_YGOB_YKL065W-A		Scas_YGOB_YKL065W-A	Kpol_YGOB_YKL065W-A
Anc_2.606		YKL067W		Kpol_1013.24						KLTH0B04004g	SAKL0B11638g	ABR096C	KLLA0D03696g	ZYRO0F00814g	YKL067W	Sbay_652.51	CAGL0M13277g	Scas_649.24
Anc_2.607	YMR042W			Kpol_1073.27	Scas_709.27	CAGL0F06259g	Sbay_588.6	YMR042W						ZYRO0F00748g
Anc_2.608	YMR043W			Kpol_1073.26	Scas_709.26	CAGL0F06237g	Sbay_588.7	YMR043W	Kwal_33.15001	KLTH0B04026g	SAKL0B11704g	ABR098C	KLLA0F26807g	ZYRO0F00726g			CAGL0I10769g	Scas_649.23	Kpol_262.3
Anc_2.609	YMR044W			Kpol_1073.25	Scas_709.25	CAGL0F06215g	Sbay_588.8	YMR044W	Kwal_33.14994	KLTH0B04048g	SAKL0B11726g	ABR097C	KLLA0F26763g	ZYRO0F00704g
Anc_2.610	YMR047C	YKL068W		Kpol_1073.24	Scas_560.5	CAGL0F06171g	Sbay_588.9	YMR047C	Kwal_33.14989	KLTH0B04070g	SAKL0B11770g	ABR099C	KLLA0F26697g	ZYRO0F00660g	YKL068W	Sbay_652.52	CAGL0L04928g	Scas_649.22	Kpol_262.2
Anc_2.611		YKL068W-A		Kpol_1073.23								ABR099WA	KLLA0F26686g		YKL068W-A			Scas_649.9d
Anc_2.612	YMR048W			Kpol_1073.22	Scas_560.4	CAGL0F06149g	Sbay_588.10	YMR048W		KLTH0B04092g	SAKL0B11792g	ABR100W	KLLA0F26675g	ZYRO0F00638g
Anc_2.613	YMR049C						Sbay_588.11	YMR049C	Kwal_33.14971	KLTH0B04136g	SAKL0B11836g	ABR101C	KLLA0F26653g	ZYRO0F00616g			CAGL0L04950g	Scas_649.10	Kpol_262.1
Anc_2.614		YKL069W		Kpol_1073.21		CAGL0F06127g			Kwal_33.14968	KLTH0B04180g	SAKL0B11880g	AFR115W	KLLA0F26587g	ZYRO0C14476g	YKL069W	Sbay_652.53		Scas_649.11
Anc_2.615	YMR052W			Kpol_1073.20	Scas_663.21		Sbay_588.15	YMR052W	Kwal_33.14964	KLTH0B04224g	SAKL0B11924g	ADR125W	KLLA0F26521g	ZYRO0E01540g			CAGL0L04994g
Anc_2.616	YMR053C	YKL072W		Kpol_1073.19	Scas_560.10	CAGL0F06325g	Sbay_588.16	YMR053C	Kwal_33.14960	KLTH0B04246g	SAKL0B11946g	ADR126C	KLLA0F26499g	ZYRO0E01518g	YKL072W	Sbay_652.54	CAGL0L05016g	Scas_649.12
Anc_2.617	YMR054W				Scas_560.11	CAGL0F06347g	Sbay_588.17	YMR054W	Kwal_33.14951	KLTH0B04268g	SAKL0B11968g	ADR127W	KLLA0F26477g	ZYRO0E01496g					Kpol_1019.1
Anc_2.618		YKL073W		Kpol_1073.18		CAGL0F06369g			Kwal_33.14948	KLTH0B04290g	SAKL0B11990g	ADR128C	KLLA0F26455g	ZYRO0E01474g	YKL073W	Sbay_652.55		Scas_649.13	Kpol_1019.2
Anc_2.619		YKL074C		Kpol_1073.17					Kwal_33.14945	KLTH0B04312g	SAKL0B12012g	ADR130W	KLLA0F26433g	ZYRO0E01452g	YKL074C	Sbay_652.56	CAGL0L05038g	Scas_649.14
Anc_2.620	YMR055C				Scas_328.2	CAGL0F06391g	Sbay_588.18	YMR055C	Kwal_33.14942	KLTH0B04334g	SAKL0B12034g	ADR131C	KLLA0F26422g	ZYRO0E01430g					Kpol_1019.3
Anc_2.621	YMR056C						Sbay_588.19	YMR056C						ZYRO0E01408g					Kpol_1019.4
Anc_2.622	YMR058W			Kpol_1073.16	Scas_660.40	CAGL0F06413g	Sbay_588.21	YMR058W	Kwal_33.14936	KLTH0B04356g	SAKL0B12056g	ADR132W	KLLA0F26400g	ZYRO0E01364g
Anc_2.623		YKL075C			Scas_660.39				Kwal_33.14933	KLTH0B04378g	SAKL0B12078g	ADR133W	KLLA0F26378g	ZYRO0E01342g	YKL075C		CAGL0L05060g	Scas_649.15	Kpol_1019.5
Anc_2.624		YKL077W			Scas_660.38				Kwal_33.14929	KLTH0B04400g	SAKL0B12100g	ADR134C	KLLA0F26356g	ZYRO0E01320g	YKL077W	Sbay_491.2	CAGL0L05082g	Scas_649.16	Kpol_1019.6
Anc_2.625	YMR059W					CAGL0F06435g	Sbay_588.22	YMR059W	Kwal_33.14928	KLTH0B04422g	SAKL0B12122g	ADR135W	KLLA0F26334g	ZYRO0E01298g				Scas_649.17	Kpol_1019.7
Anc_2.626	YMR060C				Scas_660.37	CAGL0F06457g	Sbay_588.23	YMR060C	Kwal_33.14925	KLTH0B04444g	SAKL0B12144g	ADR136C	KLLA0F26312g	ZYRO0E01276g					Kpol_1019.8
Anc_2.627	YMR061W				Scas_660.36	CAGL0F06479g	Sbay_588.24	YMR061W	Kwal_33.14920	KLTH0B04466g	SAKL0B12166g	ADR137W	KLLA0F26290g	ZYRO0E01254g					Kpol_1019.9
Anc_2.628	YMR062C			Kpol_1073.15	Scas_660.35	CAGL0F06501g	Sbay_588.25	YMR062C	Kwal_33.14915	KLTH0B04488g	SAKL0G18788g	ADR138C	KLLA0F26268g	ZYRO0E01232g
Anc_2.629		YKL078W		Kpol_1073.14		CAGL0F06523g			Kwal_33.14872	KLTH0B04664g	SAKL0G18832g	ADR140C	KLLA0F26224g	ZYRO0E01166g	YKL078W	Sbay_491.3		Scas_649.18
Anc_2.630	YMR063W			Kpol_1073.13	Scas_538.4	CAGL0F06545g	Sbay_588.26	YMR063W	Kwal_33.14878	KLTH0B04642g	SAKL0G18854g	ADR141W	KLLA0C05060g	ZYRO0E01144g
Anc_2.631	YMR064W			Kpol_1073.12	Scas_538.3	CAGL0F06567g	Sbay_588.27	YMR064W	Kwal_33.14881	KLTH0B04620g	SAKL0G18876g	ADR142W	KLLA0F26202g	ZYRO0E01122g
Anc_2.632	YMR065W				Scas_538.2	CAGL0F06589g	Sbay_588.28	YMR065W	Kwal_33.14884	KLTH0B04598g	SAKL0G18898g	ADR143W	KLLA0F26180g	ZYRO0E01100g					Kpol_1019.10
Anc_2.633		YKL079W			Scas_538.1						SAKL0G18920g	ADR145C		ZYRO0E01078g	YKL079W	Sbay_491.4	CAGL0L05104g	Scas_649.19	Kpol_1019.11
Anc_2.634		YKL080W							Kwal_14.1006	KLTH0C01386g	SAKL0G18942g	ADR146C	KLLA0F26114g	ZYRO0E01056g	YKL080W	Sbay_491.5	CAGL0L05126g	Scas_649.20	Kpol_1019.12
Anc_2.635		YKL081W		Kpol_1073.11					Kwal_14.1001	KLTH0C01342g	SAKL0G18964g	ADR147C	KLLA0F26092g	ZYRO0E01012g	YKL081W	Sbay_491.6	CAGL0L05148g	Scas_649.9
Anc_2.636		YKL082C			Scas_443.1				Kwal_14.993	KLTH0C01320g	SAKL0G19008g	ADR148W	KLLA0F26070g	ZYRO0E00990g	YKL082C	Sbay_491.7	CAGL0L05170g		Kpol_461.17
Anc_2.637	YMR066W			Kpol_1073.10	Scas_415.3	CAGL0F06611g	Sbay_588.29	YMR066W	Kwal_14.990	KLTH0C01298g	SAKL0G19030g	ADR149W	KLLA0F26048g	ZYRO0E00968g
Anc_2.638	YMR067C			Kpol_1073.9	Scas_415.2	CAGL0F06633g	Sbay_588.30	YMR067C	Kwal_14.987	KLTH0C01276g	SAKL0G19052g	ADR150C	KLLA0F26026g	ZYRO0E00946g
Anc_2.639	YMR068W			Kpol_1073.8	Scas_415.1	CAGL0F06655g	Sbay_588.31	YMR068W	Kwal_14.982	KLTH0C01232g	SAKL0G19096g	ADR151W	KLLA0F26004g	ZYRO0E00924g				Scas_649.8
Anc_2.640		YKL084W							Kwal_14.981	KLTH0C01210g	SAKL0G19118g		KLLA0F25982g	ZYRO0E00902g	YKL084W	Sbay_491.8		Scas_649.7	Kpol_461.18
Anc_2.641		YKL085W		Kpol_1073.7					Kwal_14.979	KLTH0C01188g	SAKL0G19140g	ADR152C	KLLA0F25960g	ZYRO0E00880g	YKL085W	Sbay_491.9	CAGL0L05236g	Scas_649.6
Anc_2.642		YKL086W		Kpol_1073.6					Kwal_14.974	KLTH0C01144g	SAKL0G19162g	ADR152CA	KLLA0F25938g	ZYRO0E00858g	YKL086W		CAGL0L05258g	Scas_649.5
Anc_2.643	YHR005C				Scas_540.6	CAGL0F06677g	Sbay_668.8	YHR005C	Kwal_14.969	KLTH0C01122g	SAKL0G19184g	ADR153C	KLLA0F25916g	ZYRO0E00836g					Kpol_461.19
Anc_2.644		YKL087C							Kwal_14.965	KLTH0C01100g	SAKL0G19206g	ADR154W	KLLA0F25894g	ZYRO0E00814g	YKL087C	Sbay_488.1	CAGL0L05280g	Scas_649.4	Kpol_461.20
Anc_2.645	YHR005C-A				Scas_540.5	CAGL0F06693g	Sbay_668.9	YHR005C-A	Kwal_14.963	KLTH0C01078g	SAKL0G19228g	ADR155C	KLLA0F25872g	ZYRO0E00792g					Kpol_461.21
Anc_2.646		YKL088W							Kwal_14.955	KLTH0C01034g	SAKL0G19250g	ADR156C	KLLA0E18349g	ZYRO0E00770g	YKL088W	Sbay_488.2	CAGL0L05302g	Scas_649.3	Kpol_461.22
Anc_2.647	YIR021W	YKL011C					Sbay_594.2	YIR021W	Kwal_14.949	KLTH0C00990g	SAKL0G19294g	ADR157W	KLLA0E18305g	ZYRO0E00726g	YKL011C	Sbay_624.4	CAGL0L05346g	Scas_649.1	Kpol_1057.1
Anc_2.648	YIR022W			Kpol_1073.5		CAGL0F06721g	Sbay_594.3	YIR022W	Kwal_14.943	KLTH0C00946g	SAKL0G19338g	ADR158W	KLLA0E18261g	ZYRO0E00704g				Scas_649.2
Anc_2.649		YKL012W		Kpol_1073.4	Scas_540.4				Kwal_14.939	KLTH0C00924g	SAKL0G19360g	ADR159C	KLLA0E18239g	ZYRO0E00682g	YKL012W	Sbay_624.3	CAGL0L05368g
Anc_2.650		YKL013C		Kpol_1073.3					Kwal_14.936	KLTH0C00902g	SAKL0G19382g	ACL092C	KLLA0E18217g	ZYRO0E00660g	YKL013C	Sbay_624.2	CAGL0L05390g	Scas_542.9
Anc_2.651	YIR023W				Scas_540.3	CAGL0F06743g	Sbay_594.4	YIR023W	Kwal_14.931	KLTH0C00880g	SAKL0G19404g	ACL093C	KLLA0E18195g	ZYRO0E00638g					Kpol_1057.3
Anc_2.652	YIR024C			Kpol_1073.2	Scas_540.2	CAGL0F06765g	Sbay_594.5	YIR024C	Kwal_14.929	KLTH0C00858g	SAKL0G19426g	ACL094W	KLLA0E18173g	ZYRO0E00616g
Anc_2.653		YKL014C			Scas_446.2				Kwal_14.921	KLTH0C00836g	SAKL0G19448g	ACL095C	KLLA0E18151g	ZYRO0E00594g	YKL014C		CAGL0L09669g		Kpol_1057.4
Anc_2.654		YKL015W							Kwal_14.915	KLTH0C00814g	SAKL0G19470g	ACL096W	KLLA0E18129g	ZYRO0E00572g	YKL015W	Sbay_652.2	CAGL0L09691g	Scas_542.8
Anc_2.655		YKL016C							Kwal_14.913	KLTH0C00792g	SAKL0G19492g	ACL097C	KLLA0E18107g	ZYRO0E00550g	YKL016C	Sbay_652.3	CAGL0L09713g	Scas_542.7	Kpol_1057.5
Anc_2.656		YKL017C							Kwal_14.909	KLTH0C00770g	SAKL0G19514g	ACL098C	KLLA0E18085g	ZYRO0D00770g	YKL017C	Sbay_652.4	CAGL0L09735g	Scas_542.6	Kpol_1057.6
Anc_2.657		YKL018W							Kwal_14.906	KLTH0C00748g	SAKL0G19536g	ACL099W	KLLA0E18063g	ZYRO0D00748g	YKL018W	Sbay_652.5	CAGL0L09757g	Scas_542.5	Kpol_1057.7
Anc_2.658		YKL018C-A								KLTH0C00726g	SAKL0G19558g	ACL100C	KLLA0E18041g	ZYRO0D00726g	YKL018C-A	Sbay_652.6	CAGL0L09779g	Scas_542.4	Kpol_1057.8
Anc_2.659	YIR025W				Scas_446.1d	CAGL0F06787g	Sbay_594.6	YIR025W	Kwal_14.901	KLTH0C00704g	SAKL0G19580g	ACL101C	KLLA0E18019g	ZYRO0D00704g					Kpol_1057.9
Anc_2.660	YIR026C				Scas_446.1	CAGL0F06809g	Sbay_594.7	YIR026C	Kwal_14.900	KLTH0C00682g	SAKL0G19602g	ACL102W	KLLA0E17997g	ZYRO0D00682g					Kpol_1057.10
Anc_2.661		YKL019W							Kwal_14.896	KLTH0C00660g	SAKL0G19624g	ACR094C	KLLA0E17975g	ZYRO0D00660g	YKL019W	Sbay_652.7	CAGL0L09801g	Scas_542.3	Kpol_1057.11
Anc_2.662	YIR033W	YKL020C		Kpol_303.7	Scas_628.4	CAGL0F06831g	Sbay_594.14	YIR033W	Kwal_14.889	KLTH0C00638g	SAKL0G19646g	ACR165W	KLLA0E17953g	ZYRO0D00638g	YKL020C	Sbay_652.8		Scas_685.12
Anc_2.663		YKL021C				CAGL0F06853g			Kwal_14.884	KLTH0C00616g	SAKL0G19668g	ACR166W	KLLA0E07965g	ZYRO0D00616g	YKL021C			Scas_685.11	Kpol_1057.12
Anc_2.664	YIR034C				Scas_628.5	CAGL0F06875g	Sbay_594.15	YIR034C	Kwal_14.880	KLTH0C00594g	SAKL0G19690g	ACR167C	KLLA0E07987g	ZYRO0D00594g					Kpol_1057.13
Anc_2.665		YKL022C							Kwal_14.874	KLTH0C00572g	SAKL0G19712g	ACR168W	KLLA0E08009g	ZYRO0D00572g	YKL022C	Sbay_652.10	CAGL0L09823g	Scas_685.10	Kpol_1057.14
Anc_2.666		YKL023W							Kwal_14.872	KLTH0C00550g	SAKL0G19734g	ACR169C	KLLA0E08031g	ZYRO0D00550g	YKL023W	Sbay_652.11	CAGL0L09845g	Scas_685.9d	Kpol_1057.15
Anc_2.667		YKL024C							Kwal_14.868	KLTH0C00528g	SAKL0G19756g	ACR170C	KLLA0E08053g	ZYRO0D00528g	YKL024C	Sbay_652.12	CAGL0L09867g	Scas_685.9	Kpol_1057.16
Anc_2.668	YIR035C				Scas_628.6	CAGL0F06897g	Sbay_594.16	YIR035C		KLTH0C00506g	SAKL0G19778g	ACR171C	KLLA0E08075g	ZYRO0D00506g				Scas_685.8	Kpol_1057.17
Anc_2.669		YKL025C							Kwal_14.863	KLTH0C00484g	SAKL0G19800g	ACR172W	KLLA0E08097g	ZYRO0D00484g	YKL025C	Sbay_652.13	CAGL0L09889g	Scas_685.7	Kpol_1057.18
Anc_2.670	YIR037W	YKL026C					Sbay_594.18	YIR037W							YKL026C	Sbay_652.14	CAGL0I00264g	Scas_685.4

## Sheet: Anc_3
ANC3	Post3A	Post3B		Kpol1	Scas1	Cgla1	Sbay1	Scer1	Kwal	Kthe	Sklu	Agos	Klac	Zrou	Scer2	Sbay2	Cgla2	Scas2	Kpol2
Anc_3.1		YOL149W				CAGL0B01331g	Sbay_659.7	YOL149W	Kwal_55.22169	KLTH0F19822g	SAKL0C13860g	AGR402C	KLLA0E01827g	ZYRO0C03652g					Kpol_1014.33
Anc_3.2		YOL148C		Kpol_1038.6		CAGL0B01353g	Sbay_659.8	YOL148C	Kwal_55.22164	KLTH0F19800g	SAKL0C13838g	AGR401W	KLLA0E01849g	ZYRO0C03630g
Anc_3.3		YOL147C		Kpol_1038.7	Scas_589.6	CAGL0D02618g	Sbay_659.9	YOL147C	Kwal_55.22162	KLTH0F19778g	SAKL0C13816g	AGR400W	KLLA0E01871g	ZYRO0C03608g				Scas_716.43
Anc_3.4		YOL146W		Kpol_1038.8		CAGL0D02596g		YOL146W	Kwal_55.22159	KLTH0F19756g	SAKL0C13794g	AGR399C	KLLA0E01893g	ZYRO0C03586g				Scas_716.44
Anc_3.5		YOL145C			Scas_589.5	CAGL0B01375g	Sbay_659.11	YOL145C	Kwal_55.22152	KLTH0F19734g	SAKL0C13772g	AGR398W	KLLA0E01915g	ZYRO0C03564g					Kpol_1014.32
Anc_3.6		YOL144W		Kpol_1038.9	Scas_589.4	CAGL0B01397g	Sbay_659.12	YOL144W	Kwal_55.22147	KLTH0F19712g	SAKL0C13750g	AGR397C	KLLA0E01937g	ZYRO0C03542g
Anc_3.7		YOL143C		Kpol_1038.10	Scas_589.3	CAGL0B01419g	Sbay_659.13	YOL143C	Kwal_55.22145	KLTH0F19690g	SAKL0C13728g	AGR396W	KLLA0E01959g	ZYRO0C03520g
Anc_3.8	YNL330C			Kpol_1038.11	Scas_589.2	CAGL0B01441g			Kwal_55.22142	KLTH0F19668g	SAKL0C13706g	AGR395W	KLLA0E01981g	ZYRO0C03498g	YNL330C	Sbay_641.5
Anc_3.9	YNL329C					CAGL0D02574g			Kwal_55.22137	KLTH0F19646g	SAKL0C13684g	AGR394W	KLLA0E02003g	ZYRO0C03476g	YNL329C	Sbay_641.6		Scas_716.45	Kpol_1014.31
Anc_3.10	YNL328C			Kpol_1038.12		CAGL0D02552g			Kwal_55.22136	KLTH0F19624g	SAKL0C13662g	AGR393W	KLLA0E02025g	ZYRO0C03454g	YNL328C	Sbay_641.7		Scas_716.46
Anc_3.11	YNL327W			Kpol_1038.13		CAGL0D02530g			Kwal_55.22131	KLTH0F19602g	SAKL0C13618g		KLLA0E02047g	ZYRO0C03432g	YNL327W	Sbay_641.8		Scas_716.47	Kpol_1014.30
Anc_3.12	YNL326C					CAGL0D02508g			Kwal_55.22126	KLTH0F19580g	SAKL0C13596g	ADL197C	KLLA0E02069g	ZYRO0C03410g	YNL326C	Sbay_641.9		Scas_716.48	Kpol_1014.29
Anc_3.13		YOL142W			Scas_589.1	CAGL0B01463g	Sbay_659.14	YOL142W	Kwal_55.22123	KLTH0F19558g	SAKL0C13574g	ADL196W	KLLA0E02091g	ZYRO0C03388g					Kpol_1014.28
Anc_3.14	YNL325C					CAGL0D02464g			Kwal_55.22116	KLTH0F19536g	SAKL0C13552g	ADL195C	KLLA0E02113g	ZYRO0C03366g	YNL325C	Sbay_641.10		Scas_716.49	Kpol_1014.27
Anc_3.15		YOL141W			Scas_589.7	CAGL0B01485g	Sbay_659.15	YOL141W	Kwal_55.22112	KLTH0F19514g	SAKL0C13530g	ADL194W		ZYRO0C03344g					Kpol_1014.25
Anc_3.16	YNL323W			Kpol_1038.14	Scas_589.8	CAGL0D02442g			Kwal_55.22103	KLTH0F19470g	SAKL0C13464g	ADL192W	KLLA0E02179g	ZYRO0C03322g	YNL323W	Sbay_641.11
Anc_3.17		YOL140W			Scas_589.9	CAGL0B01507g	Sbay_659.16	YOL140W	Kwal_55.22099	KLTH0F19448g	SAKL0C13442g	ADL191W	KLLA0E21077g	ZYRO0C03300g					Kpol_1014.24
Anc_3.18	YNL322C			Kpol_1038.15					Kwal_55.22098	KLTH0F19426g	SAKL0C13420g	ADL190C	KLLA0E21055g	ZYRO0C03278g	YNL322C	Sbay_641.12	CAGL0M04169g	Scas_716.50
Anc_3.19	YNL321W			Kpol_1038.17					Kwal_55.22091	KLTH0F19404g	SAKL0C13398g	ADL189W	KLLA0E21033g	ZYRO0C03256g	YNL321W	Sbay_641.13	CAGL0M04147g	Scas_716.51	Kpol_1014.23
Anc_3.20		YOL139C		Kpol_1038.18	Scas_589.12	CAGL0E01463g	Sbay_659.17	YOL139C	Kwal_55.22088	KLTH0F19382g	SAKL0C13376g	ADL188C	KLLA0E21011g	ZYRO0C03234g					Kpol_1014.22
Anc_3.21	YNL320W			Kpol_1038.19					Kwal_55.22085	KLTH0F19360g	SAKL0C13354g	ADL187W	KLLA0E20989g	ZYRO0C03212g	YNL320W	Sbay_641.14	CAGL0M04125g	Scas_716.52
Anc_3.22		YOL138C		Kpol_1038.20	Scas_589.13	CAGL0E01485g	Sbay_659.18	YOL138C	Kwal_55.22076	KLTH0F19338g	SAKL0C13332g	ADL186C	KLLA0E20967g	ZYRO0C03190g
Anc_3.23	YNL318C											AFR602W	KLLA0E20945g	ZYRO0C03168g	YNL318C	Sbay_641.15	CAGL0M04103g		Kpol_1014.21
Anc_3.24		YOL137W			Scas_300.1	CAGL0E01507g	Sbay_659.19	YOL137W	Kwal_55.22072	KLTH0F19316g	SAKL0C13288g	ADL185W	KLLA0E07063g	ZYRO0C03146g					Kpol_1014.20
Anc_3.25	YNL317W								Kwal_55.22067	KLTH0F19294g	SAKL0C13266g	ADL184W	KLLA0E07085g	ZYRO0C03124g	YNL317W	Sbay_641.16	CAGL0M04081g	Scas_585.8	Kpol_1014.19
Anc_3.26		YOL136C		Kpol_1039.1		CAGL0E01529g	Sbay_659.20	YOL136C	Kwal_55.22064	KLTH0F19272g	SAKL0C13244g	ADL183C	KLLA0E07107g	ZYRO0C03102g				Scas_585.7
Anc_3.27		YOL135C				CAGL0E01551g	Sbay_659.21	YOL135C	Kwal_55.22058	KLTH0F19250g	SAKL0C13200g	ADL182C	KLLA0E07129g	ZYRO0C03080g				Scas_585.6	Kpol_1014.18
Anc_3.28		YOL133W				CAGL0E01567g	Sbay_659.22	YOL133W	Kwal_55.22054	KLTH0F19228g	SAKL0C13178g	ADL181W	KLLA0E07151g	ZYRO0C03058g				Scas_585.5	Kpol_1014.16
Anc_3.29	YNL316C			Kpol_1039.2					Kwal_55.22052	KLTH0F19206g	SAKL0C13156g	ADL180C	KLLA0E07173g	ZYRO0C03036g	YNL316C	Sbay_641.17	CAGL0M04059g	Scas_716.54
Anc_3.30	YNL315C								Kwal_55.22051	KLTH0F19184g	SAKL0C13134g	ADL179C	KLLA0E07195g	ZYRO0C03014g	YNL315C	Sbay_641.18	CAGL0M04037g	Scas_716.55	Kpol_1014.15
Anc_3.31	YNL314W								Kwal_55.22045	KLTH0F19162g	SAKL0C13112g	ADL178W	KLLA0E07217g	ZYRO0C02992g	YNL314W	Sbay_641.19	CAGL0M04015g		Kpol_1014.14
Anc_3.32	YNL313C					CAGL0E01573g			Kwal_55.22039	KLTH0F19140g	SAKL0C13068g	ADL177C	KLLA0E07239g	ZYRO0C02970g	YNL313C	Sbay_641.20		Scas_585.4	Kpol_1014.13
Anc_3.33	YNL312W								Kwal_55.22036	KLTH0F19118g	SAKL0C13046g	ADL176W	KLLA0E07371g	ZYRO0C02948g	YNL312W		CAGL0M03993g	Scas_585.3	Kpol_167.3
Anc_3.34		YOL132W				CAGL0E01595g	Sbay_659.23	YOL132W	Kwal_55.22033	KLTH0F19096g	SAKL0C13024g	ADL175W	KLLA0E07349g	ZYRO0C02926g				Scas_585.2	Kpol_1020.33
Anc_3.35	YNL311C				Scas_482.4				Kwal_55.22028	KLTH0F19074g	SAKL0C13002g	ADL174C	KLLA0E07327g	ZYRO0C02904g	YNL311C	Sbay_641.22	CAGL0M03971g		Kpol_167.2
Anc_3.36	YNL310C				Scas_482.5				Kwal_55.22026	KLTH0F19052g	SAKL0C12980g	ADL173C	KLLA0E07305g	ZYRO0C02882g	YNL310C	Sbay_641.23	CAGL0M03949g		Kpol_167.1
Anc_3.37	YNL309W	YOL131W			Scas_482.6		Sbay_659.24	YOL131W	Kwal_55.22021	KLTH0F19030g	SAKL0C12958g	ADL172W	KLLA0E07283g	ZYRO0C02860g	YNL309W		CAGL0M03927g		Kpol_1020.32
Anc_3.38		YOL130W		Kpol_161.1	Scas_503.7	CAGL0E01617g	Sbay_659.25	YOL130W	Kwal_55.22012	KLTH0F19008g	SAKL0C12936g	ADL171W	KLLA0E07261g	ZYRO0C02838g				Scas_585.1
Anc_3.39	YNL308C				Scas_503.6				Kwal_55.22008	KLTH0F18986g	SAKL0C12914g	ADL170C	KLLA0E07393g	ZYRO0C02816g	YNL308C	Sbay_641.25	CAGL0M03905g		Kpol_1020.31
Anc_3.40		YOL129W				CAGL0E01639g	Sbay_659.26	YOL129W	Kwal_55.22007	KLTH0F18964g	SAKL0C12892g	ADL169W	KLLA0E07415g	ZYRO0C02794g					Kpol_1020.30
Anc_3.41	YNL307C	YOL128C		Kpol_161.2		CAGL0E01683g	Sbay_659.27	YOL128C	Kwal_55.22001	KLTH0F18942g	SAKL0C12870g	ADL168C	KLLA0E07437g	ZYRO0C02772g	YNL307C	Sbay_641.26		Scas_635.1
Anc_3.42	YNL306W			Kpol_1076.6	Scas_503.5				Kwal_55.21992	KLTH0F18920g	SAKL0C12848g	ADL167W	KLLA0E07459g	ZYRO0C02750g	YNL306W	Sbay_641.27	CAGL0M03883g
Anc_3.43		YOL127W			Scas_503.4			YOL127W	Kwal_55.21989	KLTH0F18898g	SAKL0C12804g	ADL166W	KLLA0E07481g	ZYRO0C02728g			CAGL0M03861g	Scas_635.2	Kpol_1020.29
Anc_3.44	YNL305C			Kpol_1076.5	Scas_503.3				Kwal_55.21986	KLTH0F18876g	SAKL0C12782g		KLLA0E07503g	ZYRO0C02706g	YNL305C	Sbay_641.28	CAGL0M03839g
Anc_3.45		YOL126C		Kpol_1076.4		CAGL0E01705g		YOL126C	Kwal_55.21982	KLTH0F18854g	SAKL0C12760g	ADL164C	KLLA0E07525g	ZYRO0C02684g				Scas_635.3	Kpol_1020.28
Anc_3.46		YOL125W		Kpol_1076.3		CAGL0E01903g	Sbay_659.30	YOL125W	Kwal_55.21973	KLTH0F18832g	SAKL0C12738g	ADL163W	KLLA0E07547g	ZYRO0C02640g				Scas_635.5
Anc_3.47	YNL304W			Kpol_1076.2	Scas_503.2				Kwal_55.21971	KLTH0F18810g	SAKL0C12716g	ADL162W	KLLA0C12881g	ZYRO0C02618g	YNL304W	Sbay_641.29	CAGL0M03817g
Anc_3.48		YOL124C		Kpol_1076.1		CAGL0E01925g	Sbay_659.31	YOL124C	Kwal_55.21967	KLTH0F18788g	SAKL0C12694g	ADL161C	KLLA0C12903g	ZYRO0C02596g				Scas_635.6
Anc_3.49		YOL123W		Kpol_1076.11	Scas_598.1	CAGL0E01947g	Sbay_659.32	YOL123W	Kwal_55.21960	KLTH0F18766g	SAKL0C12672g	ADL160W	KLLA0C12925g	ZYRO0C02574g			CAGL0M03795g	Scas_635.7
Anc_3.50		YOL122C		Kpol_1059.14		CAGL0E01969g	Sbay_659.33	YOL122C	Kwal_55.21955	KLTH0F18744g	SAKL0C12650g	ADL159C	KLLA0A03740g	ZYRO0C02552g				Scas_635.8
Anc_3.51	YNL302C	YOL121C		Kpol_1076.10	Scas_598.2	CAGL0E01991g	Sbay_659.34	YOL121C	Kwal_23.5326	KLTH0A01122g	SAKL0C12584g	ADL158C	KLLA0A07194g	ZYRO0C02530g	YNL302C			Scas_637.22
Anc_3.52	YNL301C	YOL120C			Scas_598.3	CAGL0E02013g		YOL120C		KLTH0A01144g	SAKL0C12562g	ADL157C	KLLA0A07227g	ZYRO0C02508g	YNL301C			Scas_637.21	Kpol_1020.27
Anc_3.53		YOL119C		Kpol_461.15		CAGL0E02035g	Sbay_659.36	YOL119C	Kwal_23.5320	KLTH0A01166g	SAKL0C12540g	ADL155C	KLLA0A07249g	ZYRO0C02464g
Anc_3.54									Kwal_23.5316	KLTH0A01188g	SAKL0C12518g	ADL154C	KLLA0A07271g	ZYRO0C02442g					Kpol_1020.26
Anc_3.55		YOL117W				CAGL0E02057g	Sbay_659.37	YOL117W	Kwal_23.5312	KLTH0A01210g	SAKL0C12496g	ADL153W	KLLA0A07293g	ZYRO0C02420g				Scas_637.20	Kpol_1020.25
Anc_3.56	YNL300W				Scas_598.4				Kwal_23.5310	KLTH0A01232g	SAKL0C12474g		KLLA0A07315g	ZYRO0C02398g	YNL300W	Sbay_641.32	CAGL0M03773g		Kpol_1020.23
Anc_3.57		YOL116W		Kpol_1076.9		CAGL0E02079g	Sbay_659.38	YOL116W	Kwal_23.5306	KLTH0A01254g	SAKL0C12452g	ADL152W	KLLA0A07337g	ZYRO0C02376g				Scas_637.19	Kpol_1020.22
Anc_3.58	YNL299W	YOL115W		Kpol_1076.8	Scas_598.5	CAGL0E02101g	Sbay_659.39	YOL115W	Kwal_23.5298	KLTH0A01276g	SAKL0C12430g	AEL207W	KLLA0A07359g	ZYRO0C02332g	YNL299W	Sbay_641.33	CAGL0M03751g	Scas_637.18	Kpol_1020.21
Anc_3.59		YOL114C				CAGL0E02123g	Sbay_659.40	YOL114C	Kwal_23.5297	KLTH0A01298g	SAKL0C12408g	AEL206C	KLLA0A07381g	ZYRO0C02310g				Scas_637.17	Kpol_1020.20
Anc_3.60	YNL298W	YOL113W		Kpol_1066.45	Scas_598.6	CAGL0E02145g	Sbay_659.41	YOL113W	Kwal_23.5290	KLTH0A01320g	SAKL0C12386g	AEL205W	KLLA0A07403g	ZYRO0C02288g	YNL298W	Sbay_641.34	CAGL0M03729g	Scas_637.16
Anc_3.61	YNL297C				Scas_598.7				Kwal_23.5281	KLTH0A01342g	SAKL0C12364g	AEL204C	KLLA0A07425g	ZYRO0C02266g	YNL297C	Sbay_641.35	CAGL0M03707g		Kpol_1020.19
Anc_3.62	YNL295W			Kpol_1066.44	Scas_598.8				Kwal_23.5277	KLTH0A01364g	SAKL0C12342g	AEL203W	KLLA0A07447g	ZYRO0C02244g	YNL295W	Sbay_641.36	CAGL0M03685g
Anc_3.63	YNL294C			Kpol_1066.43	Scas_598.9				Kwal_23.5273	KLTH0A01386g	SAKL0C12320g	AEL202C	KLLA0A07469g	ZYRO0C02222g	YNL294C	Sbay_641.37	CAGL0M03663g
Anc_3.64	YNL293W	YOL112W		Kpol_1066.42	Scas_598.10		Sbay_659.42	YOL112W	Kwal_23.5268	KLTH0A01408g	SAKL0C12298g	AEL201W	KLLA0A07491g	ZYRO0C02200g	YNL293W	Sbay_641.38	CAGL0M03641g	Scas_637.15	Kpol_1020.18
Anc_3.65		YOL111C		Kpol_1066.41		CAGL0E02167g	Sbay_659.43	YOL111C	Kwal_23.5266	KLTH0A01430g	SAKL0C12276g	AEL200C	KLLA0A07513g	ZYRO0C02178g				Scas_637.14
Anc_3.66		YOL110W		Kpol_1066.40		CAGL0E02189g	Sbay_659.44	YOL110W	Kwal_23.5265	KLTH0A01452g	SAKL0C12254g	AEL199W	KLLA0A07535g	ZYRO0C02156g				Scas_637.13
Anc_3.67	YNL292W				Scas_598.11				Kwal_23.5263	KLTH0A01474g	SAKL0C12232g	AEL198W	KLLA0E13157g	ZYRO0C02134g	YNL292W	Sbay_641.39	CAGL0M03619g		Kpol_1020.17
Anc_3.68	YNL291C			Kpol_1066.39	Scas_598.12				Kwal_23.5258	KLTH0A01496g	SAKL0C12210g	AEL197C	KLLA0E13179g	ZYRO0C02112g	YNL291C	Sbay_641.40	CAGL0M03597g
Anc_3.69	YNL290W			Kpol_1066.38	Scas_598.13				Kwal_23.5247	KLTH0A01540g	SAKL0C12144g	AEL196W	KLLA0E13201g	ZYRO0C02090g	YNL290W	Sbay_641.41	CAGL0M03575g
Anc_3.70	YNL289W				Scas_598.14	CAGL0E02233g			Kwal_23.5231	KLTH0A01584g	SAKL0C12100g	AEL195W	KLLA0E13223g	ZYRO0C02068g	YNL289W	Sbay_510.7		Scas_637.12	Kpol_1020.16
Anc_3.71		YOL109W				CAGL0E02255g	Sbay_659.45	YOL109W		KLTH0A01650g	SAKL0C12034g
Anc_3.72	YNL288W			Kpol_1066.37					Kwal_23.5215	KLTH0A01672g	SAKL0C12012g	AEL194W	KLLA0E13267g	ZYRO0B07062g	YNL288W	Sbay_510.6	CAGL0M03553g	Scas_582.12
Anc_3.73	YNL287W			Kpol_1066.36					Kwal_23.5206	KLTH0A01694g	SAKL0C11990g	AEL193W	KLLA0E13289g	ZYRO0B07018g	YNL287W	Sbay_510.5	CAGL0M03531g	Scas_582.11
Anc_3.74	YNL286W			Kpol_1066.35					Kwal_23.5204					ZYRO0B06996g	YNL286W	Sbay_510.4		Scas_582.10
Anc_3.75		YOL108C					Sbay_659.46	YOL108C	Kwal_56.22771	KLTH0C09086g	SAKL0C08976g	AEL080C	KLLA0F24509g	ZYRO0B06930g			CAGL0I07359g	Scas_637.11	Kpol_1054.15
Anc_3.76		YOL107W					Sbay_659.47	YOL107W	Kwal_56.22769	KLTH0C09130g	SAKL0C09020g	AEL079W	KLLA0C12111g	ZYRO0B06886g			CAGL0I07381g	Scas_637.10	Kpol_1054.14
Anc_3.77	YNL284C								Kwal_56.22767	KLTH0C09152g	SAKL0C09042g	AEL078C	KLLA0C12133g	ZYRO0B06864g	YNL284C	Sbay_510.2	CAGL0I03036g	Scas_582.8	Kpol_1007.9
Anc_3.78	YNL283C	YOL105C			Scas_581.15			YOL105C	Kwal_56.22756	KLTH0C09196g	SAKL0C09086g	AFR349W	KLLA0C12177g	ZYRO0B06820g	YNL283C				Kpol_1054.11
Anc_3.79	YNL282W				Scas_581.14				Kwal_56.22745	KLTH0C09262g	SAKL0C09108g	AFR348C	KLLA0C12199g	ZYRO0B06798g	YNL282W	Sbay_438.4	CAGL0I03014g		Kpol_1054.10
Anc_3.80	YNL281W				Scas_581.13				Kwal_56.22743	KLTH0C09284g	SAKL0C09460g	AFR347C	KLLA0C12221g	ZYRO0B06776g	YNL281W	Sbay_438.3	CAGL0I02992g		Kpol_1053.23
Anc_3.81	YNL280C				Scas_581.12				Kwal_56.22740	KLTH0C09306g	SAKL0C09416g	AFR346W	KLLA0C12265g	ZYRO0B06754g	YNL280C		CAGL0I02970g
Anc_3.82		YOL104C			Scas_655.17d		Sbay_496.6	YOL104C	Kwal_56.22737	KLTH0C09328g	SAKL0C09394g	AFR345W	KLLA0C12287g	ZYRO0B06732g			CAGL0I07425g		Kpol_1054.8
Anc_3.83	YDR498C				Scas_581.7				Kwal_56.22734	KLTH0C09350g	SAKL0C09372g	AFR344C	KLLA0C12300g	ZYRO0B06710g	YDR498C	Sbay_631.22	CAGL0I02948g		Kpol_1054.7
Anc_3.84	YDR497C	YOL103W			Scas_581.6		Sbay_496.5	YOL103W	Kwal_56.22724	KLTH0C09372g	SAKL0C09350g	AFR343C	KLLA0C12309g	ZYRO0B06688g	YDR497C	Sbay_631.23	CAGL0I07447g	Scas_637.9	Kpol_1053.24
Anc_3.85	YDR496C				Scas_581.5				Kwal_56.22719	KLTH0C09394g	SAKL0C09328g	AFR342C	KLLA0C12331g	ZYRO0B06666g	YDR496C	Sbay_631.24	CAGL0I02926g		Kpol_1054.6
Anc_3.86	YDR495C				Scas_581.8				Kwal_56.22713	KLTH0C09416g	SAKL0C09306g	AFR341C	KLLA0C12353g	ZYRO0B06644g	YDR495C	Sbay_631.25	CAGL0G04697g		Kpol_1054.5
Anc_3.87	YDR494W				Scas_581.9				Kwal_56.22710	KLTH0C09438g	SAKL0C09284g	AFR340W	KLLA0C12375g	ZYRO0B06622g	YDR494W	Sbay_631.26	CAGL0G04675g		Kpol_1053.25
Anc_3.88		YOL102C					Sbay_496.4	YOL102C	Kwal_56.22708	KLTH0C09460g	SAKL0C09262g	AFR339W	KLLA0C12397g	ZYRO0B06600g			CAGL0I07469g	Scas_637.8	Kpol_1054.4
Anc_3.89	YDR493W				Scas_581.10				Kwal_56.22706	KLTH0C09482g	SAKL0C09240g	AFR338W	KLLA0C12419g	ZYRO0B06578g	YDR493W	Sbay_631.27	CAGL0G04653g		Kpol_1054.3
Anc_3.90	YDR492W	YOL101C			Scas_581.11	CAGL0G04631g	Sbay_496.3	YOL101C	Kwal_56.22704	KLTH0C09504g	SAKL0C09218g	AFR337W	KLLA0C12441g	ZYRO0B06556g	YDR492W	Sbay_631.28	CAGL0I07491g	Scas_502.1	Kpol_1053.26
Anc_3.91									Kwal_56.22698	KLTH0C09526g		AFR336W	KLLA0C12463g						Kpol_1053.27
Anc_3.92	YDR490C	YOL100W				CAGL0G04609g	Sbay_496.2	YOL100W	Kwal_56.22693	KLTH0C09548g	SAKL0C09174g	AFR335C	KLLA0C12485g	ZYRO0B06512g	YDR490C	Sbay_631.30	CAGL0I07513g	Scas_502.2	Kpol_1054.2
Anc_3.93		YOL098C						YOL098C	Kwal_56.22688	KLTH0C09570g	SAKL0C09504g	AFR334W	KLLA0F27071g	ZYRO0B06490g			CAGL0I07535g	Scas_502.3	Kpol_1054.1
Anc_3.94	YDR489W				Scas_581.4	CAGL0G04587g			Kwal_56.22685	KLTH0C09614g	SAKL0C09570g	AFR332W	KLLA0F11121g	ZYRO0B06446g	YDR489W	Sbay_631.31			Kpol_1053.28
Anc_3.95	YDR488C				Scas_581.3	CAGL0G04565g			Kwal_56.22681	KLTH0C09636g	SAKL0C09592g	AFR331C	KLLA0F11099g	ZYRO0B06424g	YDR488C	Sbay_631.32
Anc_3.96	YDR487C			Kpol_495.26	Scas_581.2				Kwal_56.22664	KLTH0C09746g	SAKL0C09658g	ADR118C	KLLA0B07755g	ZYRO0B06402g	YDR487C	Sbay_631.33	CAGL0I07557g
Anc_3.97		YOL097C		Kpol_495.25			Sbay_502.9	YOL097C	Kwal_56.22658	KLTH0C09768g	SAKL0C09680g	ADR117W	KLLA0B07733g	ZYRO0B06380g			CAGL0I07579g	Scas_502.4
Anc_3.98	YDR486C			Kpol_495.24	Scas_581.1	CAGL0G04543g			Kwal_56.22657	KLTH0C09790g	SAKL0C09702g	ADR116C	KLLA0C03608g	ZYRO0B06358g	YDR486C	Sbay_631.34
Anc_3.99		YOL096C			Scas_636.1		Sbay_502.8	YOL096C	Kwal_56.22653	KLTH0C09812g	SAKL0C09724g	ADR115W	KLLA0C03630g	ZYRO0B06336g			CAGL0I07601g		Kpol_1053.29
Anc_3.100	YDR485C				Scas_518.1				Kwal_56.22646	KLTH0C09834g	SAKL0C09746g	ADR114C	KLLA0C03652g	ZYRO0B06314g	YDR485C	Sbay_631.35	CAGL0F05159g		Kpol_1053.30
Anc_3.101		YOL095C			Scas_488.5		Sbay_502.7	YOL095C	Kwal_56.22641	KLTH0C09856g	SAKL0C09768g	ADR113W	KLLA0C03674g	ZYRO0B06292g			CAGL0I07623g		Kpol_1053.32
Anc_3.102	YDR484W				Scas_518.2				Kwal_56.22637	KLTH0C09878g	SAKL0C09790g	ADR112W	KLLA0C03696g	ZYRO0B06270g	YDR484W	Sbay_631.36	CAGL0F05181g		Kpol_1053.33
Anc_3.103		YOL094C			Scas_472.7		Sbay_502.6	YOL094C	Kwal_56.22633	KLTH0C09900g	SAKL0C09812g	ADR111W	KLLA0C03718g	ZYRO0B06248g			CAGL0I07645g		Kpol_1053.34
Anc_3.104		YOL093W					Sbay_502.5	YOL093W	Kwal_56.22629	KLTH0C09922g	SAKL0C09834g	ADR110C	KLLA0C03740g	ZYRO0B06226g			CAGL0I07667g	Scas_628.1	Kpol_1053.35
Anc_3.105	YBR147W	YOL092W		Kpol_495.23	Scas_518.3	CAGL0L06710g	Sbay_502.4	YOL092W	Kwal_56.22623	KLTH0C09944g	SAKL0C09856g	AFR605C	KLLA0C03762g	ZYRO0B06204g	YBR147W	Sbay_678.77	CAGL0I07689g	Scas_628.2
Anc_3.106	YBR148W	YOL091W		Kpol_495.22	Scas_518.3d		Sbay_502.3	YOL091W	Kwal_56.22618	KLTH0C09966g	SAKL0C09878g	AFR604C	KLLA0C03784g	ZYRO0B06182g	YBR148W	Sbay_678.76	CAGL0I07711g	Scas_628.2d	Kpol_1053.37
Anc_3.107		YOL090W					Sbay_502.2	YOL090W	Kwal_56.22613	KLTH0C09988g	SAKL0C09900g	AFR603C	KLLA0F02706g	ZYRO0B06160g			CAGL0I07733g	Scas_628.3	Kpol_1053.38
Anc_3.108	YBR149W				Scas_518.4				Kwal_56.22611	KLTH0C10010g	SAKL0C09922g		KLLA0F02728g	ZYRO0B06138g	YBR149W	Sbay_678.75
Anc_3.109	YBR150C	YOL089C		Kpol_495.21	Scas_518.5	CAGL0F07909g		YOL089C	Kwal_56.22605	KLTH0C10032g	SAKL0C09944g		KLLA0F02750g		YBR150C	Sbay_678.74	CAGL0I07755g	Scas_637.7
Anc_3.110	YBR151W				Scas_518.6				Kwal_56.22601	KLTH0C10054g	SAKL0C09966g	AER040C	KLLA0F02772g	ZYRO0B06116g	YBR151W	Sbay_678.73	CAGL0F05247g		Kpol_1053.39
Anc_3.111		YOL088C		Kpol_1036.25			Sbay_452.4	YOL088C	Kwal_56.22599	KLTH0C10076g	SAKL0C09988g	AER039W	KLLA0F02794g	ZYRO0B06094g			CAGL0I07777g
Anc_3.112	YBR152W			Kpol_1036.24					Kwal_56.23222	KLTH0G15554g	SAKL0C10032g	AER038C	KLLA0F21142g	ZYRO0B06050g	YBR152W	Sbay_678.72	CAGL0F05225g	Scas_413.1
Anc_3.113	YBR153W								Kwal_56.23220	KLTH0G15576g	SAKL0C10054g	AER037C	KLLA0F21120g	ZYRO0B06028g	YBR153W	Sbay_678.71	CAGL0F05203g	Scas_413.2	Kpol_1053.40
Anc_3.114	YBR154C			Kpol_1036.23					Kwal_56.23216	KLTH0G15598g	SAKL0C10076g	AER036W	KLLA0F21098g	ZYRO0B06006g	YBR154C	Sbay_678.70	CAGL0I07799g	Scas_413.3
Anc_3.115		YOL087C		Kpol_1036.22	Scas_710.42		Sbay_452.3	YOL087C	Kwal_56.23207	KLTH0G15620g	SAKL0C10098g	AER035W	KLLA0F21076g	ZYRO0B05984g			CAGL0I07821g
Anc_3.116		YOL086W-A		Kpol_1036.21	Scas_710.43		Sbay_452.2	YOL086W-A	Kwal_56.23205	KLTH0G15642g	SAKL0C10120g	AER034C	KLLA0F21054g				CAGL0I07837g
Anc_3.117	YBR146W			Kpol_1036.20		CAGL0L06732g			Kwal_56.23201	KLTH0G15664g	SAKL0C10142g	AER033W	KLLA0F21032g	ZYRO0B05962g	YBR146W	Sbay_678.78		Scas_633.1
Anc_3.118	YBR145W	YOL086C		Kpol_1036.19	Scas_710.44			YOL086C	Kwal_56.23198	KLTH0G15686g	SAKL0C10164g	AER032W	KLLA0F21010g	ZYRO0B05940g	YBR145W	Sbay_678.79	CAGL0I07843g	Scas_633.2
Anc_3.119		YOL084W			Scas_710.45		Sbay_541.1	YOL084W	Kwal_56.23183	KLTH0G15752g	SAKL0C10230g	AER030C	KLLA0C11187g	ZYRO0B05918g			CAGL0I07865g		Kpol_1053.41
Anc_3.120		YOL082W			Scas_710.45d		Sbay_541.3	YOL082W	Kwal_56.23174	KLTH0G15796g	SAKL0C10252g	AER029C	KLLA0C11209g	ZYRO0B05896g			CAGL0I07887g		Kpol_1053.42
Anc_3.121	YBR143C			Kpol_1036.18		CAGL0L06754g			Kwal_56.23171	KLTH0G15818g	SAKL0C10274g	AER028C	KLLA0C11231g	ZYRO0B05874g	YBR143C	Sbay_678.80		Scas_633.3
Anc_3.122	YBR142W			Kpol_1036.17		CAGL0A03652g			Kwal_56.23164	KLTH0G15840g	SAKL0C10296g	AER027W	KLLA0C11253g	ZYRO0B05852g	YBR142W	Sbay_678.81		Scas_633.4
Anc_3.123	YBR141C			Kpol_1036.16		CAGL0A03674g			Kwal_56.23159	KLTH0G15862g	SAKL0C10318g	AER026C	KLLA0C11275g	ZYRO0B05830g	YBR141C	Sbay_678.82		Scas_633.5
Anc_3.124	YBR140C	YOL081W		Kpol_1036.15	Scas_710.46	CAGL0M09999g	Sbay_541.4	YOL081W	Kwal_56.23144	KLTH0G15884g	SAKL0C10340g	AER025C	KLLA0E17887g	ZYRO0B05786g	YBR140C	Sbay_678.83	CAGL0I07909g	Scas_633.6	Kpol_1053.43
Anc_3.125		YOL080C			Scas_710.47		Sbay_541.5	YOL080C	Kwal_56.23140	KLTH0G15906g	SAKL0C10362g	AER024W	KLLA0E17865g	ZYRO0B05764g			CAGL0I07931g		Kpol_1053.44
Anc_3.126		YOL078W			Scas_710.48		Sbay_541.6	YOL078W	Kwal_56.23134	KLTH0G15928g	SAKL0C10384g	AER023C	KLLA0E17843g	ZYRO0B05742g			CAGL0I07953g		Kpol_1053.45
Anc_3.127	YBR139W			Kpol_1036.14					Kwal_56.23131	KLTH0G15950g	SAKL0C10406g	AER022W	KLLA0E17821g	ZYRO0B05720g	YBR139W	Sbay_678.84		Scas_633.7
Anc_3.128		YOL077W-A		Kpol_1036.13	Scas_710.48d		Sbay_541.7	YOL077W-A	Kwal_56.23129	KLTH0G15972g		AER021C		ZYRO0B05698g			CAGL0I07969g
Anc_3.129		YOL077C			Scas_710.49		Sbay_541.8	YOL077C	Kwal_56.23128	KLTH0G15994g	SAKL0C10428g	AER020W	KLLA0E17799g	ZYRO0B05676g			CAGL0I07975g		Kpol_1053.46
Anc_3.130		YOL076W		Kpol_1036.12			Sbay_541.9	YOL076W	Kwal_56.23124	KLTH0G16016g	SAKL0C10450g	AER019C	KLLA0E17777g	ZYRO0B05654g			CAGL0I07997g	Scas_633.8
Anc_3.131	YBR138C			Kpol_1036.11		CAGL0M10021g			Kwal_27.9834	KLTH0E15818g	SAKL0C08030g	AER211C	KLLA0C04455g	ZYRO0B05632g	YBR138C	Sbay_678.85		Scas_633.9
Anc_3.132	YBR137W					CAGL0C00451g			Kwal_27.9835	KLTH0D14542g	SAKL0C08052g			ZYRO0B05610g	YBR137W	Sbay_678.86		Scas_633.10	Kpol_1053.47
Anc_3.133		YOL075C			Scas_710.50			YOL075C	Kwal_27.12711	KLTH0E15796g	SAKL0C08074g		KLLA0C04477g	ZYRO0B05588g			CAGL0I08019g		Kpol_1053.48
Anc_3.134	YGR078C								Kwal_27.12708	KLTH0E15774g	SAKL0C08096g	AER210C	KLLA0C04510g	ZYRO0B05566g	YGR078C	Sbay_642.10	CAGL0K01177g	Scas_633.12	Kpol_1053.7
Anc_3.135		YOL073C			Scas_566.2			YOL073C	Kwal_27.12704	KLTH0E15752g	SAKL0C08118g	AER209W	KLLA0C04532g	ZYRO0B05544g			CAGL0K01199g		Kpol_1053.8
Anc_3.136	YGR077C				Scas_566.3				Kwal_27.12700	KLTH0E15730g	SAKL0C08140g	AER208C	KLLA0C04554g	ZYRO0B05522g	YGR077C	Sbay_642.9	CAGL0K01221g		Kpol_1053.9
Anc_3.137	YGR076C								Kwal_56.22904	KLTH0C08338g	SAKL0C08162g	AER207C	KLLA0D03817g	ZYRO0B05500g	YGR076C	Sbay_642.8	CAGL0K01243g	Scas_633.13	Kpol_1053.10
Anc_3.138	YGR075C								Kwal_56.22903	KLTH0C08360g	SAKL0C08184g	AER206C	KLLA0D03795g	ZYRO0B05478g	YGR075C	Sbay_642.7	CAGL0K01265g	Scas_696.47	Kpol_1053.11
Anc_3.139	YGR074W			Kpol_1053.49	Scas_566.4	CAGL0K01287g			Kwal_56.22900	KLTH0C08382g	SAKL0C08206g	AER205W	KLLA0D03773g	ZYRO0B05456g	YGR074W	Sbay_642.6	CAGL0I08041g	Scas_633.14
Anc_3.140	YGR072W				Scas_566.5	CAGL0K01309g			Kwal_56.22892	KLTH0C08426g	SAKL0C08338g	AER204W	KLLA0D03718g	ZYRO0B05412g	YGR072W	Sbay_642.5			Kpol_1053.12
Anc_3.141		YOL072W			Scas_566.6			YOL072W	Kwal_56.22889	KLTH0C08448g	SAKL0C08360g	AER203C	KLLA0D03674g	ZYRO0B05390g			CAGL0I08063g		Kpol_1053.13
Anc_3.142	YDL047W					CAGL0K01331g	Sbay_554.3		Kwal_56.22887	KLTH0C08470g	SAKL0C08382g	AER202C	KLLA0D03652g	ZYRO0B05368g	YDL047W			Scas_633.15	Kpol_1053.15
Anc_3.143	YDL046W					CAGL0K01353g	Sbay_554.4		Kwal_56.22885	KLTH0C08492g	SAKL0C08404g	AER201C	KLLA0E13311g	ZYRO0B05346g	YDL046W			Scas_633.16	Kpol_1053.16
Anc_3.144		YOL071W			Scas_566.7		Sbay_420.3	YOL071W	Kwal_56.22883	KLTH0C08514g	SAKL0C08426g	AER200C	KLLA0E13333g	ZYRO0B05324g			CAGL0I08085g		Kpol_1032.25
Anc_3.145	YDL045W-A					CAGL0K01375g	Sbay_554.5		Kwal_56.22881	KLTH0C08536g	SAKL0C08448g	AER199C	KLLA0E13355g	ZYRO0B05302g	YDL045W-A			Scas_633.17	Kpol_1032.24
Anc_3.146	YDL045C			Kpol_479.31		CAGL0K01397g	Sbay_554.6		Kwal_56.22878	KLTH0C08558g	SAKL0C08470g	AER198W	KLLA0E13377g	ZYRO0B05280g	YDL045C			Scas_633.18	Kpol_1032.23
Anc_3.147	YDL044C					CAGL0K01419g	Sbay_554.7		Kwal_56.22874	KLTH0C08580g	SAKL0C08492g	AER197W	KLLA0E13399g	ZYRO0B05258g	YDL044C			Scas_633.19	Kpol_1032.22
Anc_3.148		YOL070C		Kpol_479.30	Scas_713.29		Sbay_420.2	YOL070C	Kwal_56.22868	KLTH0C08602g	SAKL0C08514g	AER196W	KLLA0E13421g	ZYRO0B05236g			CAGL0I08107g		Kpol_1032.21
Anc_3.149		YOL069W			Scas_713.28			YOL069W	Kwal_56.22860	KLTH0C08646g	SAKL0C08558g	AEL015W	KLLA0F22451g	ZYRO0B05192g			CAGL0J11572g		Kpol_1032.20
Anc_3.150	YDL043C					CAGL0K01441g	Sbay_554.8		Kwal_56.22859	KLTH0C08668g	SAKL0C08580g	AEL014C	KLLA0F22473g	ZYRO0B05170g	YDL043C			Scas_633.20	Kpol_1032.19
Anc_3.151	YDL042C	YOL068C		Kpol_479.29	Scas_713.27	CAGL0C05357g	Sbay_554.9	YOL068C	Kwal_56.22853	KLTH0C08690g	SAKL0C08602g	AEL013C	KLLA0F14663g	ZYRO0B05148g	YDL042C	Sbay_550.17	CAGL0K01463g	Scas_633.22	Kpol_1032.18
Anc_3.152		YOL067C				CAGL0C05335g		YOL067C	Kwal_56.22849	KLTH0C08712g	SAKL0C08624g	AEL012C	KLLA0F14685g	ZYRO0B05126g		Sbay_550.16		Scas_633.23	Kpol_1032.16
Anc_3.153	YDL040C					CAGL0C05313g	Sbay_554.10		Kwal_56.22841	KLTH0C08734g	SAKL0C08646g	ADR310W	KLLA0F08459g	ZYRO0B05104g	YDL040C			Scas_633.24	Kpol_1032.15
Anc_3.154	YDL036C	YOL066C			Scas_713.26	CAGL0C05291g	Sbay_554.13	YOL066C	Kwal_56.22836	KLTH0C08756g	SAKL0C08668g	AEL091C	KLLA0F24794g	ZYRO0B05082g	YDL036C	Sbay_550.15	CAGL0K01485g	Scas_633.25	Kpol_1032.14
Anc_3.155		YOL065C		Kpol_479.28	Scas_713.25	CAGL0C05269g		YOL065C	Kwal_56.22833	KLTH0C08778g	SAKL0C08690g	AEL090C	KLLA0F24772g	ZYRO0B05060g		Sbay_550.14
Anc_3.156	YDL035C						Sbay_554.14		Kwal_56.22825	KLTH0C08800g	SAKL0C08712g	AEL089C	KLLA0F24750g	ZYRO0B05038g	YDL035C		CAGL0K01507g	Scas_633.26	Kpol_1032.13
Anc_3.157		YOL064C			Scas_713.24	CAGL0C05247g		YOL064C	Kwal_56.22822	KLTH0C08822g	SAKL0C08734g	AEL088C	KLLA0F24728g	ZYRO0B05016g		Sbay_550.13			Kpol_1032.12
Anc_3.158	YDL033C			Kpol_479.27			Sbay_554.15		Kwal_56.22816	KLTH0C08844g	SAKL0C08756g	AEL087C	KLLA0F24706g	ZYRO0B04994g	YDL033C		CAGL0K01529g	Scas_633.27
Anc_3.159	YDL031W				Scas_713.23		Sbay_554.16		Kwal_56.22804	KLTH0C08866g	SAKL0C08778g	AEL086W	KLLA0F24684g	ZYRO0B04972g	YDL031W		CAGL0K01551g		Kpol_1032.11
Anc_3.160	YDL030W			Kpol_479.26	Scas_713.22		Sbay_554.17		Kwal_56.22799	KLTH0C08888g	SAKL0C08800g	AEL085W	KLLA0F24662g	ZYRO0B04950g	YDL030W		CAGL0K01573g
Anc_3.161	YDL029W			Kpol_479.25	Scas_713.21d				Kwal_33.14177	KLTH0F06490g	SAKL0C07370g	ADR316W	KLLA0C03850g	ZYRO0B04928g	YDL029W		CAGL0K01595g
Anc_3.162	YDL028C				Scas_713.21		Sbay_554.19		Kwal_33.14167	KLTH0F06468g	SAKL0C07348g	ADR317C	KLLA0C03828g	ZYRO0B04906g	YDL028C		CAGL0K01617g	Scas_633.29	Kpol_1032.10
Anc_3.163		YOL063C			Scas_713.20	CAGL0C05225g		YOL063C			SAKL0C07304g	ADR329W	KLLA0C03806g	ZYRO0B04884g		Sbay_550.12			Kpol_1045.42
Anc_3.164	YDL027C								Kwal_33.14179	KLTH0F06512g	SAKL0C07392g		KLLA0C03872g	ZYRO0B04862g	YDL027C		CAGL0K01639g	Scas_718.91	Kpol_1045.43
Anc_3.165		YOL062C			Scas_713.19	CAGL0C05203g		YOL062C	Kwal_33.14182	KLTH0F06534g	SAKL0C07414g	ADR315W	KLLA0C03894g	ZYRO0B04840g		Sbay_550.11			Kpol_1045.44
Anc_3.166		YOL061W			Scas_713.18	CAGL0C05181g		YOL061W	Kwal_33.14186	KLTH0F06556g	SAKL0C07436g	ADR314C	KLLA0C03916g	ZYRO0B04818g		Sbay_550.10			Kpol_1045.45
Anc_3.167	YDL025C								Kwal_33.14192	KLTH0F06578g	SAKL0C07458g	ADR313W	KLLA0C03938g	ZYRO0B04796g	YDL025C		CAGL0K01661g	Scas_718.90	Kpol_1045.46
Anc_3.168		YOL060C			Scas_600.3	CAGL0C05159g		YOL060C	Kwal_33.14194	KLTH0F06600g	SAKL0C07480g	ADR312W	KLLA0C03960g	ZYRO0B04774g		Sbay_550.9			Kpol_1045.47
Anc_3.169	YDL022W	YOL059W		Kpol_1037.2	Scas_713.15	CAGL0C05137g	Sbay_542.2	YOL059W	Kwal_33.14208	KLTH0F06622g	SAKL0C07502g	ADR311C	KLLA0C04004g	ZYRO0A05390g	YDL022W	Sbay_550.8	CAGL0K01683g	Scas_718.89	Kpol_1045.48
Anc_3.170		YOL058W		Kpol_1037.3	Scas_713.14	CAGL0C05115g		YOL058W	Kwal_33.14217	KLTH0F06644g	SAKL0C07546g	AER230C	KLLA0C04037g	ZYRO0A05368g		Sbay_550.7
Anc_3.171		YOL057W			Scas_713.13	CAGL0C05093g		YOL057W	Kwal_33.14220	KLTH0F06666g	SAKL0C07568g	AER229C	KLLA0C04059g	ZYRO0A05346g		Sbay_550.6			Kpol_1045.49
Anc_3.172	YDL021W	YOL056W			Scas_713.12		Sbay_542.3	YOL056W	Kwal_33.14224	KLTH0F06688g	SAKL0C07590g	AER228C	KLLA0C04081g	ZYRO0A05324g	YDL021W	Sbay_550.5	CAGL0K01705g		Kpol_1045.50
Anc_3.173	YDL020C			Kpol_1037.4	Scas_713.11		Sbay_542.4		Kwal_33.14227	KLTH0F06710g	SAKL0C07612g	AER227W	KLLA0C04103g	ZYRO0A05302g	YDL020C		CAGL0K01727g	Scas_718.67
Anc_3.174		YOL055C			Scas_713.10	CAGL0C05071g		YOL055C	Kwal_33.14230	KLTH0F06732g	SAKL0C07634g	AER226W	KLLA0B13926g	ZYRO0A05280g		Sbay_550.4			Kpol_1045.51
Anc_3.175	YDL019C	YAR042W		Kpol_1037.5	Scas_713.9	CAGL0C05049g	Sbay_542.5	YAR042W	Kwal_27.9752	KLTH0E16148g	SAKL0C07678g	AER225W	KLLA0C04147g	ZYRO0A05258g	YDL019C	Sbay_506.2	CAGL0K01749g	Scas_718.68	Kpol_1045.52
Anc_3.176		YAR035W				CAGL0C05027g	Sbay_542.6	YAR035W			SAKL0C07700g	AER224W	KLLA0C04169g	ZYRO0A05236g			CAGL0K01771g	Scas_718.69	Kpol_1045.53
Anc_3.177		YAR019C		Kpol_1037.6	Scas_713.7	CAGL0C05005g		YAR019C	Kwal_27.9763	KLTH0E16126g	SAKL0C07722g	AER223C	KLLA0C04191g	ZYRO0A05214g
Anc_3.178		YAR018C		Kpol_1037.7			Sbay_669.2	YAR018C	Kwal_27.9773	KLTH0E16104g	SAKL0C07744g	AER222C	KLLA0C04213g	ZYRO0A05192g			CAGL0I04422g	Scas_716.73
Anc_3.179		YAR015W		Kpol_1037.8			Sbay_669.3	YAR015W	Kwal_27.9776	KLTH0E16082g	SAKL0C07766g	AER221W	KLLA0C04235g	ZYRO0A05170g			CAGL0I04444g	Scas_718.70
Anc_3.180		YAR014C					Sbay_669.4	YAR014C	Kwal_27.9780	KLTH0E16060g	SAKL0C07788g	AER220C	KLLA0C04257g	ZYRO0A05148g			CAGL0I04466g	Scas_716.74	Kpol_1010.70
Anc_3.181		YBR017C					Sbay_523.7		Kwal_27.9786	KLTH0E16038g	SAKL0C07810g	AER219C	KLLA0C04279g	ZYRO0A05126g	YBR017C		CAGL0I04488g	Scas_716.75	Kpol_1010.69
Anc_3.182	YDL018C			Kpol_1037.9					Kwal_27.9801	KLTH0E15994g	SAKL0C07854g	AER217W	KLLA0C04323g	ZYRO0A05082g	YDL018C	Sbay_542.7	CAGL0K01793g	Scas_718.71
Anc_3.183	YDL017W								Kwal_27.9804	KLTH0E15972g	SAKL0C07876g	AER216C	KLLA0C04345g	ZYRO0A05060g	YDL017W	Sbay_542.8	CAGL0K01815g	Scas_718.72	Kpol_1010.68
Anc_3.184	YDL015C								Kwal_27.9811	KLTH0E15950g	SAKL0C07898g	AER215W	KLLA0C04367g	ZYRO0A05038g	YDL015C	Sbay_542.9	CAGL0K01837g	Scas_718.73	Kpol_1010.67
Anc_3.185	YDL014W								Kwal_27.9821	KLTH0E15906g	SAKL0C07942g	AER214C	KLLA0C04389g	ZYRO0A05016g	YDL014W	Sbay_542.10	CAGL0K01859g	Scas_718.74	Kpol_1010.66
Anc_3.186	YDL013W			Kpol_1036.52					Kwal_27.9824	KLTH0E15884g	SAKL0C07964g	AER213C	KLLA0C04411g	ZYRO0A04994g	YDL013W	Sbay_542.11	CAGL0K01881g	Scas_718.76
Anc_3.187	YDL012C	YBR016W		Kpol_1036.51	Scas_718.75	CAGL0K01903g	Sbay_523.8	YBR016W		KLTH0E15840g	SAKL0C08008g	AER212W		ZYRO0A04972g	YDL012C		CAGL0I04510g	Scas_716.76
Anc_3.188		YBR015C		Kpol_1036.50			Sbay_523.9	YBR015C	Kwal_56.23117	KLTH0G16038g	SAKL0C10472g	AER018C	KLLA0E17755g	ZYRO0A04950g			CAGL0I04532g	Scas_716.77	Kpol_1045.70
Anc_3.189	YDL010W	YBR014C					Sbay_523.10	YBR014C	Kwal_56.23114	KLTH0G16060g	SAKL0C10494g	AER017C	KLLA0E17733g	ZYRO0A04928g	YDL010W	Sbay_542.13	CAGL0I04554g	Scas_716.78	Kpol_1045.69
Anc_3.190	YDL008W								Kwal_56.23112	KLTH0G16082g	SAKL0C10516g	AER016C	KLLA0E17711g	ZYRO0A04906g	YDL008W	Sbay_542.14	CAGL0I04576g	Scas_718.77	Kpol_1045.68
Anc_3.191		YBR011C		Kpol_1036.48			Sbay_523.11	YBR011C	Kwal_27.10974	KLTH0G16302g	SAKL0C10560g	AER015C	KLLA0E17667g	ZYRO0A04862g			CAGL0H09878g	Scas_716.57
Anc_3.192	YDR007W					CAGL0C04092g			Kwal_27.10972	KLTH0G16280g	SAKL0C10582g	AER014W	KLLA0E17645g	ZYRO0A04840g	YDR007W	Sbay_611.15		Scas_716.58	Kpol_1045.67
Anc_3.193		YBR010W		Kpol_1036.47		CAGL0C04114g	Sbay_523.12	YBR010W	Kwal_27.10967	KLTH0G16258g	SAKL0C10692g	AER013W	KLLA0E17623g	ZYRO0A04818g			CAGL0H09856g	Scas_716.59
Anc_3.194		YBR009C		Kpol_1036.46		CAGL0C04136g	Sbay_523.13	YBR009C	Kwal_27.10964	KLTH0G16236g	SAKL0C10714g	AER012C	KLLA0E17601g	ZYRO0A04796g			CAGL0H09834g	Scas_716.60
Anc_3.195	YDR006C			Kpol_1036.45	Scas_718.78				Kwal_27.10958	KLTH0G16214g	SAKL0C10736g	AER011C	KLLA0E17579g	ZYRO0A04774g	YDR006C	Sbay_611.14	CAGL0H09812g	Scas_716.61	Kpol_1045.66
Anc_3.196		YBR007C		Kpol_1036.44		CAGL0C04169g	Sbay_523.14	YBR007C	Kwal_56.23092	KLTH0G16192g	SAKL0C10758g	AER010C	KLLA0E17557g	ZYRO0A04752g				Scas_716.62
Anc_3.197	YDR005C				Scas_718.79				Kwal_56.23100	KLTH0G16170g	SAKL0C10780g	AER009C	KLLA0E17535g	ZYRO0A04730g	YDR005C		CAGL0M10351g		Kpol_1045.65
Anc_3.198	YDR004W			Kpol_1036.43	Scas_718.80				Kwal_56.23102	KLTH0G16148g	SAKL0C10802g	AER008W	KLLA0E17513g	ZYRO0A04708g	YDR004W	Sbay_611.12	CAGL0M10373g
Anc_3.199		YBR006W				CAGL0C04191g		YBR006W	Kwal_56.23106	KLTH0G16126g	SAKL0C10824g	AER007W	KLLA0E17491g	ZYRO0A04686g				Scas_716.63	Kpol_1045.64
Anc_3.200	YDR003W	YBR005W		Kpol_1036.42	Scas_718.81	CAGL0C04213g	Sbay_650.2	YBR005W	Kwal_27.10975	KLTH0G16104g	SAKL0C10846g	AER006W	KLLA0E17447g	ZYRO0A04664g	YDR003W	Sbay_611.11	CAGL0M10417g		Kpol_1045.63
Anc_3.201		YBR004C				CAGL0C04235g	Sbay_650.3	YBR004C	Kwal_27.10976	KLTH0G16346g	SAKL0C11044g	AER005C	KLLA0E17161g	ZYRO0A04642g				Scas_716.64	Kpol_1045.62
Anc_3.202		YBR003W		Kpol_1036.41	Scas_718.82	CAGL0C04257g	Sbay_650.4	YBR003W	Kwal_27.10980	KLTH0G16368g	SAKL0C11110g	AER004W	KLLA0E17183g	ZYRO0A04620g
Anc_3.203		YBR002C		Kpol_1036.40		CAGL0C04279g	Sbay_650.5	YBR002C	Kwal_27.10986	KLTH0G16390g	SAKL0C11132g	AER003C	KLLA0E17205g	ZYRO0A04598g				Scas_716.56
Anc_3.204	YDR002W					CAGL0C04301g			Kwal_27.10988	KLTH0G16412g	SAKL0C11154g	AER002W	KLLA0E17227g	ZYRO0A04576g	YDR002W	Sbay_611.10		Scas_716.65	Kpol_1045.61
Anc_3.205	YDR001C	YBR001C		Kpol_1036.39		CAGL0C04323g	Sbay_650.6	YBR001C	Kwal_27.10991	KLTH0G16434g	SAKL0C11176g	AER001C	KLLA0E17271g	ZYRO0A04554g	YDR001C	Sbay_611.9	CAGL0M10439g	Scas_716.66	Kpol_1045.60
Anc_3.206		YBL001C		Kpol_1036.38	Scas_593.2	CAGL0C04367g	Sbay_650.7	YBL001C		KLTH0G16478g	SAKL0C11220g	AEL001C	KLLA0E17315g	ZYRO0A04466g					Kpol_1045.59
Anc_3.207		YBL002W			Scas_593.1	CAGL0C04389g	Sbay_650.8	YBL002W	Kwal_27.10996	KLTH0G16500g	SAKL0C11242g	AEL002W	KLLA0E17337g	ZYRO0A04444g
Anc_3.208		YBL003C			Scas_482.1	CAGL0C04411g	Sbay_650.9	YBL003C	Kwal_27.10999	KLTH0G16522g	SAKL0C11264g	AEL003C	KLLA0E17359g	ZYRO0A04422g
Anc_3.209	YDL001W				Scas_482.2				Kwal_27.11001	KLTH0G16544g	SAKL0C11286g	AEL004W	KLLA0E17381g	ZYRO0A04400g	YDL001W	Sbay_611.8	CAGL0M10483g		Kpol_1045.58
Anc_3.210	YDL002C				Scas_482.3				Kwal_27.11003	KLTH0G16566g	SAKL0C11308g	AEL005C	KLLA0E17403g	ZYRO0A04378g	YDL002C	Sbay_611.7	CAGL0M10505g		Kpol_1045.57
Anc_3.211		YBL004W		Kpol_1036.37	Scas_577.12		Sbay_650.10	YBL004W	Kwal_27.11005	KLTH0G16588g	SAKL0C11330g	AEL006W	KLLA0E17425g	ZYRO0A04356g			CAGL0M10527g		Kpol_1045.55
Anc_3.212	YDL003W				Scas_577.13	CAGL0C04433g				KLTH0G16610g	SAKL0C11352g	AEL007W	KLLA0F14795g	ZYRO0A04334g	YDL003W	Sbay_611.6			Kpol_1045.54
Anc_3.213	YDL004W					CAGL0C04455g			Kwal_27.11023	KLTH0G16632g	SAKL0C11374g	AEL008W	KLLA0F14773g	ZYRO0A04312g	YDL004W	Sbay_611.5		Scas_460.1	Kpol_1053.1
Anc_3.214	YDL005C				Scas_593.3	CAGL0C04477g			Kwal_27.11025	KLTH0G16654g	SAKL0C11396g	AEL009C	KLLA0F14751g	ZYRO0A04268g	YDL005C	Sbay_611.4			Kpol_1010.72
Anc_3.215	YDL006W				Scas_593.4	CAGL0C04499g			Kwal_27.11027	KLTH0G16676g	SAKL0C11418g	AEL010W	KLLA0F14729g	ZYRO0A04246g	YDL006W	Sbay_611.3			Kpol_1010.73
Anc_3.216	YDL007W				Scas_593.5				Kwal_27.11032	KLTH0G16698g	SAKL0C11440g	AEL011W	KLLA0F14707g	ZYRO0A04224g	YDL007W	Sbay_611.2	CAGL0I04884g		Kpol_1010.74
Anc_3.217		YBR018C			Scas_593.6		Sbay_523.6			KLTH0A01980g	SAKL0C11528g		KLLA0F08437g	ZYRO0A04180g	YBR018C			Scas_522.4	Kpol_1037.45
Anc_3.218		YBR019C		Kpol_1036.26			Sbay_523.5			KLTH0A01958g	SAKL0C11550g		KLLA0F08415g	ZYRO0A04158g	YBR019C			Scas_522.5
Anc_3.219	YDR009W	YBR020W		Kpol_1036.27	Scas_593.7		Sbay_523.4	YBR020W		KLTH0A01936g	SAKL0C11572g		KLLA0F08393g	ZYRO0A04136g	YDR009W	Sbay_611.16		Scas_522.6	Kpol_1037.46
Anc_3.220	YDR011W			Kpol_1036.28	Scas_522.7				Kwal_23.5161	KLTH0A01914g	SAKL0C11616g	ABR125C	KLLA0D03432g	ZYRO0A04114g	YDR011W	Sbay_611.18	CAGL0I04862g	Scas_716.81	Kpol_1037.47
Anc_3.221		YBR021W		Kpol_1036.33	Scas_593.8	CAGL0B04433g	Sbay_523.3	YBR021W			SAKL0C11594g	ABR124C	KLLA0D03454g	ZYRO0A04092g
Anc_3.222		YBR022W			Scas_593.9	CAGL0B04411g	Sbay_523.2	YBR022W	Kwal_23.5167	KLTH0A01892g	SAKL0C11682g			ZYRO0A04070g					Kpol_1037.48
Anc_3.223		YBR023C		Kpol_1036.34	Scas_593.10	CAGL0B04389g		YBR023C	Kwal_23.5168	KLTH0A01870g	SAKL0C11726g	AEL189W	KLLA0D03498g	ZYRO0A04048g			CAGL0I04840g		Kpol_1037.49
Anc_3.224	YBR038W			Kpol_1036.34a	Scas_593.11				Kwal_23.5184	KLTH0A01826g	SAKL0C11770g	AEL190W	KLLA0D03542g	ZYRO0A04004g	YBR038W	Sbay_611.25	CAGL0I04818g
Anc_3.225	YBR037C	YBR024W			Scas_593.12	CAGL0B04367g	Sbay_532.2	YBR024W	Kwal_23.5196	KLTH0A01804g	SAKL0C11792g	AEL191C	KLLA0D03630g	ZYRO0A03982g	YBR037C	Sbay_611.24	CAGL0I04796g	Scas_716.80	Kpol_1037.50
Anc_3.226		YBR025C		Kpol_1036.35	Scas_593.13	CAGL0B04345g	Sbay_532.3	YBR025C	Kwal_23.5201	KLTH0A01782g	SAKL0C11814g	AEL192W	KLLA0D03608g	ZYRO0A03960g
Anc_3.227	YBR036C								Kwal_56.22776	KLTH0C09042g	SAKL0C08932g			ZYRO0A03938g	YBR036C	Sbay_611.23	CAGL0I04774g	Scas_716.79	Kpol_1037.51
Anc_3.228		YBR026C		Kpol_1036.36	Scas_593.14	CAGL0B04323g	Sbay_532.4	YBR026C	Kwal_56.22778	KLTH0C09020g	SAKL0C08910g	AEL081W	KLLA0F24552g	ZYRO0A03916g
Anc_3.229		YBR028C			Scas_593.14d	CAGL0B04301g	Sbay_532.5	YBR028C	Kwal_56.22788	KLTH0C08932g	SAKL0C08844g	AEL083W	KLLA0F24618g	ZYRO0A03894g					Kpol_1037.52
Anc_3.230		YBR029C					Sbay_532.6	YBR029C	Kwal_56.22793	KLTH0C08910g	SAKL0C08822g	AEL084W	KLLA0F24640g	ZYRO0A03872g			CAGL0I04752g		Kpol_1037.53
Anc_3.231		YBR030W		Kpol_1053.2		CAGL0B04279g	Sbay_532.7	YBR030W	Kwal_27.12687	KLTH0E15664g	SAKL0D04532g	AAR193C	KLLA0B07161g	ZYRO0A03850g				Scas_661.1
Anc_3.232	YBR031W	YDR012W		Kpol_1053.3		CAGL0B04257g	Sbay_532.8	YBR031W	Kwal_27.12693	KLTH0E15686g	SAKL0D04488g	AAR191C	KLLA0B07139g	ZYRO0A03828g	YDR012W	Sbay_611.19		Scas_661.2
Anc_3.233	YBR034C				Scas_718.65			YBR034C	Kwal_27.12696	KLTH0E15708g	SAKL0D04466g	AAR190W	KLLA0B07117g	ZYRO0A03806g		Sbay_611.21	CAGL0I04730g	Scas_661.3	Kpol_1037.54
Anc_3.234		YDR013W		Kpol_1053.4		CAGL0D04466g	Sbay_532.9		Kwal_56.22905	KLTH0C08316g	SAKL0D04444g	AAR188W	KLLA0B07095g	ZYRO0A03784g	YDR013W			Scas_661.4
Anc_3.235		YDR014W		Kpol_1053.5		CAGL0D04444g	Sbay_532.10		Kwal_56.22908	KLTH0C08294g	SAKL0D04422g	AAR187C	KLLA0B07084g	ZYRO0A03762g	YDR014W			Scas_661.5
Anc_3.236	YBR035C			Kpol_1053.6	Scas_718.66			YBR035C	Kwal_56.22589	KLTH0C08272g	SAKL0D04400g	AAR186W	KLLA0B07062g	ZYRO0A03740g		Sbay_611.22	CAGL0I04708g
Anc_3.237		YPL279C		Kpol_1036.10		CAGL0D04422g	Sbay_532.11	YPL279C	Kwal_56.22910		SAKL0D04378g		KLLA0B07040g					Scas_661.6
Anc_3.238		YDR014W-A		Kpol_1036.9		CAGL0D04400g	Sbay_YGOB_HED1		Kwal_56.22915	KLTH0C08250g	SAKL0D04334g			ZYRO0A03718g	YDR014W-A			Scas_YGOB_HED1
Anc_3.239		YDR016C				CAGL0D04394g	Sbay_532.12		Kwal_56.22920	KLTH0C08206g	SAKL0D04268g	AAR185W	KLLA0B06974g	ZYRO0A03696g	YDR016C			Scas_661.7	Kpol_1037.55
Anc_3.240		YDR017C				CAGL0D04378g	Sbay_532.13		Kwal_56.22923	KLTH0C08184g	SAKL0D04246g	AAR184W	KLLA0B06952g	ZYRO0A03674g	YDR017C			Scas_661.8	Kpol_1037.56
Anc_3.241	YBR039W			Kpol_1036.8	Scas_718.64			YBR039W	Kwal_56.22929	KLTH0C08162g	SAKL0D04158g	ACL176W	KLLA0B06886g	ZYRO0A03652g		Sbay_611.26	CAGL0I04686g
Anc_3.242	YBR040W				Scas_718.63			YBR040W	Kwal_56.22934	KLTH0C08140g	SAKL0D04136g	ACL175W	KLLA0B06864g	ZYRO0A03630g		Sbay_611.27	CAGL0I04664g		Kpol_1037.57
Anc_3.243	YBR041W			Kpol_1036.7	Scas_718.62			YBR041W	Kwal_56.22936	KLTH0C08118g	SAKL0D04114g	ACL174W	KLLA0B06842g	ZYRO0A03608g			CAGL0I04642g
Anc_3.244	YBR042C	YDR018C		Kpol_1036.6	Scas_718.61		Sbay_532.14	YBR042C	Kwal_56.22943	KLTH0C08096g	SAKL0D04092g	ACL173C	KLLA0B06820g	ZYRO0A03586g	YDR018C	Sbay_678.182	CAGL0I04620g	Scas_661.9	Kpol_1037.58
Anc_3.245	YBR043C							YBR043C	Kwal_56.22949	KLTH0C08074g	SAKL0D04070g	ACL172C	KLLA0B06798g	ZYRO0A03564g		Sbay_678.181
Anc_3.246		YDR019C		Kpol_1036.5		CAGL0D04356g			Kwal_56.22957	KLTH0C08030g	SAKL0D04026g		KLLA0B06754g	ZYRO0A03542g	YDR019C			Scas_661.10
Anc_3.247	YBR044C				Scas_718.60			YBR044C	Kwal_56.22965	KLTH0C08008g	SAKL0D04004g	AER406C	KLLA0B06732g	ZYRO0A03520g		Sbay_678.180	CAGL0I04598g		Kpol_1037.59
Anc_3.248		YDR020C		Kpol_1036.4					Kwal_56.22969	KLTH0C07986g	SAKL0D03982g	AER407C	KLLA0B06710g	ZYRO0A03498g	YDR020C		CAGL0M06589g	Scas_661.11
Anc_3.249		YDR021W		Kpol_1036.3					Kwal_56.22971	KLTH0C07964g	SAKL0D03960g	AER408W	KLLA0A10659g	ZYRO0A03476g	YDR021W		CAGL0M06567g	Scas_661.12
Anc_3.250		YDR022C		Kpol_1036.2					Kwal_56.22975	KLTH0C07942g	SAKL0D03938g	AER409C	KLLA0A10637g	ZYRO0A03454g	YDR022C		CAGL0K11682g	Scas_661.13
Anc_3.251		YDR023W					Sbay_660.1		Kwal_56.22978	KLTH0C07898g	SAKL0D03894g	ABL088C	KLLA0A10593g	ZYRO0A03410g	YDR023W		CAGL0K11726g	Scas_661.14	Kpol_1037.60
Anc_3.252	YBR045C			Kpol_1061.1	Scas_718.59d			YBR045C	Kwal_56.22982	KLTH0C07876g	SAKL0D03883g	ABL089W	KLLA0A10571g	ZYRO0A03388g		Sbay_678.179	CAGL0H09922g		Kpol_1037.61
Anc_3.253	YBR046C				Scas_718.59			YBR046C	Kwal_56.22985	KLTH0C07854g	SAKL0D03872g	ABL090W	KLLA0A10549g	ZYRO0A03366g		Sbay_678.178	CAGL0H09944g
Anc_3.254	YBR047W				Scas_718.57			YBR047W		KLTH0C07832g	SAKL0D03850g		KLLA0A10527g	ZYRO0A03344g		Sbay_678.177	CAGL0H09966g
Anc_3.255	YBR048W	YDR025W		Kpol_1061.2	Scas_718.56			YBR048W	Kwal_56.22992	KLTH0C07810g	SAKL0D03828g	ABL091C	KLLA0A10483g	ZYRO0A03322g	YDR025W		CAGL0K11748g	Scas_661.15
Anc_3.256	YBR049C	YDR026C		Kpol_1061.3	Scas_718.55	CAGL0K11770g	Sbay_660.3	YBR049C	Kwal_56.22993	KLTH0C07788g	SAKL0D03806g	ABL092W	KLLA0F04389g	ZYRO0A03300g	YDR026C	Sbay_678.175	CAGL0H09988g	Scas_661.16
Anc_3.257		YDR027C		Kpol_1061.4		CAGL0K11792g	Sbay_660.4		Kwal_56.23014	KLTH0C07678g	SAKL0D03784g	ABL093W	KLLA0F04367g	ZYRO0A03278g	YDR027C			Scas_661.17
Anc_3.258	YBR050C	YDR028C		Kpol_1061.5	Scas_718.54	CAGL0K11814g	Sbay_660.5	YBR050C	Kwal_56.23018	KLTH0C07656g	SAKL0D03762g	ABL095W	KLLA0F04345g	ZYRO0A03256g	YDR028C	Sbay_678.174		Scas_661.18
Anc_3.259		YDR030C		Kpol_1061.6		CAGL0K11836g	Sbay_660.6		Kwal_56.23035	KLTH0C07634g	SAKL0D03740g	ABL096W		ZYRO0A03234g	YDR030C			Scas_661.19
Anc_3.260		YDR031W		Kpol_1061.7			Sbay_660.7		Kwal_56.23039	KLTH0C07612g	SAKL0D03718g	ABL097C		ZYRO0A03212g	YDR031W
Anc_3.261	YBR052C	YDR032C		Kpol_1061.8		CAGL0K11858g	Sbay_660.8	YBR052C	Kwal_56.23042	KLTH0C07590g	SAKL0D03696g		KLLA0F04323g	ZYRO0A03124g	YDR032C	Sbay_678.173	CAGL0H10032g	Scas_661.20
Anc_3.262	YBR053C			Kpol_1061.9	Scas_718.53			YBR053C	Kwal_56.23046	KLTH0C07546g	SAKL0D03674g	ABL098W	KLLA0F04301g	ZYRO0A03146g		Sbay_678.172	CAGL0H10054g
Anc_3.263	YBR054W	YDR033W		Kpol_1061.10	Scas_718.52	CAGL0K11880g	Sbay_660.9	YBR054W						ZYRO0A03168g	YDR033W	Sbay_678.171	CAGL0H10076g	Scas_661.21	Kpol_431.2
Anc_3.264		YDR034C		Kpol_1061.11		CAGL0K11902g	Sbay_660.10		Kwal_56.23058	KLTH0C07480g	SAKL0D03586g	ABL099W	KLLA0F04213g	ZYRO0A03058g	YDR034C			Scas_661.23
Anc_3.265	YBR055C			Kpol_1061.12				YBR055C	Kwal_56.23065	KLTH0C07458g	SAKL0D03564g	ABL100W	KLLA0F04191g	ZYRO0A03036g		Sbay_678.170	CAGL0H10098g	Scas_661.22
Anc_3.266	YBR056W			Kpol_1061.14	Scas_718.51			YBR056W	Kwal_56.23073	KLTH0C07414g	SAKL0D03410g	ABL101C	KLLA0F18788g	ZYRO0F01364g		Sbay_678.169	CAGL0H10120g
Anc_3.267	YBR056W-A	YDR034W-B			Scas_YGOB_YBR056W-A		Sbay_660.12	YBR056W-A			Sklu_YGOB_YBR056W-A		KLLA0F18766g		YDR034W-B	Sbay_YGOB_YBR056W-A
Anc_3.268		YDR035W		Kpol_219.3			Sbay_660.13		Kwal_56.23079	KLTH0C07370g	SAKL0D03366g	ABL102C	KLLA0F18744g	ZYRO0F01320g	YDR035W		CAGL0H10142g	Scas_661.24
Anc_3.269	YBR057C			Kpol_219.2	Scas_718.50			YBR057C	Kwal_56.23080	KLTH0C07348g	SAKL0D03344g	ABL103W	KLLA0F18722g	ZYRO0F01298g		Sbay_678.168	CAGL0H10164g	Scas_661.25	Kpol_1052.24
Anc_3.270	YBR058C			Kpol_251.7	Scas_718.49			YBR058C	Kwal_56.23084	KLTH0C07326g	SAKL0D03322g	AGR023C	KLLA0F18700g	ZYRO0F01276g		Sbay_678.167	CAGL0H10186g
Anc_3.271		YDR036C		Kpol_251.6			Sbay_660.14		Kwal_56.23087	KLTH0C07304g	SAKL0D03300g	AGR024C	KLLA0F18678g	ZYRO0F01254g	YDR036C		CAGL0K11968g	Scas_661.26
Anc_3.272	YBR058C-A			Kpol_251.5	Scas_718.48			YBR058C-A	Kwal_27.10949		SAKL0D03256g	AGR026C	KLLA0F18634g	ZYRO0E06842g		Sbay_678.166	CAGL0H10202g		Kpol_1052.23
Anc_3.273	YBR059C			Kpol_251.4		CAGL0K11990g		YBR059C	Kwal_27.10945	KLTH0C07260g	SAKL0D03234g	AGR027C	KLLA0F18612g	ZYRO0E06864g		Sbay_678.165	CAGL0H10208g	Scas_661.27	Kpol_1052.22
Anc_3.274	YBR060C			Kpol_251.3	Scas_718.47			YBR060C	Kwal_27.10941	KLTH0C07238g	SAKL0D03212g	AGR028C	KLLA0F18590g	ZYRO0E06886g		Sbay_678.164	CAGL0H10230g
Anc_3.275		YDR037W				CAGL0K12012g	Sbay_660.15		Kwal_27.10541	KLTH0C05192g	SAKL0D02992g	AGR037C	KLLA0F18392g	ZYRO0E06908g	YDR037W	Sbay_678.163		Scas_661.28	Kpol_1052.21
Anc_3.276		YDR040C				CAGL0K12034g	Sbay_660.16		Kwal_23.3160	KLTH0F08030g	SAKL0H13222g	AGL097C	KLLA0F20658g	ZYRO0E06930g	YDR040C			Scas_569.0d	Kpol_1052.20
Anc_3.277	YBR061C			Kpol_251.2	Scas_718.46			YBR061C	Kwal_27.10543	KLTH0C05214g	SAKL0D03014g	AGR036W	KLLA0F18414g	ZYRO0E06952g		Sbay_678.162	CAGL0H10252g
Anc_3.278		YDR041W		Kpol_251.1		CAGL0K12056g	Sbay_660.17		Kwal_27.10545	KLTH0C05236g	SAKL0D03036g	AGR035C	KLLA0F18436g	ZYRO0E06974g	YDR041W			Scas_569.1
Anc_3.279	YBR062C				Scas_560.6			YBR062C	Kwal_27.10546	KLTH0C05258g	SAKL0D03058g	AGR034W	KLLA0F18458g	ZYRO0E06996g		Sbay_678.161	CAGL0H10274g		Kpol_1052.19
Anc_3.280	YBR065C			Kpol_1065.16	Scas_718.45	CAGL0L07458g		YBR065C	Kwal_27.10550	KLTH0C05280g	SAKL0D03102g	AGR032W	KLLA0F18502g	ZYRO0C13464g		Sbay_678.159
Anc_3.281	YBR066C	YDR043C		Kpol_1065.15	Scas_718.44	CAGL0L07480g	Sbay_660.19	YBR066C	Kwal_27.10925	KLTH0C07172g	SAKL0D03146g	AGR031W	KLLA0F18524g	ZYRO0C13508g	YDR043C	Sbay_678.158	CAGL0K12078g	Scas_569.2	Kpol_1052.18
Anc_3.282		YDR044W					Sbay_660.20		Kwal_27.10935	KLTH0C07194g	SAKL0D03168g	AGR030C	KLLA0F18546g	ZYRO0C13552g	YDR044W		CAGL0K12100g	Scas_569.3	Kpol_1052.17
Anc_3.283		YDR045C		Kpol_1065.14			Sbay_660.21		Kwal_27.10939	KLTH0C07216g	SAKL0D03190g	AGR029W	KLLA0F18568g	ZYRO0C13574g	YDR045C		CAGL0H08415g	Scas_569.4
Anc_3.284	YBR068C	YDR046C		Kpol_1065.13	Scas_718.42	CAGL0L07546g	Sbay_660.22	YBR068C	Kwal_27.10538	KLTH0C05170g	SAKL0D02970g	AGR038C		ZYRO0G12342g	YDR046C	Sbay_678.156	CAGL0H08393g	Scas_569.5	Kpol_1052.16
Anc_3.285	YBR069C				Scas_718.41			YBR069C			SAKL0D02926g	AGR040C				Sbay_678.155			Kpol_1052.14
Anc_3.286									Kwal_27.10534	KLTH0C05148g	SAKL0D02904g	AGR041C	KLLA0F18370g	ZYRO0G12364g					Kpol_1052.13
Anc_3.287		YDR051C				CAGL0E04158g	Sbay_660.26		Kwal_27.10531	KLTH0C05126g	SAKL0D02882g		KLLA0F18810g	ZYRO0G12386g	YDR051C		CAGL0H08305g	Scas_569.12	Kpol_1052.12
Anc_3.288		YDR050C		Kpol_1071.12			Sbay_660.25		Kwal_27.10527	KLTH0C05104g	SAKL0D02860g	AGL201C	KLLA0F18832g	ZYRO0G12408g	YDR050C		CAGL0H08327g	Scas_569.11
Anc_3.289	YBR070C					CAGL0E04180g		YBR070C	Kwal_27.10524	KLTH0C05082g	SAKL0D02838g	AGL202W	KLLA0F18865g	ZYRO0G12430g		Sbay_678.154		Scas_569.10	Kpol_1052.11
Anc_3.290	YBR071W			Kpol_1071.13		CAGL0E04224g		YBR071W	Kwal_27.10521	KLTH0C05060g	SAKL0D02816g		KLLA0F18887g	ZYRO0G12452g		Sbay_678.153		Scas_569.9
Anc_3.291	YBR072W							YBR072W			SAKL0D02794g		KLLA0F18909g			Sbay_678.152		Scas_569.8
Anc_3.292	YBR073W			Kpol_1071.14	Scas_718.40	CAGL0M01958g		YBR073W	Kwal_27.10513	KLTH0C05038g	SAKL0D02772g	AGL212W	KLLA0F11814g	ZYRO0G12474g		Sbay_678.151
Anc_3.293		YDR049W					Sbay_660.24		Kwal_27.10509	KLTH0C05016g	SAKL0D02750g	AGL211C	KLLA0F11792g	ZYRO0G12496g	YDR049W		CAGL0H08349g	Scas_569.7	Kpol_1052.10
Anc_3.294		YDR047W		Kpol_1071.16			Sbay_660.23		Kwal_27.10507	KLTH0C04994g	SAKL0D02728g	AGL210C	KLLA0F11770g	ZYRO0G12518g	YDR047W		CAGL0H08371g	Scas_569.6
Anc_3.295	YBR074W				Scas_718.38	CAGL0M01936g		YBR074W	Kwal_27.10500	KLTH0C04972g	SAKL0D02706g	AGL209W	KLLA0F11748g	ZYRO0G12540g		Sbay_678.150			Kpol_1052.9
Anc_3.296					Scas_718.37d	CAGL0M01914g			Kwal_27.10494	KLTH0C04950g	SAKL0D02684g		KLLA0F11726g	ZYRO0G12562g
Anc_3.297	YBR076W			Kpol_1071.17	Scas_718.37	CAGL0M01892g		YBR076W			SAKL0D02662g					Sbay_YGOB_ECM8
Anc_3.298				Kpol_1065.48	Scas_718.36d	CAGL0M01870g			Kwal_27.10467	KLTH0C04884g	SAKL0D02618g	AGL207W	KLLA0F11682g						Kpol_1052.8
Anc_3.299		YDR052C		Kpol_1065.47	Scas_718.36	CAGL0E04576g	Sbay_660.27		Kwal_27.10452	KLTH0C04862g	SAKL0D02574g	AGL205C	KLLA0F11660g	ZYRO0G12606g	YDR052C			Scas_635.19
Anc_3.300	YBR077C			Kpol_1065.46	Scas_718.35	CAGL0M01848g		YBR077C	Kwal_27.10450	KLTH0C04840g	SAKL0D02552g	AGL204C	KLLA0F11638g	ZYRO0G12628g		Sbay_678.147
Anc_3.301		YDR054C		Kpol_1065.45	Scas_718.34	CAGL0E04598g	Sbay_660.28		Kwal_27.10444	KLTH0C04818g	SAKL0D02530g	AGL203C	KLLA0D09196g	ZYRO0G12650g	YDR054C			Scas_635.18
Anc_3.302	YBR078W	YDR055W			Scas_718.33	CAGL0E04620g	Sbay_660.29	YBR078W	Kwal_27.12366	KLTH0E14124g	SAKL0B06336g	ABL063C	KLLA0C14454g	ZYRO0G12694g	YDR055W		CAGL0M01826g	Scas_635.17	Kpol_1052.7
Anc_3.303	YBR079C			Kpol_1065.43	Scas_718.32			YBR079C	Kwal_27.12369	KLTH0E14168g	SAKL0B06380g	ABL065W	KLLA0C14498g	ZYRO0G12716g		Sbay_678.145	CAGL0M01804g
Anc_3.304	YBR080C				Scas_718.31	CAGL0E04642g		YBR080C	Kwal_27.12376	KLTH0E14190g	SAKL0B06402g	AER169C	KLLA0C14520g	ZYRO0G12738g		Sbay_678.144	CAGL0M01782g		Kpol_1052.6
Anc_3.305		YDR056C			Scas_718.30	CAGL0E04664g	Sbay_660.30			KLTH0E14212g	SAKL0B06424g	AER170C	KLLA0E12629g	ZYRO0G12760g	YDR056C				Kpol_1052.5
Anc_3.306		YDR057W		Kpol_1065.42		CAGL0E04686g	Sbay_660.31		Kwal_27.12385	KLTH0E14234g	SAKL0B06446g	AER171W	KLLA0E12607g	ZYRO0G12782g	YDR057W			Scas_635.15	Kpol_1052.4
Anc_3.307	YBR081C				Scas_718.29	CAGL0M01738g		YBR081C	Kwal_27.12389	KLTH0E14256g	SAKL0B06468g	AER172C	KLLA0E12585g	ZYRO0G12804g		Sbay_678.143			Kpol_1052.3
Anc_3.308	YBR082C	YDR059C				CAGL0E04752g	Sbay_660.33	YBR082C	Kwal_27.12401	KLTH0E14300g	SAKL0B06512g	AER173C	KLLA0E12563g	ZYRO0G12870g	YDR059C			Scas_635.14	Kpol_1052.2
Anc_3.309		YDR060W			Scas_718.28		Sbay_660.34		Kwal_27.12406	KLTH0E14322g	SAKL0B06556g	AER174W	KLLA0E12519g	ZYRO0G12892g	YDR060W		CAGL0M11154g		Kpol_1052.1
Anc_3.310	YBR083W			Kpol_1065.41	Scas_718.27	CAGL0M01716g		YBR083W	Kwal_27.12423	KLTH0E14344g	SAKL0B06578g	AER177W	KLLA0E12497g	ZYRO0G12914g		Sbay_678.140	CAGL0F04081g	Scas_635.12	Kpol_243.4
Anc_3.311	YBR084W				Scas_718.26	CAGL0M01694g		YBR084W	Kwal_27.12446	KLTH0E14366g	SAKL0B06600g	AER178W	KLLA0E12475g	ZYRO0G12936g		Sbay_678.139			Kpol_243.3
Anc_3.312	YBR084C-A	YBL027W		Kpol_1065.40	Scas_718.25	CAGL0A03278g		YBL027W	Kwal_27.12461	KLTH0E14388g	SAKL0B06644g	AER179C	KLLA0E12453g	ZYRO0G12958g	YBR084C-A			Scas_635.11	Kpol_243.2
Anc_3.313		YBL028C					Sbay_650.33	YBL028C	Kwal_27.12463	KLTH0E14410g	SAKL0B06666g	AER180W	KLLA0E12431g	ZYRO0G12980g			CAGL0F04103g	Scas_635.10	Kpol_243.1
Anc_3.314		YBL029W					Sbay_650.34	YBL029W	Kwal_27.12467	KLTH0E14432g	SAKL0B06688g	AER181C	KLLA0E12409g	ZYRO0G13002g			CAGL0F04125g	Scas_635.9	Kpol_292.5
Anc_3.315		YBL029C-A		Kpol_1065.39	Scas_667.3		Sbay_650.35	YBL029C-A	Kwal_27.12474		SAKL0B06710g	AER182W	KLLA0E12387g	ZYRO0G13046g			CAGL0F04191g
Anc_3.316	YBR085W	YBL030C			Scas_667.4		Sbay_650.36	YBL030C	Kwal_27.12481	KLTH0E14476g	SAKL0B06754g	AER184W	KLLA0E12365g	ZYRO0G13068g	YBR085W	Sbay_678.137	CAGL0F04213g	Scas_718.24	Kpol_292.4
Anc_3.317		YBL031W			Scas_667.5		Sbay_650.37	YBL031W	Kwal_27.12483	KLTH0E14498g	SAKL0B06776g	AER185C	KLLA0E12343g	ZYRO0G13090g			CAGL0F04235g
Anc_3.318		YBL032W			Scas_667.6	CAGL0L06226g	Sbay_650.38	YBL032W	Kwal_27.12486	KLTH0E14520g	SAKL0B06798g	AER186C	KLLA0E12321g	ZYRO0G13112g		Sbay_678.136	CAGL0F04257g	Scas_718.23	Kpol_292.3
Anc_3.319		YBL033C			Scas_667.7		Sbay_650.39	YBL033C	Kwal_27.12491	KLTH0E14542g	SAKL0B06820g	ADL296C	KLLA0B12375g	ZYRO0G13134g			CAGL0F04279g		Kpol_292.2
Anc_3.320	YBR085C-A			Kpol_1065.38		CAGL0L06248g			Kwal_27.12494	KLTH0E14564g	SAKL0B06842g	ADL297W	KLLA0B12353g	ZYRO0G13156g	YBR085C-A	Sbay_678.135		Scas_718.22
Anc_3.321		YBL034C			Scas_667.8		Sbay_650.40	YBL034C	Kwal_27.12498	KLTH0E14586g	SAKL0B06864g	ADL298C	KLLA0B12331g	ZYRO0G13178g			CAGL0F04301g		Kpol_264.1
Anc_3.322		YBL035C			Scas_667.9		Sbay_650.41	YBL035C	Kwal_27.12506	KLTH0E14608g	SAKL0B06886g	ADL299C	KLLA0B12309g	ZYRO0G13200g			CAGL0F04323g		Kpol_264.2
Anc_3.323	YBR086C				Scas_667.10				Kwal_27.12508	KLTH0E14630g	SAKL0B06908g	ADL300W	KLLA0B12287g	ZYRO0G13222g	YBR086C	Sbay_678.134	CAGL0F04345g	Scas_718.21	Kpol_264.3
Anc_3.324		YBL036C					Sbay_650.42	YBL036C	Kwal_27.12511	KLTH0E14652g	SAKL0B06930g	ADL301C	KLLA0B12265g	ZYRO0F12870g			CAGL0F04367g	Scas_718.20	Kpol_264.4
Anc_3.325		YBL037W		Kpol_1065.37	Scas_667.11		Sbay_650.43	YBL037W	Kwal_27.12514	KLTH0E14674g	SAKL0B06952g	ADL302W	KLLA0B12243g	ZYRO0F12892g			CAGL0F04389g
Anc_3.326	YBR087W				Scas_667.12	CAGL0D01738g			Kwal_27.12518	KLTH0E14696g	SAKL0B06974g	ADL303C	KLLA0B12221g	ZYRO0F12914g	YBR087W	Sbay_678.133			Kpol_264.5
Anc_3.327		YBL038W			Scas_667.13		Sbay_650.44	YBL038W	Kwal_27.12521	KLTH0E14718g	SAKL0B06996g	ADL304W	KLLA0B12199g	ZYRO0F12936g			CAGL0F04411g		Kpol_264.6
Anc_3.328		YPR047W			Scas_667.14		Sbay_661.50	YPR047W	Kwal_27.12524	KLTH0E14740g	SAKL0B07018g	ADL305C	KLLA0B12177g	ZYRO0C15642g			CAGL0H08602g		Kpol_264.7
Anc_3.329		YPR048W					Sbay_661.51	YPR048W	Kwal_27.12528	KLTH0E14762g	SAKL0B07040g	ADL306C	KLLA0B12155g	ZYRO0C15664g			CAGL0H08580g	Scas_718.19	Kpol_264.8
Anc_3.330		YPR049C		Kpol_1065.36	Scas_667.15		Sbay_661.52	YPR049C	Kwal_27.12530	KLTH0E14784g	SAKL0B07062g	ADL307W	KLLA0B12133g	ZYRO0C15686g			CAGL0H08558g
Anc_3.331		YPR051W		Kpol_1065.35	Scas_667.16		Sbay_661.53	YPR051W	Kwal_27.12534	KLTH0E14806g	SAKL0B07106g	ADL308C	KLLA0B12100g	ZYRO0C15708g			CAGL0H08547g
Anc_3.332	YBR088C					CAGL0D01716g			Kwal_27.12536	KLTH0E14828g	SAKL0B07128g	ADL309W	KLLA0B12078g	ZYRO0C15730g	YBR088C	Sbay_678.132		Scas_718.18	Kpol_264.9
Anc_3.333	YBR089C-A	YPR052C		Kpol_1065.34	Scas_667.17		Sbay_661.54	YPR052C	Kwal_27.12539	KLTH0E14850g	SAKL0B07150g	ADL310W	KLLA0B12056g	ZYRO0C15752g	YBR089C-A	Sbay_678.131	CAGL0H08541g	Scas_718.17	Kpol_376.1
Anc_3.334	YBR091C								Kwal_27.12542	KLTH0E14872g	SAKL0B07194g	ADL311W	KLLA0B12034g	ZYRO0C15774g	YBR091C	Sbay_678.130	CAGL0H08525g	Scas_718.16	Kpol_376.2
Anc_3.335	YBR094W								Kwal_27.12547	KLTH0E14894g	SAKL0B07216g	ADL312C	KLLA0B12012g	ZYRO0C15796g	YBR094W	Sbay_678.127	CAGL0H08503g	Scas_718.15	Kpol_376.3
Anc_3.336	YBR095C								Kwal_27.12551	KLTH0E14916g	SAKL0B07238g	ADL313W	KLLA0B11990g	ZYRO0C15818g	YBR095C	Sbay_678.126	CAGL0H08481g	Scas_718.14	Kpol_376.4
Anc_3.337	YBR096W			Kpol_1065.33					Kwal_27.12557	KLTH0E14982g	SAKL0B07282g	ADL314C	KLLA0B11968g	ZYRO0C15840g	YBR096W	Sbay_678.125	CAGL0H08459g	Scas_718.13
Anc_3.338		YPR054W			Scas_667.18	CAGL0D01694g	Sbay_661.56	YPR054W	Kwal_27.12559	KLTH0E15004g	SAKL0B07304g	ADL315C	KLLA0B11946g	ZYRO0C15862g					Kpol_376.5
Anc_3.339	YBR097W			Kpol_1065.32					Kwal_27.12562	KLTH0E15026g	SAKL0B07326g	ADL316C	KLLA0B11924g	ZYRO0C15884g	YBR097W	Sbay_678.124	CAGL0H08437g	Scas_718.12
Anc_3.340		YPR055W			Scas_667.19	CAGL0D01672g	Sbay_661.57	YPR055W	Kwal_27.12567	KLTH0E15048g	SAKL0B07348g	ADL317C	KLLA0E11419g	ZYRO0C15906g					Kpol_376.6
Anc_3.341	YBR098W								Kwal_27.12574	KLTH0E15070g	SAKL0B07370g	ADL318C	KLLA0E11397g	ZYRO0C15928g	YBR098W	Sbay_678.123	CAGL0K12122g	Scas_718.9	Kpol_376.7
Anc_3.342	YBR101C								Kwal_27.12577	KLTH0E15092g	SAKL0B07392g	ADL319W	KLLA0E11375g	ZYRO0C15950g	YBR101C	Sbay_678.120	CAGL0K12144g	Scas_718.8	Kpol_376.8
Anc_3.343	YBR102C			Kpol_1065.31					Kwal_27.12583	KLTH0E15136g	SAKL0B07436g	ADL321W	KLLA0E11353g	ZYRO0C15972g	YBR102C	Sbay_678.119	CAGL0K12166g	Scas_718.7
Anc_3.344	YBR103W			Kpol_1065.30					Kwal_27.12586	KLTH0E15158g	SAKL0B07458g	ADL322C	KLLA0E11331g	ZYRO0C15994g	YBR103W	Sbay_678.118	CAGL0K12188g	Scas_718.6
Anc_3.345		YPR056W		Kpol_1065.29	Scas_667.20	CAGL0D01650g	Sbay_661.58	YPR056W	Kwal_27.12590	KLTH0E15180g	SAKL0B07480g	ADL323C	KLLA0B08569g	ZYRO0C16016g
Anc_3.346				Kpol_1065.27								ADL324W	KLLA0B08547g	ZYRO0C16038g				Scas_718.5d
Anc_3.347		YPR057W			Scas_667.21	CAGL0D01628g	Sbay_661.59	YPR057W	Kwal_27.12596	KLTH0E15202g	SAKL0B07502g	ADL325C	KLLA0B08525g	ZYRO0C16060g					Kpol_376.9
Anc_3.348	YBR104W	YPR058W		Kpol_1065.26	Scas_667.22	CAGL0D01606g	Sbay_661.60	YPR058W	Kwal_27.12599	KLTH0E15224g	SAKL0B07524g		KLLA0B08503g	ZYRO0C16082g	YBR104W	Sbay_678.117	CAGL0K12210g	Scas_718.5	Kpol_376.10
Anc_3.349		YPR060C			Scas_667.23		Sbay_661.61	YPR060C	Kwal_27.12602	KLTH0E15246g	SAKL0B07546g	ADL326W	KLLA0B08481g	ZYRO0C16104g			CAGL0K12232g		Kpol_376.11
Anc_3.350		YPR061C			Scas_667.24	CAGL0D01584g	Sbay_661.62	YPR061C	Kwal_14.1136	KLTH0E15268g	SAKL0B07568g	ADL327W	KLLA0B08459g	ZYRO0C16126g					Kpol_376.12
Anc_3.351		YPR062W		Kpol_1065.25	Scas_667.25	CAGL0D01562g	Sbay_661.63	YPR062W	Kwal_27.12607	KLTH0E15290g	SAKL0B07590g	ADL328C	KLLA0B08437g	ZYRO0C16148g
Anc_3.352		YPR063C		Kpol_1065.24	Scas_667.26	CAGL0D01540g		YPR063C	Kwal_27.12610	KLTH0E15312g	SAKL0B07612g	ADL329W	KLLA0B08415g	ZYRO0C16170g
Anc_3.353	YBR105C			Kpol_1065.23	Scas_667.27				Kwal_27.12613	KLTH0E15334g	SAKL0B07634g	ADL330W	KLLA0B09592g	ZYRO0C16192g	YBR105C	Sbay_678.116	CAGL0K12254g	Scas_718.4
Anc_3.354		YPR065W			Scas_667.28		Sbay_519.1	YPR065W			SAKL0B07656g	ADL331C		ZYRO0C16214g
Anc_3.355	YBR106W			Kpol_1065.22	Scas_667.29				Kwal_23.3744	KLTH0F10736g	SAKL0B07700g	ADL332C	KLLA0B09548g	ZYRO0C16236g	YBR106W	Sbay_678.115	CAGL0K12276g	Scas_718.3
Anc_3.356		YPR066W		Kpol_1065.21	Scas_667.30	CAGL0D01518g	Sbay_519.2	YPR066W	Kwal_23.3741	KLTH0F10714g	SAKL0B07722g	ADL333C	KLLA0B09526g	ZYRO0C16258g
Anc_3.357		YPR067W		Kpol_1065.20	Scas_270.1	CAGL0D01496g	Sbay_519.3	YPR067W	Kwal_23.3740	KLTH0F10692g	SAKL0B07744g	ADL334C	KLLA0B09504g	ZYRO0C16280g				Scas_718.2
Anc_3.358	YBR107C			Kpol_1065.19					Kwal_23.3739	KLTH0F10670g	SAKL0B07766g			ZYRO0C16302g	YBR107C	Sbay_678.114	CAGL0K12298g
Anc_3.359	YBR108W				Scas_343.0d	CAGL0D01474g			Kwal_23.3733	KLTH0F10648g	SAKL0B07788g	ADL336C	KLLA0B09460g	ZYRO0C16324g	YBR108W	Sbay_678.113	CAGL0K12320g	Scas_718.1	Kpol_376.13
Anc_3.360	YBR109C				Scas_343.1	CAGL0D01452g			Kwal_23.3732	KLTH0F10626g	SAKL0B07810g	ADL337W	KLLA0B09427g	ZYRO0C16346g	YBR109C	Sbay_678.112		Scas_591.14	Kpol_376.14
Anc_3.361	YBR110W			Kpol_1065.18					Kwal_23.3727	KLTH0F10604g	SAKL0B07832g	ADL338C	KLLA0B09405g	ZYRO0C16368g	YBR110W	Sbay_678.111	CAGL0K12342g	Scas_591.13
Anc_3.362		YPR068C			Scas_705.57	CAGL0D01430g	Sbay_519.4	YPR068C	Kwal_23.3724	KLTH0F10582g	SAKL0B07854g	ADL339W	KLLA0B09394g	ZYRO0C16390g					Kpol_376.15
Anc_3.363		YPR069C		Kpol_1065.17		CAGL0D01408g	Sbay_519.5	YPR069C	Kwal_23.3721	KLTH0F10560g	SAKL0B07876g	ADL340W	KLLA0B09372g	ZYRO0C16412g				Scas_591.12
Anc_3.364		YPR070W			Scas_705.56	CAGL0D01386g	Sbay_519.6	YPR070W	Kwal_23.3680	KLTH0F10538g	SAKL0B07898g	ADL341C	KLLA0B09350g	ZYRO0C16434g					Kpol_376.16
Anc_3.365	YBR111C								Kwal_23.3679	KLTH0F10472g	SAKL0B07942g	ADL342W	KLLA0B09306g	ZYRO0C16478g	YBR111C	Sbay_678.110	CAGL0K07744g	Scas_591.11	Kpol_376.17
Anc_3.366	YBR111W-A									KLTH0F10450g	SAKL0B07964g	ADL343C	KLLA0B09284g	ZYRO0C16500g	YBR111W-A		CAGL0K07755g	Scas_591.10d	Kpol_376.18
Anc_3.367	YBR112C			Kpol_172.2	Scas_705.55	CAGL0D01364g			Kwal_23.3670	KLTH0F10428g	SAKL0B07986g	ADL344W	KLLA0B09262g	ZYRO0C16522g	YBR112C	Sbay_678.109			Kpol_1006.4
Anc_3.368	YBR114W								Kwal_23.3660	KLTH0F10406g	SAKL0B08008g	ADL345C	KLLA0B09240g	ZYRO0C16544g	YBR114W	Sbay_678.107	CAGL0K07766g	Scas_591.10	Kpol_1006.5
Anc_3.369	YBR115C								Kwal_23.3654	KLTH0F10384g	SAKL0B08030g	ADL346W	KLLA0B09218g	ZYRO0C16566g	YBR115C	Sbay_678.106	CAGL0K07788g	Scas_591.9	Kpol_1006.6
Anc_3.370		YPR072W			Scas_705.54	CAGL0D01342g	Sbay_519.8	YPR072W	Kwal_23.3962	KLTH0F11880g	SAKL0B08052g	ADL364C	KLLA0B09196g	ZYRO0C16588g					Kpol_1006.7
Anc_3.371		YPR073C		Kpol_1039.58	Scas_705.53	CAGL0D01320g	Sbay_519.9	YPR073C	Kwal_23.3958	KLTH0F11858g	SAKL0B08074g	ADL365W	KLLA0B09174g	ZYRO0C16610g
Anc_3.372	YBR117C	YPR074C		Kpol_1039.57	Scas_705.52	CAGL0D01298g	Sbay_519.10	YPR074C	Kwal_23.3955	KLTH0F11836g	SAKL0B08096g	ADL366W	KLLA0B09152g	ZYRO0C16632g	YBR117C	Sbay_678.105		Scas_591.8	Kpol_1006.8
Anc_3.373		YPR075C		Kpol_190.1	Scas_705.51	CAGL0D01276g	Sbay_519.11	YPR075C	Kwal_23.3947	KLTH0F11814g	SAKL0B08118g	ADL367W	KLLA0B09130g	ZYRO0C16654g
Anc_3.374				Kpol_1039.56					Kwal_23.3943	KLTH0F11792g	SAKL0B08140g		KLLA0B09108g	ZYRO0C16676g
Anc_3.375		YPR078C			Scas_705.50d		Sbay_519.12	YPR078C						ZYRO0C16720g					Kpol_538.19
Anc_3.376				Kpol_1039.54a		CAGL0D01265g								Zrou_YGOB_CglaMT1
Anc_3.377		YPR079W		Kpol_1039.54		CAGL0D01232g	Sbay_519.13	YPR079W	Kwal_23.3935	KLTH0F11748g	SAKL0B08272g	ADL369C	KLLA0B09020g	ZYRO0C16742g				Scas_591.7
Anc_3.378	YBR118W	YPR080W		Kpol_1039.51	Scas_705.50	CAGL0D01188g		YPR080W	Kwal_23.3932	KLTH0F11726g	SAKL0B08294g	ADL370C	KLLA0B08998g	ZYRO0C16764g	YBR118W	Sbay_678.104	CAGL0K07832g	Scas_591.6	Kpol_538.18
Anc_3.379	YBR119W			Kpol_1039.50		CAGL0D01166g			Kwal_23.3928	KLTH0F11704g	SAKL0B08316g	ADL371C	KLLA0B08976g	ZYRO0C16786g	YBR119W			Scas_591.5
Anc_3.380	YBR120C					CAGL0D01144g			Kwal_23.3927	KLTH0F11682g	SAKL0B08338g	ADL372W	KLLA0B08954g	ZYRO0C16808g	YBR120C	Sbay_678.102		Scas_591.4	Kpol_538.17
Anc_3.381	YBR121C	YPR081C		Kpol_1039.49		CAGL0G01364g	Sbay_636.47	YPR081C	Kwal_23.3922	KLTH0F11660g	SAKL0B08360g	ADL373W	KLLA0B08932g	ZYRO0C16830g	YBR121C	Sbay_678.101		Scas_591.3	Kpol_538.16
Anc_3.382		YPR082C		Kpol_1039.48	Scas_705.49		Sbay_636.46	YPR082C	Kwal_23.3921	KLTH0F11638g	SAKL0B08382g	ADL374W	KLLA0B08910g	ZYRO0C16852g			CAGL0K07854g
Anc_3.383	YBR122C			Kpol_1039.47					Kwal_23.3917	KLTH0F11616g	SAKL0B08404g	ADL375W	KLLA0B08888g	ZYRO0C16874g	YBR122C	Sbay_678.100	CAGL0J09856g	Scas_591.2
Anc_3.384	YBR123C								Kwal_23.3911	KLTH0F11594g	SAKL0B08426g	ADL376W	KLLA0B08866g	ZYRO0C16896g	YBR123C	Sbay_678.99	CAGL0J09878g	Scas_516.9	Kpol_1043.39
Anc_3.385	YBR125C								Kwal_23.3905	KLTH0F11572g	SAKL0B08448g	ADL377W	KLLA0B08844g	ZYRO0C16918g	YBR125C	Sbay_678.98	CAGL0J09834g	Scas_516.8	Kpol_1043.40
Anc_3.386	YBR126C				Scas_705.48				Kwal_23.3898	KLTH0F11550g	SAKL0B08470g	ADL378W	KLLA0B08822g	ZYRO0C16940g	YBR126C	Sbay_678.97	CAGL0J09812g	Scas_516.7	Kpol_1043.41
Anc_3.387		YPR083W			Scas_705.47d	CAGL0K07876g	Sbay_636.45	YPR083W	Kwal_23.3889	KLTH0F11528g	SAKL0B08492g	ADL379C	KLLA0D09174g	ZYRO0C16962g					Kpol_534.21
Anc_3.388	YBR127C					CAGL0C00649g			Kwal_23.3884	KLTH0F11506g	SAKL0B08514g	ADL380W	KLLA0D09152g	ZYRO0C16984g	YBR127C	Sbay_678.96		Scas_516.6	Kpol_538.15
Anc_3.389	YBR128C					CAGL0C00627g			Kwal_23.3879	KLTH0F11484g	SAKL0B08536g	ADL381W	KLLA0D09130g	ZYRO0C17006g	YBR128C	Sbay_678.95		Scas_516.3	Kpol_534.20
Anc_3.390		YPR084W			Scas_705.47	CAGL0K07898g	Sbay_636.44	YPR084W	Kwal_23.3875	KLTH0F11462g	SAKL0B08558g	ADL382C	KLLA0D09108g	ZYRO0C17028g					Kpol_538.14
Anc_3.391		YPR085C			Scas_705.46	CAGL0K07920g	Sbay_636.43	YPR085C	Kwal_23.3869	KLTH0F11440g	SAKL0B08580g	ADL383W	KLLA0D09086g	ZYRO0C17050g					Kpol_538.13
Anc_3.392	YBR129C					CAGL0C00605g			Kwal_23.3867	KLTH0F11418g	SAKL0B08602g	AER261C	KLLA0D09064g	ZYRO0C17072g	YBR129C	Sbay_678.94		Scas_516.5	Kpol_538.12
Anc_3.393	YBR130C				Scas_705.45	CAGL0C00583g			Kwal_23.3864	KLTH0F11396g	SAKL0B08624g	AAR042W	KLLA0D09042g	ZYRO0C17094g	YBR130C	Sbay_678.93	CAGL0K07942g	Scas_516.4	Kpol_534.19
Anc_3.394		YPR086W					Sbay_636.42	YPR086W	Kwal_55.20920	KLTH0F13200g	SAKL0F04642g	ADR007C	KLLA0D13640g	ZYRO0C17116g			CAGL0K07964g	Scas_516.2	Kpol_538.11
Anc_3.395		YPR088C					Sbay_636.41	YPR088C	Kwal_23.3859	KLTH0F11374g	SAKL0B08646g	AAR041W	KLLA0D09020g	ZYRO0C17138g			CAGL0K07986g	Scas_460.5	Kpol_538.10
Anc_3.396	YBR131W					CAGL0C00561g			Kwal_23.3855	KLTH0F11352g	SAKL0B08668g	AAR040C	KLLA0D08998g	ZYRO0C17160g	YBR131W	Sbay_678.92		Scas_460.4	Kpol_526.9
Anc_3.397	YBR132C					CAGL0C00539g			Kwal_23.3847	KLTH0F11286g	SAKL0B08734g	AAR038W	KLLA0C15873g	ZYRO0C17182g	YBR132C	Sbay_678.91		Scas_460.3	Kpol_526.10
Anc_3.398		YPR089W			Scas_705.43		Sbay_636.40	YPR089W	Kwal_23.3840	KLTH0F11264g	SAKL0B08756g	ABR111C	KLLA0C15851g	ZYRO0C17204g			CAGL0K08008g		Kpol_538.9
Anc_3.399	YBR133C					CAGL0C00517g			Kwal_23.3833	KLTH0F11242g	SAKL0B08778g	ABR110W	KLLA0C15829g	ZYRO0C17226g	YBR133C	Sbay_678.90		Scas_718.86	Kpol_526.11
Anc_3.400	YBR135W					CAGL0C00495g			Kwal_23.3830	KLTH0F11220g	SAKL0B08800g	ABR109C	KLLA0C15807g	ZYRO0C17248g	YBR135W	Sbay_678.88		Scas_718.85	Kpol_538.8
Anc_3.401	YBR136W					CAGL0C00473g			Kwal_23.3805	KLTH0F11198g	SAKL0B08822g	ABR108C	KLLA0C15785g	ZYRO0C17270g	YBR136W	Sbay_678.87		Scas_718.84	Kpol_526.12
Anc_3.402		YPR091C			Scas_705.42		Sbay_636.38	YPR091C	Kwal_23.3797	KLTH0F11176g	SAKL0B08844g	ABR107W	KLLA0C15763g	ZYRO0C17292g			CAGL0K08030g		Kpol_538.7
Anc_3.403	YGR079W								Kwal_23.3787	KLTH0F11088g	SAKL0B08932g	ABR106C	KLLA0C15741g	ZYRO0C17380g	YGR079W	Sbay_642.11	CAGL0K01155g	Scas_718.83d	Kpol_526.13
Anc_3.404	YGR080W								Kwal_23.3786	KLTH0F11066g	SAKL0B08954g	ABR105C	KLLA0C15719g	ZYRO0C17402g	YGR080W	Sbay_642.12	CAGL0K01133g	Scas_718.83	Kpol_538.6
Anc_3.405		YPR093C			Scas_705.41	CAGL0K08052g	Sbay_636.37	YPR093C		KLTH0F11044g	SAKL0B08976g	ABR104W	KLLA0C15697g	ZYRO0C17424g					Kpol_538.5
Anc_3.406		YPR094W			Scas_705.40	CAGL0K08074g	Sbay_636.36	YPR094W	Kwal_23.3784	KLTH0F11022g	SAKL0B08998g	ABR103C	KLLA0C15675g	ZYRO0C17446g					Kpol_538.4
Anc_3.407		YPR095C			Scas_705.39	CAGL0K08096g	Sbay_636.35	YPR095C	Kwal_23.3780	KLTH0F11000g	SAKL0B09020g	ABR102W	KLLA0C15653g	ZYRO0C17468g					Kpol_538.3
Anc_3.408		YPR097W		Kpol_1025.25	Scas_705.38	CAGL0K08118g	Sbay_636.34	YPR097W	Kwal_23.3773	KLTH0F10956g	SAKL0B09064g	AEL320W	KLLA0C15543g	ZYRO0C17490g					Kpol_387.3
Anc_3.409	YGR081C			Kpol_1025.24					Kwal_23.3771	KLTH0F10934g	SAKL0B09086g	AEL319C	KLLA0C15565g	ZYRO0C17512g	YGR081C	Sbay_642.13	CAGL0K01089g	Scas_716.42
Anc_3.410	YGR082W			Kpol_1025.23	Scas_705.37				Kwal_23.3769	KLTH0F10912g	SAKL0B09108g	AEL318W	KLLA0C15587g	ZYRO0C17534g	YGR082W	Sbay_642.14	CAGL0K01067g	Scas_716.41	Kpol_387.2
Anc_3.411		YPR098C		Kpol_1025.22	Scas_705.36	CAGL0G01892g	Sbay_636.33	YPR098C	Kwal_23.3767	KLTH0F10890g	SAKL0B09130g	AEL317C	KLLA0C15609g	ZYRO0C17556g					Kpol_387.1
Anc_3.412		YPR100W			Scas_705.35	CAGL0G01881g	Sbay_636.32	YPR100W	Kwal_23.3766	KLTH0F10868g	SAKL0B09152g	AEL321C	KLLA0F08349g	ZYRO0C17578g
Anc_3.413	YGR083C								Kwal_23.3762	KLTH0F10846g	SAKL0B09174g	AEL322W	KLLA0F08327g	ZYRO0C17600g	YGR083C	Sbay_642.15	CAGL0K01045g	Scas_716.40	Kpol_284.5
Anc_3.414	YGR084C			Kpol_1025.21					Kwal_23.3752	KLTH0F10802g	SAKL0B09196g	AEL323W	KLLA0F08305g	ZYRO0C17622g	YGR084C	Sbay_642.16	CAGL0K01023g	Scas_716.39
Anc_3.415		YPR101W		Kpol_1025.20	Scas_705.34	CAGL0G01848g	Sbay_636.31	YPR101W	Kwal_23.3750	KLTH0F10780g	SAKL0B09218g	AEL324C	KLLA0F08283g	ZYRO0C17644g
Anc_3.416	YGR085C	YPR102C		Kpol_1025.19	Scas_705.33	CAGL0G01826g	Sbay_636.30	YPR102C	Kwal_23.3747	KLTH0F10758g	SAKL0B09240g	AEL325W	KLLA0F08261g	ZYRO0C17666g	YGR085C	Sbay_642.17
Anc_3.417		YPR103W			Scas_705.32	CAGL0G01804g	Sbay_636.29	YPR103W	Kwal_26.7273	KLTH0D03058g	SAKL0B09262g	AEL326C	KLLA0F08228g	ZYRO0C17688g					Kpol_1018.144
Anc_3.418		YPR104C			Scas_705.31	CAGL0G01782g	Sbay_636.28	YPR104C	Kwal_26.7268	KLTH0D03036g	SAKL0B09284g	AEL327W	KLLA0F08206g	ZYRO0C17710g					Kpol_1018.143
Anc_3.419		YPR105C			Scas_705.30	CAGL0G01760g	Sbay_636.27	YPR105C	Kwal_26.7264	KLTH0D03014g	SAKL0B09306g	AEL328W	KLLA0F08184g	ZYRO0C17732g					Kpol_284.4
Anc_3.420	YGR086C				Scas_705.29	CAGL0G01738g			Kwal_26.7260	KLTH0D02992g	SAKL0B09328g	AEL329W	KLLA0F08162g	ZYRO0C17754g	YGR086C	Sbay_642.18	CAGL0G02915g	Scas_716.38	Kpol_284.3
Anc_3.421		YPR106W				CAGL0G01716g	Sbay_636.26	YPR106W	Kwal_26.7237	KLTH0D02970g	SAKL0B09350g	AEL330C
Anc_3.422		YPR107C			Scas_705.28	CAGL0G01694g	Sbay_636.25	YPR107C	Kwal_26.7234	KLTH0D02948g	SAKL0B09372g	AEL331W	KLLA0F08129g	ZYRO0C17776g					Kpol_1018.142
Anc_3.423		YPR108W			Scas_705.27	CAGL0G01672g	Sbay_636.24	YPR108W	Kwal_47.17198	KLTH0F12232g	SAKL0F05720g	ADR027W	KLLA0D14663g	ZYRO0C17798g					Kpol_284.2
Anc_3.424	YGR088W								Kwal_47.17193	KLTH0F12210g	SAKL0F05742g		KLLA0D14685g	ZYRO0C17820g	YGR088W	Sbay_642.20		Scas_716.37	Kpol_284.1
Anc_3.425	YGR089W								Kwal_23.4010	KLTH0F12144g	SAKL0F05918g	ADR028W	KLLA0D14707g	ZYRO0C12276g	YGR089W	Sbay_642.21	CAGL0G02959g	Scas_716.36	Kpol_1018.141
Anc_3.426	YGR090W			Kpol_473.1					Kwal_23.4002	KLTH0F12100g	SAKL0F05984g	ADR029W	KLLA0D14806g	ZYRO0C12320g	YGR090W	Sbay_642.22	CAGL0G03003g	Scas_716.35
Anc_3.427		YPR109W		Kpol_473.2	Scas_705.25	CAGL0B04103g	Sbay_636.23	YPR109W	Kwal_23.4001	KLTH0F12078g	SAKL0F06006g	ADR030W	KLLA0D14828g	ZYRO0C12342g
Anc_3.428		YPR110C		Kpol_473.3	Scas_705.24	CAGL0B04125g	Sbay_636.22	YPR110C	Kwal_23.3998	KLTH0F12056g	SAKL0F06028g	ADR031C	KLLA0D14861g	ZYRO0C12364g					Kpol_1018.139
Anc_3.429	YGR091W								Kwal_23.3995	KLTH0F12034g	SAKL0F06050g	ADR032W	KLLA0D14883g	ZYRO0C12386g	YGR091W	Sbay_642.23	CAGL0G03025g	Scas_716.34	Kpol_1018.138
Anc_3.430	YGR092W	YPR111W			Scas_705.23	CAGL0B04147g	Sbay_636.21	YPR111W	Kwal_23.3992	KLTH0F12012g	SAKL0F06094g	ADR033W	KLLA0D14905g	ZYRO0C12408g	YGR092W	Sbay_642.24	CAGL0G03047g	Scas_716.33	Kpol_1018.137
Anc_3.431	YGR093W								Kwal_23.3991	KLTH0F11990g	SAKL0F06138g	ADR034W	KLLA0D14927g	ZYRO0C12430g	YGR093W	Sbay_642.25	CAGL0G03069g	Scas_716.32	Kpol_1018.136
Anc_3.432		YPR112C			Scas_705.22	CAGL0B04169g	Sbay_636.20	YPR112C	Kwal_23.3985	KLTH0F11968g	SAKL0F06160g	ADR035C	KLLA0D14949g	ZYRO0C12452g					Kpol_1018.135
Anc_3.433	YGR094W				Scas_705.21				Kwal_23.3972	KLTH0F11946g	SAKL0F06182g	AAR034W	KLLA0D14971g	ZYRO0C12474g	YGR094W	Sbay_642.26	CAGL0G03091g	Scas_716.31	Kpol_1018.134
Anc_3.434	YGR095C			Kpol_473.23					Kwal_23.3969	KLTH0F11924g	SAKL0F06204g	AAR035C	KLLA0D14993g	ZYRO0C12496g	YGR095C		CAGL0G03113g	Scas_716.30
Anc_3.435	YGR096W								Kwal_23.3965	KLTH0F11902g	SAKL0F06226g	AAR036W	KLLA0D15015g	ZYRO0C12518g	YGR096W	Sbay_642.28	CAGL0G03135g	Scas_716.29	Kpol_1018.133
Anc_3.436		YPR113W		Kpol_359.14	Scas_705.20		Sbay_636.19	YPR113W	Kwal_52.19443	KLTH0E05610g	SAKL0F06248g	AAR037W	KLLA0D15037g	ZYRO0C12540g			CAGL0G03157g
Anc_3.437		YPR114W		Kpol_359.13	Scas_705.19	CAGL0B04191g	Sbay_636.18	YPR114W	Kwal_55.20556	KLTH0E05566g	SAKL0F06292g	AAR085W	KLLA0D15059g	ZYRO0C12584g
Anc_3.438	YGR097W	YPR115W		Kpol_359.12		CAGL0B04213g	Sbay_636.17	YPR115W	Kwal_55.20547	KLTH0E05544g	SAKL0F06314g	AAR086W	KLLA0D15081g	ZYRO0C12606g	YGR097W	Sbay_642.29	CAGL0G03179g	Scas_716.28	Kpol_1018.132
Anc_3.439				Kpol_359.11					Kwal_55.20544	KLTH0E05522g	SAKL0F06336g	AAR087C	KLLA0D15103g	ZYRO0C12628g			CAGL0G03201g	Scas_716.27d
Anc_3.440		YPR116W			Scas_705.18	CAGL0D04488g	Sbay_636.16	YPR116W	Kwal_55.20543	KLTH0E05500g	SAKL0F06358g	AAR088W	KLLA0D15125g	ZYRO0C12650g					Kpol_1018.131
Anc_3.441	YGR098C								Kwal_55.20535	KLTH0E05478g	SAKL0F06380g	AAR089C	KLLA0D15136g	ZYRO0C12672g	YGR098C	Sbay_642.30	CAGL0G03223g	Scas_716.27	Kpol_1018.129
Anc_3.442	YGR099W			Kpol_359.10					Kwal_55.20529	KLTH0E05456g	SAKL0F06402g	AAR090W	KLLA0D15158g	ZYRO0C12694g	YGR099W	Sbay_642.31	CAGL0G07755g	Scas_716.26
Anc_3.443		YPR117W			Scas_705.17	CAGL0D04510g	Sbay_636.15	YPR117W	Kwal_55.20516	KLTH0E05434g	SAKL0F06424g		KLLA0D15180g	ZYRO0C12716g					Kpol_1018.128
Anc_3.444	YGR100W			Kpol_359.9					Kwal_55.20508	KLTH0E05412g	SAKL0F06446g	AAR091W	KLLA0D15202g	ZYRO0C12738g	YGR100W	Sbay_642.32	CAGL0G07777g	Scas_716.25
Anc_3.445	YGR101W			Kpol_359.8					Kwal_55.20505	KLTH0E05390g	SAKL0F06468g	AAR092W	KLLA0D15224g	ZYRO0C12760g	YGR101W	Sbay_642.33	CAGL0G07799g	Scas_716.24
Anc_3.446	YGR102C			Kpol_359.7					Kwal_55.20503	KLTH0E05368g	SAKL0F06490g	AAR093C	KLLA0D15246g	ZYRO0C12782g	YGR102C	Sbay_642.34	CAGL0G07821g	Scas_716.23
Anc_3.447	YGR103W			Kpol_359.6					Kwal_55.20498	KLTH0E05346g	SAKL0F06512g	AAR094W	KLLA0D15268g	ZYRO0C12804g	YGR103W	Sbay_642.35	CAGL0G07843g	Scas_716.22
Anc_3.448	YGR104C			Kpol_359.5					Kwal_55.20496	KLTH0E05324g	SAKL0F06534g	AAR095C	KLLA0D15290g	ZYRO0C12826g	YGR104C	Sbay_642.36	CAGL0G07865g	Scas_716.21
Anc_3.449	YGR105W			Kpol_359.4					Kwal_55.20495	KLTH0E05302g	SAKL0F06556g	AAR096W	KLLA0D15312g	ZYRO0C12848g	YGR105W	Sbay_642.37	CAGL0G07881g	Scas_716.20
Anc_3.450	YGR106C			Kpol_359.3					Kwal_55.20494	KLTH0E05280g	SAKL0F06578g	AAR097C	KLLA0D15334g	ZYRO0C12870g	YGR106C	Sbay_642.38	CAGL0G07887g	Scas_716.19
Anc_3.451		YPR118W		Kpol_359.2	Scas_705.16	CAGL0D04576g	Sbay_636.14	YPR118W	Kwal_55.20487	KLTH0E05236g	SAKL0F06622g	AAR098W	KLLA0D15455g	ZYRO0C12936g
Anc_3.452	YGR108W	YPR119W			Scas_705.15	CAGL0D04620g		YPR119W	Kwal_55.20479	KLTH0E05192g	SAKL0F06666g	AAR099W	KLLA0D15543g	ZYRO0C06138g	YGR108W	Sbay_642.39	CAGL0M11044g	Scas_716.18d	Kpol_1006.2
Anc_3.453	YGR109C	YPR120C		Kpol_359.1	Scas_705.15d	CAGL0D04642g	Sbay_636.13	YPR120C	Kwal_55.20474	KLTH0E05170g	SAKL0F06688g	AAR100C	KLLA0D15565g	ZYRO0C06160g	YGR109C		CAGL0M11066g	Scas_716.18	Kpol_1006.3
Anc_3.454	YGR110W					CAGL0L04686g			Kwal_27.12317	KLTH0E13948g	SAKL0B06116g	ABL019W	KLLA0B12914g	ZYRO0C06270g	YGR110W	Sbay_642.40		Scas_716.6	Kpol_1035.9
Anc_3.455		YPR122W			Scas_705.14	CAGL0D04686g	Sbay_636.12	YPR122W	Kwal_55.20464	KLTH0E05104g	SAKL0F06886g	AGR251C	KLLA0D15631g	ZYRO0C06336g					Kpol_1050.88
Anc_3.456	YGR111W					CAGL0L04708g			Kwal_55.20461	KLTH0E05082g	SAKL0F06908g	AGR250C	KLLA0D15653g	ZYRO0C06358g	YGR111W	Sbay_642.41		Scas_716.7	Kpol_1050.89
Anc_3.457	YGR112W					CAGL0L04730g			Kwal_55.21076	KLTH0F13970g	SAKL0F03828g	AAR028W	KLLA0B11451g	ZYRO0C06380g	YGR112W	Sbay_642.42		Scas_716.8	Kpol_1050.90
Anc_3.458	YGR113W					CAGL0L04752g			Kwal_55.21080	KLTH0F13992g	SAKL0F03806g	AAR029W	KLLA0B11429g	ZYRO0C06402g	YGR113W	Sbay_642.43		Scas_716.9	Kpol_1050.91
Anc_3.459		YPR124W			Scas_705.13	CAGL0D04708g	Sbay_636.11	YPR124W	Kwal_55.21085	KLTH0F14014g	SAKL0F03784g	AAR030W	KLLA0B11407g	ZYRO0C06424g					Kpol_1050.92
Anc_3.460	YGR116W				Scas_705.12	CAGL0L04774g			Kwal_55.21088	KLTH0F14036g	SAKL0F03762g	AAR031W	KLLA0B11385g	ZYRO0C06446g	YGR116W	Sbay_642.44			Kpol_1050.93
Anc_3.461		YPR125W			Scas_705.11	CAGL0D04730g	Sbay_636.10	YPR125W	Kwal_55.21103	KLTH0F14080g	SAKL0F03718g	AAR032W	KLLA0B11341g						Kpol_1050.94
Anc_3.462		YPR127W		Kpol_1039.78	Scas_705.10	CAGL0D04752g	Sbay_636.9	YPR127W	Kwal_26.9322	KLTH0D13750g	SAKL0F03696g	AAR033W	KLLA0B09658g	ZYRO0C06468g
Anc_3.463		YPR128C			Scas_705.9	CAGL0D04774g	Sbay_636.8	YPR128C	Kwal_55.21106	KLTH0F14102g	SAKL0F03674g	ADR036C	KLLA0B11319g	ZYRO0C06490g					Kpol_1050.95
Anc_3.464		YPR129W		Kpol_1039.77		CAGL0L04796g	Sbay_636.7	YPR129W	Kwal_55.21109	KLTH0F14124g	SAKL0F03652g	ADR037W	KLLA0B11297g	ZYRO0B04686g				Scas_716.10
Anc_3.465		YPR131C		Kpol_1039.76	Scas_705.8	CAGL0D04796g	Sbay_636.6	YPR131C	Kwal_55.21111	KLTH0F14146g	SAKL0F03630g	ADR038C	KLLA0B11275g	ZYRO0B04664g
Anc_3.466	YGR117C			Kpol_1039.75		CAGL0L04818g			Kwal_55.21114	KLTH0F14168g	SAKL0F03608g	ADR040C	KLLA0B11253g	ZYRO0B04642g	YGR117C	Sbay_642.45		Scas_716.11
Anc_3.467	YGR118W	YPR132W		Kpol_1039.74	Scas_705.7	CAGL0L04840g		YPR132W		KLTH0F14190g	SAKL0F03586g	AAR108C	KLLA0B11231g	ZYRO0B04598g	YGR118W			Scas_716.12	Kpol_1050.96
Anc_3.468		YPR133C		Kpol_1039.73	Scas_705.6	CAGL0D04818g	Sbay_636.4	YPR133C	Kwal_55.21121	KLTH0F14212g	SAKL0F03564g	AAR107W	KLLA0B11209g	ZYRO0B04576g
Anc_3.469		YPR133W-A		Kpol_1039.72	Scas_705.5	CAGL0D04834g		YPR133W-A	Kwal_55.21123	KLTH0F14234g	SAKL0F03542g	AAR106C	KLLA0B11187g	ZYRO0B04554g
Anc_3.470		YPR134W			Scas_705.4		Sbay_636.2	YPR134W	Kwal_55.21124	KLTH0F14256g	SAKL0F03520g		KLLA0B11165g	ZYRO0B04532g
Anc_3.471	YGR119C					CAGL0L04862g			Kwal_55.21126	KLTH0F14278g	SAKL0F03498g	AAR105W	KLLA0B11143g	ZYRO0B04510g	YGR119C	Sbay_642.47		Scas_716.13	Kpol_1050.97
Anc_3.472	YGR120C					CAGL0L04884g			Kwal_55.21130	KLTH0F14300g	SAKL0F03476g	AAR104W	KLLA0B11121g	ZYRO0B04488g	YGR120C	Sbay_642.48		Scas_716.14	Kpol_1050.98
Anc_3.473		YPR135W			Scas_705.3	CAGL0D04862g		YPR135W	Kwal_55.21133	KLTH0F14322g	SAKL0F03454g	AAR103C	KLLA0B11099g	ZYRO0B04466g					Kpol_1050.99
Anc_3.474		YPR137W			Scas_705.2	CAGL0D04884g	Sbay_475.7	YPR137W	Kwal_55.21144	KLTH0F14344g	SAKL0F03432g	AAR102C	KLLA0B11077g	ZYRO0B04444g					Kpol_1050.100
Anc_3.475	YGR121C	YPR138C			Scas_705.1	CAGL0D04928g	Sbay_475.6	YPR138C	Kwal_55.21150	KLTH0F14410g	SAKL0F03278g	AAR082W	KLLA0B11033g	ZYRO0B04400g	YGR121C	Sbay_642.49	CAGL0I10747g		Kpol_1050.101
Anc_3.476	YGR122W			Kpol_505.36					Kwal_55.21157	KLTH0F14432g	SAKL0F03256g	AAR081C	KLLA0B11011g	ZYRO0B04356g	YGR122W	Sbay_642.50	CAGL0I10725g	Scas_716.17
Anc_3.477		YPR139C		Kpol_505.37	Scas_676.10	CAGL0D04950g	Sbay_475.5	YPR139C	Kwal_55.21160	KLTH0F14454g	SAKL0F03234g	AGR255W	KLLA0B11000g	ZYRO0B04334g
Anc_3.478		YPR140W		Kpol_505.38	Scas_676.11	CAGL0D04972g	Sbay_475.4	YPR140W	Kwal_55.21162	KLTH0F14476g	SAKL0F03212g	AGR254C	KLLA0B10978g	ZYRO0B04312g
Anc_3.479		YPR141C		Kpol_505.39	Scas_676.12	CAGL0D04994g	Sbay_475.3	YPR141C	Kwal_55.21164	KLTH0F14498g	SAKL0F03168g	AGR253W	KLLA0B10956g	ZYRO0B04290g					Kpol_1050.103
Anc_3.480		YPR143W		Kpol_505.40	Scas_676.13	CAGL0D05016g	Sbay_475.2	YPR143W	Kwal_55.21172	KLTH0F14520g	SAKL0F03146g	AGR252C	KLLA0B10934g	ZYRO0B04268g
Anc_3.481	YGR123C			Kpol_505.41	Scas_676.14	CAGL0D05060g			Kwal_55.21175	KLTH0F14542g	SAKL0F03102g	AAR083C	KLLA0B10912g	ZYRO0B04224g	YGR123C	Sbay_642.51
Anc_3.482		YPR144C			Scas_676.15			YPR144C	Kwal_55.21179	KLTH0F14586g	SAKL0F03014g	ADR171C	KLLA0B10890g	ZYRO0B04180g			CAGL0I10670g		Kpol_1017.12
Anc_3.483	YGR124W	YPR145W		Kpol_480.19	Scas_676.16		Sbay_474.2	YPR145W	Kwal_55.21187	KLTH0F14630g	SAKL0F02970g	AFR303W	KLLA0B10868g	ZYRO0B04136g	YGR124W	Sbay_642.52	CAGL0I10648g
Anc_3.484		YPR145C-A		Kpol_YGOB_YPR145C-A	Scas_YGOB_YPR145C-A		Sbay_YGOB_YPR145C-A	YPR145C-A				Agos_YGOB_YPR145C-A
Anc_3.485	YGR125W			Kpol_480.18					Kwal_55.21201	KLTH0F14674g	SAKL0F02926g	AFR304W	KLLA0E04731g	ZYRO0C07986g	YGR125W	Sbay_642.53	CAGL0I10626g	Scas_716.15
Anc_3.486	YGR126W								Kwal_55.21215	KLTH0F14696g	SAKL0F02904g		KLLA0E04709g		YGR126W		CAGL0I10604g	Scas_716.5	Kpol_1017.10
Anc_3.487	YGR127W								Kwal_55.21217	KLTH0F14718g	SAKL0F02882g	AFR305W	KLLA0E04687g	ZYRO0D10098g	YGR127W	Sbay_495.2	CAGL0I10582g	Scas_716.4	Kpol_1017.9
Anc_3.488		YPR147C		Kpol_480.17	Scas_676.17	CAGL0L08514g	Sbay_474.3	YPR147C	Kwal_55.21219	KLTH0F14740g	SAKL0F02860g	AFR306C		ZYRO0D10076g
Anc_3.489	YGR128C			Kpol_480.16					Kwal_55.21222	KLTH0F14762g	SAKL0F02838g	AFR307C	KLLA0E04665g	ZYRO0D10054g	YGR128C	Sbay_495.3	CAGL0I10560g	Scas_716.3
Anc_3.490	YGR129W			Kpol_480.15					Kwal_55.21226	KLTH0F14784g	SAKL0F02816g	AFR308W	KLLA0E04643g	ZYRO0D10032g	YGR129W	Sbay_495.4	CAGL0I10538g	Scas_716.2
Anc_3.491		YPR148C			Scas_676.18	CAGL0L08492g	Sbay_474.4	YPR148C	Kwal_55.21227	KLTH0F14806g	SAKL0F02794g	AFR309C	KLLA0E04621g	ZYRO0D10010g					Kpol_1017.7
Anc_3.492	YGR130C			Kpol_480.14	Scas_676.18d				Kwal_55.21229	KLTH0F14828g	SAKL0F02772g	AFR310C	KLLA0D16236g	ZYRO0D09988g	YGR130C	Sbay_495.5	CAGL0I10516g	Scas_716.1
Anc_3.493	YGR131W	YPR149W			Scas_676.19	CAGL0L08448g	Sbay_474.5	YPR149W	Kwal_55.21238	KLTH0F14850g	SAKL0F02750g	AFR312W	KLLA0D16280g	ZYRO0D09966g	YGR131W	Sbay_495.6	CAGL0I10494g		Kpol_1017.6
Anc_3.494	YGR132C								Kwal_55.21240	KLTH0F14872g	SAKL0F02728g	AFR313C	KLLA0D16302g	ZYRO0D09900g	YGR132C	Sbay_495.7	CAGL0I10472g	Scas_712.60	Kpol_1017.5
Anc_3.495	YGR133W			Kpol_480.13					Kwal_55.21246	KLTH0F14894g	SAKL0F02706g	AFR314W	KLLA0E04027g	ZYRO0D09878g	YGR133W	Sbay_495.8	CAGL0I10450g	Scas_712.59
Anc_3.496		YPR151C			Scas_676.20	CAGL0L08426g	Sbay_474.6	YPR151C	Kwal_55.21248	KLTH0F14938g	SAKL0F02618g	AFR315C	KLLA0E03983g	ZYRO0D09812g					Kpol_1017.4
Anc_3.497	YGR134W			Kpol_480.12					Kwal_47.18886	KLTH0G02442g	SAKL0F02596g	AFR316W	KLLA0E03961g	ZYRO0D09790g	YGR134W	Sbay_495.9	CAGL0I10428g	Scas_712.58
Anc_3.498		YPR152C		Kpol_480.11	Scas_676.21	CAGL0L08404g	Sbay_474.7	YPR152C	Kwal_47.18895	KLTH0G02398g	SAKL0F02552g	AFR317C	KLLA0E03939g	ZYRO0D09768g
Anc_3.499	YGR135W			Kpol_480.10					Kwal_47.18898	KLTH0G02376g	SAKL0F02530g	AFR318W	KLLA0E03917g	ZYRO0D09746g	YGR135W	Sbay_495.10	CAGL0I10406g	Scas_712.57
Anc_3.500		YPR153W		Kpol_480.9	Scas_676.22	CAGL0L08382g		YPR153W	Kwal_47.18903	KLTH0G02354g	SAKL0F02508g	AFR319W	KLLA0E03895g	ZYRO0D09724g
Anc_3.501	YGR136W	YPR154W		Kpol_480.8	Scas_676.23	CAGL0F04829g	Sbay_654.1	YPR154W	Kwal_47.18905	KLTH0G02332g	SAKL0F02486g	AFR320W	KLLA0E03873g	ZYRO0D09702g	YGR136W	Sbay_495.11
Anc_3.502		YPR155C		Kpol_480.7	Scas_676.24	CAGL0F04851g	Sbay_654.2	YPR155C	Kwal_47.18907	KLTH0G02310g	SAKL0F02464g	AFR321C	KLLA0E03851g	ZYRO0D09680g
Anc_3.503	YGR138C	YPR156C			Scas_676.25		Sbay_654.3	YPR156C	Kwal_47.18919	KLTH0G02266g	SAKL0F02442g	AFR322C	KLLA0E03829g	ZYRO0G19646g	YGR138C		CAGL0I10384g	Scas_712.56	Kpol_1017.3
Anc_3.504	YGR140W								Kwal_47.18929	KLTH0G02244g	SAKL0F02420g	AFR323W	KLLA0E03807g	ZYRO0G19624g	YGR140W	Sbay_492.4	CAGL0I10318g	Scas_712.54	Kpol_1017.2
Anc_3.505	YGR141W	YPR157W		Kpol_480.6	Scas_676.26		Sbay_654.4	YPR157W	Kwal_47.18937	KLTH0G02222g	SAKL0F02398g	AFR324W	KLLA0E03785g	ZYRO0G19602g	YGR141W	Sbay_492.3	CAGL0I10296g	Scas_712.53
Anc_3.506	YGR142W	YPR158W		Kpol_480.5	Scas_676.27		Sbay_654.5	YPR158W	Kwal_47.18943	KLTH0G02200g	SAKL0F02376g	AFR325W	KLLA0E03763g	ZYRO0G19580g	YGR142W	Sbay_492.2	CAGL0I10010g	Scas_712.52	Kpol_1017.1
Anc_3.507				Kpol_480.4					Kwal_47.18946	KLTH0G02156g	SAKL0F02332g	AFR544W	KLLA0E03719g	ZYRO0C13002g
Anc_3.508	YGR143W	YPR159W		Kpol_480.3	Scas_676.28	CAGL0F04873g	Sbay_654.6	YPR159W	Kwal_47.18953	KLTH0G02112g	SAKL0F02310g	AFR545W	KLLA0E03697g	ZYRO0C12980g	YGR143W	Sbay_492.1	CAGL0I10054g	Scas_712.51
Anc_3.509	YGL201C			Kpol_278.4					Kwal_47.18966	KLTH0G02068g	SAKL0F02244g	AFR546W	KLLA0F10087g	ZYRO0C06072g	YGL201C	Sbay_674.8	CAGL0J06424g	Scas_712.49
Anc_3.510		YPR160W		Kpol_278.3	Scas_676.29	CAGL0F04895g	Sbay_654.7	YPR160W	Kwal_47.18970	KLTH0G02046g	SAKL0F02222g	AFR547W	KLLA0F10065g	ZYRO0C06050g
Anc_3.511	YGL202W			Kpol_278.2					Kwal_47.18982	KLTH0G02002g	SAKL0F02156g	AFR548C	KLLA0F10021g	ZYRO0C06028g	YGL202W	Sbay_674.7	CAGL0G01254g	Scas_712.48
Anc_3.512	YGL203C								Kwal_47.18993	KLTH0G01980g	SAKL0F02134g	AFR549W	KLLA0F09999g	ZYRO0C06006g	YGL203C	Sbay_674.6	CAGL0G01232g	Scas_712.47	Kpol_1041.46
Anc_3.513		YER026C			Scas_676.30	CAGL0C03069g	Sbay_645.11	YER026C	Kwal_47.19001	KLTH0G01936g	SAKL0F02090g	AER357C	KLLA0F09955g	ZYRO0C05962g				Scas_712.45	Kpol_1035.53
Anc_3.514	YGL205W					CAGL0A03740g			Kwal_47.19009	KLTH0G01914g	SAKL0F02068g	AER358C	KLLA0F09933g	ZYRO0E08338g	YGL205W	Sbay_674.5		Scas_712.44	Kpol_1035.54
Anc_3.515	YGL206C			Kpol_423.16	Scas_676.31	CAGL0A03718g			Kwal_47.19023	KLTH0G01892g	SAKL0F02046g	AER359W	KLLA0F09911g	ZYRO0E08360g	YGL206C	Sbay_674.4
Anc_3.516	YGL207W				Scas_687.35	CAGL0C03047g			Kwal_47.19034	KLTH0G01870g	SAKL0F02024g	AER360C	KLLA0F09889g	ZYRO0E08382g	YGL207W	Sbay_674.3			Kpol_195.1
Anc_3.517	YGL208W	YER027C			Scas_687.34	CAGL0A03696g	Sbay_645.10	YER027C	Kwal_47.19040	KLTH0G01848g	SAKL0F02002g	AER361C	KLLA0B00583g	ZYRO0E08404g	YGL208W	Sbay_674.2	CAGL0K09350g	Scas_712.43	Kpol_195.2
Anc_3.518	YGL209W	YER028C		Kpol_423.15	Scas_687.33	CAGL0C02519g	Sbay_645.9	YER028C	Kwal_47.19045	KLTH0G01826g	SAKL0F01980g			ZYRO0E08426g	YGL209W	Sbay_674.1	CAGL0K09372g	Scas_712.42	Kpol_1050.19
Anc_3.519		YER029C		Kpol_423.14	Scas_687.32	CAGL0C02497g	Sbay_645.8	YER029C	Kwal_47.19051	KLTH0G01804g	SAKL0F01958g	AER432C	KLLA0B00627g	ZYRO0E08448g
Anc_3.520		YER030W		Kpol_423.13	Scas_687.31	CAGL0C02475g	Sbay_645.7	YER030W	Kwal_47.19052	KLTH0G01782g	SAKL0F01936g	AER433W	KLLA0B00649g	ZYRO0E08470g
Anc_3.521	YGL210W	YER031C		Kpol_423.12		CAGL0C02453g	Sbay_645.6	YER031C	Kwal_47.19055	KLTH0G01760g	SAKL0F01914g	AER434C	KLLA0B00671g	ZYRO0E08492g	YGL210W		CAGL0K09394g	Scas_712.41
Anc_3.522		YER032W		Kpol_423.11	Scas_687.30	CAGL0C02431g	Sbay_645.5	YER032W	Kwal_47.19059	KLTH0G01738g	SAKL0F01892g	AER435W	KLLA0B00693g	ZYRO0E08514g
Anc_3.523		YER033C		Kpol_423.10	Scas_687.29	CAGL0C02409g	Sbay_645.4	YER033C	Kwal_47.19067	KLTH0G01716g	SAKL0F01870g	AER436C	KLLA0B00715g	ZYRO0E08536g
Anc_3.524	YGL211W								Kwal_47.19072	KLTH0G01694g	SAKL0F01848g	AER437C	KLLA0B00737g	ZYRO0E08558g	YGL211W	Sbay_398.2	CAGL0K09416g	Scas_712.40	Kpol_1050.20
Anc_3.525	YGL212W								Kwal_47.19079	KLTH0G01672g	SAKL0F01826g	AER438C	KLLA0A01672g	ZYRO0E08580g	YGL212W		CAGL0I07095g	Scas_712.33	Kpol_1050.21
Anc_3.526	YGL213C								Kwal_47.19083	KLTH0G01650g	SAKL0F01804g	AER439W	KLLA0A01650g	ZYRO0E08602g	YGL213C	Sbay_413.2	CAGL0I07073g	Scas_712.34	Kpol_1050.22
Anc_3.527	YGL215W			Kpol_423.9					Kwal_47.19087	KLTH0G01628g	SAKL0F01782g	AER440C	KLLA0A01628g	ZYRO0E08646g	YGL215W	Sbay_413.1	CAGL0I07051g	Scas_712.35
Anc_3.528	YGL216W			Kpol_423.8					Kwal_47.19093	KLTH0G01606g	SAKL0F01760g	AER441C	KLLA0A01606g	ZYRO0E08668g	YGL216W		CAGL0I07029g	Scas_712.36
Anc_3.529	YGL219C								Kwal_47.19100	KLTH0G01562g	SAKL0F01716g	AER442W	KLLA0A01573g	ZYRO0E08690g	YGL219C		CAGL0I07007g	Scas_712.37	Kpol_1050.23
Anc_3.530	YGL220W			Kpol_423.7					Kwal_47.19106	KLTH0G01540g	SAKL0F01694g	AGR232C	KLLA0A01551g	ZYRO0E08712g	YGL220W		CAGL0I06985g	Scas_712.38
Anc_3.531	YGL221C			Kpol_423.6					Kwal_47.19107	KLTH0G01518g	SAKL0F01672g	AGR233W	KLLA0A01518g	ZYRO0E08734g	YGL221C	Sbay_621.37	CAGL0I06963g	Scas_712.32
Anc_3.532		YER034W			Scas_687.28	CAGL0C02387g	Sbay_645.3	YER034W	Kwal_47.19110	KLTH0G01496g	SAKL0F01650g	AGR234W	KLLA0A01496g	ZYRO0E08756g					Kpol_1050.24
Anc_3.533	YGL222C	YER035W		Kpol_423.5	Scas_687.27d		Sbay_645.2	YER035W	Kwal_47.19111	KLTH0G01474g	SAKL0F01628g	AFR231W	KLLA0A01474g	ZYRO0E08778g	YGL222C	Sbay_621.36	CAGL0I06941g	Scas_712.31	Kpol_1050.25
Anc_3.534		YER036C				CAGL0C02343g		YER036C	Kwal_47.19116	KLTH0G01452g	SAKL0F01606g	AFR232C	KLLA0A01452g	ZYRO0E08800g				Scas_712.29	Kpol_1050.26
Anc_3.535	YGL223C			Kpol_423.4					Kwal_47.19143	KLTH0G01408g	SAKL0F01584g	AFR233W	KLLA0A01430g	ZYRO0E08822g	YGL223C	Sbay_621.35	CAGL0I06919g	Scas_712.27
Anc_3.536	YGL224C	YER037W		Kpol_423.3	Scas_687.27	CAGL0C02321g	Sbay_609.34	YER037W	Kwal_47.19146	KLTH0G01386g	SAKL0F01562g	AFR234W	KLLA0A01408g	ZYRO0E08844g	YGL224C	Sbay_621.34	CAGL0H09218g	Scas_712.26	Kpol_1050.27
Anc_3.537		YER038C		Kpol_423.2	Scas_687.26	CAGL0C02299g	Sbay_609.33	YER038C	Kwal_47.19149	KLTH0G01364g	SAKL0F01540g	AFR235C	KLLA0A01386g	ZYRO0E08866g
Anc_3.538	YGL225W	YER039C		Kpol_423.1	Scas_687.25		Sbay_609.32	YER039C	Kwal_47.19154	KLTH0G01342g	SAKL0F01518g	AFR236C	KLLA0A01364g	ZYRO0E08888g	YGL225W	Sbay_621.33	CAGL0H09196g	Scas_712.25	Kpol_1050.28
Anc_3.539		YER040W			Scas_687.24	CAGL0C02277g	Sbay_609.31	YER040W	Kwal_47.19160	KLTH0G01320g	SAKL0F01496g	AFR237W	KLLA0A01342g	ZYRO0E08910g					Kpol_483.22
Anc_3.540		YER041W		Kpol_507.16	Scas_687.23	CAGL0C02255g	Sbay_609.30	YER041W	Kwal_47.19168	KLTH0G01298g	SAKL0F01474g	AFR238W	KLLA0A01320g	ZYRO0E08932g					Kpol_483.23
Anc_3.541		YER042W			Scas_687.22	CAGL0C02233g	Sbay_609.29	YER042W	Kwal_47.19170	KLTH0G01276g	SAKL0F01452g	AFR239W	KLLA0A01309g	ZYRO0E08954g					Kpol_460.1
Anc_3.542	YGL226W								Kwal_47.19171	KLTH0G01254g	SAKL0F01430g	AFR240C	KLLA0A01297g	ZYRO0E08976g	YGL226W	Sbay_621.31	CAGL0I04136g	Scas_712.24	Kpol_460.2
Anc_3.543	YGL226C-A									KLTH0G01232g	SAKL0F01408g	AFR241W	KLLA0A01287g	ZYRO0E08998g	YGL226C-A		CAGL0I04125g	Scas_712.23d	Kpol_460.3
Anc_3.544	YGL227W								Kwal_47.19173	KLTH0G01210g	SAKL0F01386g	AFR242C	KLLA0A01221g	ZYRO0E09020g	YGL227W	Sbay_621.29	CAGL0I04114g	Scas_712.23	Kpol_460.4
Anc_3.545		YER043C			Scas_687.21	CAGL0C02189g	Sbay_609.28	YER043C	Kwal_47.19180	KLTH0G01188g	SAKL0F01364g	AFR243C	KLLA0A01199g	ZYRO0E09042g					Kpol_460.5
Anc_3.546	YGL228W	YFR039C		Kpol_507.15	Scas_687.20	CAGL0C02167g	Sbay_628.16	YFR039C	Kwal_47.19184	KLTH0G01166g	SAKL0F01342g	AFR244C	KLLA0A01177g	ZYRO0E09064g	YGL228W	Sbay_621.28	CAGL0I04092g	Scas_712.22	Kpol_460.6
Anc_3.547	YGL229C	YFR040W		Kpol_507.14	Scas_687.19	CAGL0C02145g	Sbay_628.15	YFR040W	Kwal_47.19191	KLTH0G01144g	SAKL0F01320g	AFR245W	KLLA0A01155g	ZYRO0E09086g	YGL229C	Sbay_621.27		Scas_712.21	Kpol_460.7
Anc_3.548		YFR041C			Scas_687.18	CAGL0C02123g	Sbay_628.14	YFR041C	Kwal_47.19198	KLTH0G01122g	SAKL0F01298g	AFR246C	KLLA0A01133g	ZYRO0E09108g					Kpol_460.8
Anc_3.549		YFR042W			Scas_687.17	CAGL0C02101g	Sbay_628.13	YFR042W	Kwal_47.19203		SAKL0F01276g	AFR247W	KLLA0A01111g	ZYRO0E09130g					Kpol_460.9
Anc_3.550		YFR043C			Scas_699.39	CAGL0C02079g	Sbay_628.12	YFR043C	Kwal_47.19204	KLTH0G01100g	SAKL0F01254g	AFR248C	KLLA0A01089g	ZYRO0E09152g					Kpol_460.10
Anc_3.551	YGL230C								Kwal_YGOB_YGL230C	KLTH0G01078g	SAKL0F01232g			ZYRO0E09174g	YGL230C	Sbay_621.26		Scas_YGOB_YGL230C	Kpol_YGOB_YGL230C
Anc_3.552	YGL231C								Kwal_47.19210	KLTH0G01056g	SAKL0F01210g	AFR249W	KLLA0A01067g	ZYRO0E09196g	YGL231C	Sbay_621.25	CAGL0H07953g	Scas_712.20	Kpol_460.11
Anc_3.553	YGL232W								Kwal_47.19212	KLTH0G01034g	SAKL0F01188g	AFR250C	KLLA0A01045g	ZYRO0E09218g	YGL232W		CAGL0H07931g	Scas_712.19	Kpol_460.12
Anc_3.554	YGL233W								Kwal_47.19214	KLTH0G01012g	SAKL0F01166g	AFR251C	KLLA0A01023g	ZYRO0E09240g	YGL233W	Sbay_621.23	CAGL0H07909g	Scas_712.18	Kpol_460.13
Anc_3.555		YFR044C			Scas_687.16	CAGL0C02035g	Sbay_628.11	YFR044C	Kwal_47.19220	KLTH0G00990g	SAKL0F01100g	AFR252C	KLLA0A01001g	ZYRO0E09262g					Kpol_460.14
Anc_3.556		YFR045W			Scas_687.15	CAGL0C02013g	Sbay_628.10	YFR045W	Kwal_47.19228	KLTH0G00968g	SAKL0F01078g	AFR253W	KLLA0A00979g	ZYRO0E09284g					Kpol_460.15
Anc_3.557	YGL234W								Kwal_47.19231	KLTH0G00946g	SAKL0F01056g	AFR254C	KLLA0A00957g	ZYRO0E09306g	YGL234W	Sbay_621.22	CAGL0H07887g	Scas_712.17	Kpol_460.16
Anc_3.558	YGL236C			Kpol_507.13					Kwal_47.19236	KLTH0G00924g	SAKL0F01034g	AFR255W	KLLA0A00935g	ZYRO0E09328g	YGL236C	Sbay_621.21	CAGL0H07865g	Scas_712.16
Anc_3.559		YFR046C				CAGL0C01991g	Sbay_628.9	YFR046C	Kwal_47.19240	KLTH0G00902g	SAKL0F01012g	AFR256C	KLLA0A00913g	ZYRO0E09350g					Kpol_460.17
Anc_3.560	YGL237C			Kpol_507.12					Kwal_47.19244	KLTH0G00880g	SAKL0F00990g	AFR257W	KLLA0A00891g	ZYRO0E09372g	YGL237C	Sbay_621.20	CAGL0H07843g	Scas_712.15
Anc_3.561	YGL238W								Kwal_47.19247	KLTH0G00858g	SAKL0F00968g	AFR273W	KLLA0A00869g	ZYRO0E09394g	YGL238W	Sbay_621.19	CAGL0H07821g	Scas_712.14	Kpol_460.18
Anc_3.562	YGL240W								Kwal_47.19253	KLTH0G00836g	SAKL0F00946g	AFR272W	KLLA0A00847g	ZYRO0E09416g	YGL240W		CAGL0H07799g	Scas_712.13	Kpol_460.19
Anc_3.563		YFR047C			Scas_687.14d		Sbay_628.8	YFR047C	Kwal_47.19256	KLTH0G00814g	SAKL0F00924g	AFR271W		ZYRO0E09438g					Kpol_380.5
Anc_3.564	YGL241W				Scas_687.14				Kwal_47.19258	KLTH0G00792g	SAKL0F00880g	AFR269W	KLLA0A00803g	ZYRO0E09460g	YGL241W	Sbay_621.17	CAGL0H07777g		Kpol_380.6
Anc_3.565	YGL242C			Kpol_507.11	Scas_687.13				Kwal_47.19262	KLTH0G00770g	SAKL0F00858g	AFR268C	KLLA0A00781g	ZYRO0E09482g	YGL242C	Sbay_621.16	CAGL0H07755g
Anc_3.566	YGL243W								Kwal_47.19263	KLTH0G00748g	SAKL0F00836g	AFR267W	KLLA0A00759g	ZYRO0E09504g	YGL243W	Sbay_621.15	CAGL0H07733g	Scas_712.12	Kpol_380.7
Anc_3.567	YGL244W			Kpol_507.10					Kwal_47.19265	KLTH0G00726g	SAKL0F00814g	AFR266W	KLLA0A00737g	ZYRO0E09526g	YGL244W	Sbay_621.14	CAGL0H07711g	Scas_712.11
Anc_3.568		YFR048W		Kpol_507.9	Scas_687.12	CAGL0C01969g	Sbay_628.7	YFR048W	Kwal_47.19268	KLTH0G00704g	SAKL0F00770g	AFR265C	KLLA0A00715g	ZYRO0E09548g
Anc_3.569	YGL245W			Kpol_507.8		CAGL0C01947g			Kwal_47.19272	KLTH0G00682g	SAKL0F00748g	AFR264W	KLLA0A00682g	ZYRO0E09570g	YGL245W	Sbay_621.13		Scas_712.10
Anc_3.570	YGL246C					CAGL0C01925g			Kwal_47.19276	KLTH0G00660g	SAKL0F00726g	AFR263C	KLLA0E12893g	ZYRO0E09592g	YGL246C	Sbay_621.12		Scas_712.9	Kpol_380.8
Anc_3.571	YGL247W				Scas_687.11				Kwal_47.19281	KLTH0G00616g	SAKL0F00682g	AFR261W	KLLA0E12871g	ZYRO0E09636g	YGL247W	Sbay_621.11	CAGL0H07689g		Kpol_380.9
Anc_3.572		YFR049W			Scas_687.10	CAGL0A04697g	Sbay_628.6	YFR049W	Kwal_47.19285	KLTH0G00594g	SAKL0F00660g	AFR260C	KLLA0D11550g	ZYRO0E09680g					Kpol_380.10
Anc_3.573	YGL248W								Kwal_47.19286	KLTH0G00572g	SAKL0F00638g	AFR259W	KLLA0D11528g	ZYRO0E09702g	YGL248W	Sbay_621.10	CAGL0H07667g	Scas_712.8	Kpol_380.11
Anc_3.574		YFR050C			Scas_687.9	CAGL0A04719g	Sbay_628.5	YFR050C	Kwal_47.19290	KLTH0G00550g	SAKL0F00616g	AFR258W	KLLA0D11506g	ZYRO0E09724g					Kpol_380.12
Anc_3.575		YFR051C		Kpol_507.7	Scas_687.8	CAGL0A04741g	Sbay_628.4	YFR051C	Kwal_47.19292	KLTH0G00528g	SAKL0F00594g	AFR274C	KLLA0D11396g	ZYRO0E09746g					Kpol_380.13
Anc_3.576	YGL249W			Kpol_507.6							SAKL0F00572g		KLLA0D11418g	ZYRO0E09768g	YGL249W	Sbay_621.9	CAGL0H07645g	Scas_712.7
Anc_3.577	YGL250W								Kwal_47.19298	KLTH0G00506g	SAKL0F00550g	AFR276C	KLLA0D11440g	ZYRO0E09790g	YGL250W	Sbay_621.8	CAGL0H07623g	Scas_712.6	Kpol_489.6
Anc_3.578	YGL251C								Kwal_47.19313		SAKL0F00528g		KLLA0D11462g	ZYRO0E09812g	YGL251C	Sbay_621.7	CAGL0H07601g	Scas_712.5	Kpol_489.5
Anc_3.579	YGL252C			Kpol_507.5	Scas_687.7	CAGL0A04785g			Kwal_47.19309	KLTH0G00484g	SAKL0F00506g	AFR277W	KLLA0D11484g	ZYRO0E09834g	YGL252C	Sbay_621.6		Scas_712.4
Anc_3.580		YFR052W		Kpol_507.4	Scas_687.6	CAGL0A04807g	Sbay_628.3	YFR052W	Kwal_47.19303	KLTH0G00462g	SAKL0F00484g	AFR278W	KLLA0D11374g	ZYRO0E09856g
Anc_3.581	YGL253W	YFR053C		Kpol_507.3	Scas_687.2	CAGL0A04829g	Sbay_628.2	YFR053C	Kwal_47.19321	KLTH0G00440g	SAKL0F00462g	AFR279C	KLLA0D11352g	ZYRO0E09878g	YGL253W	Sbay_621.5	CAGL0H07579g	Scas_712.3

## Sheet: Anc_4
ANC4	Post4A	Post4B		Kpol1	Scas1	Cgla1	Sbay1	Scer1	Kwal	Kthe	Sklu	Agos	Klac	Zrou	Scer2	Sbay2	Cgla2	Scas2	Kpol2
Anc_4.1	YHL039W			Kpol_311.5	Scas_622.13				Kwal_34.15755	KLTH0H16126g	SAKL0H26158g	ADR237C	KLLA0E00441g	ZYRO0G07502g	YHL039W	Sbay_602.7	CAGL0E04070g
Anc_4.2		YLL050C			Scas_622.12			YLL050C	Kwal_34.15758	KLTH0H16104g	SAKL0H26114g	ADR235W	KLLA0E00463g	ZYRO0G07524g			CAGL0E04048g		Kpol_1049.22
Anc_4.3	YHL038C				Scas_622.11				Kwal_34.15761	KLTH0H16060g	SAKL0H26070g			ZYRO0G07568g	YHL038C	Sbay_602.8	CAGL0E04026g
Anc_4.4		YLL049W			Scas_534.3		Sbay_601.13	YLL049W		KLTH0H16082g	SAKL0H26092g	ADR234C	KLLA0E00485g	ZYRO0G07546g
Anc_4.5	YHL036W			Kpol_311.4	Scas_622.10				Kwal_34.15767		SAKL0H26048g	ACL073W	KLLA0E00507g	ZYRO0G07590g	YHL036W	Sbay_602.9	CAGL0E04004g
Anc_4.6	YHL035C	YLL048C		Kpol_311.3	Scas_622.9	CAGL0C03289g		YLL048C	Kwal_34.15770	KLTH0H16038g	SAKL0H26026g	ACL072C	KLLA0E00529g	ZYRO0G07612g	YHL035C	Sbay_602.10	CAGL0E03982g	Scas_552.4	Kpol_1049.23
Anc_4.7	YHL034C	YLL046C		Kpol_311.2	Scas_622.8		Sbay_605.2	YLL046C	Kwal_23.3650	KLTH0F10362g	SAKL0H26004g	ACL071C	KLLA0E00551g	ZYRO0G07634g	YHL034C	Sbay_602.11	CAGL0E03960g		Kpol_175.2
Anc_4.8	YHL033C	YLL045C		Kpol_311.1	Scas_622.7		Sbay_605.3	YLL045C		KLTH0E05632g	SAKL0H25960g	ACL070C	KLLA0E00573g	ZYRO0G07656g	YHL033C	Sbay_602.12	CAGL0E03938g		Kpol_1070.1
Anc_4.9	YHL032C				Scas_622.6				Kwal_52.19444	KLTH0E05654g	SAKL0H25938g	ACL069C	KLLA0E00595g	ZYRO0G07700g	YHL032C	Sbay_602.13	CAGL0E03916g		Kpol_1070.2
Anc_4.10		YLL043W		Kpol_388.1	Scas_622.5	CAGL0C03267g	Sbay_605.4	YLL043W	Kwal_55.20572	KLTH0E05676g	SAKL0H25916g	ACL068W	KLLA0E00617g	ZYRO0G07722g			CAGL0E03894g	Scas_400.1
Anc_4.11	YHL031C			Kpol_388.2	Scas_622.4				Kwal_55.20578	KLTH0E05698g	SAKL0H25894g	ACL067C	KLLA0E00639g	ZYRO0G07744g	YHL031C	Sbay_602.14	CAGL0E03872g
Anc_4.12		YLL042C				CAGL0C03245g	Sbay_605.5	YLL042C	Kwal_55.20579	KLTH0E05720g	SAKL0H25872g	ACL066C	KLLA0E00661g	ZYRO0G07766g				Scas_400.2	Kpol_1070.3
Anc_4.13		YLL041C		Kpol_388.3	Scas_622.3	CAGL0C03223g	Sbay_605.6	YLL041C	Kwal_55.20580	KLTH0E05742g	SAKL0H25850g	ACL065C	KLLA0E00683g	ZYRO0G07788g			CAGL0E03850g	Scas_400.3	Kpol_1070.4
Anc_4.14		YLL040C		Kpol_388.4	Scas_543.1	CAGL0C03201g	Sbay_605.7	YLL040C	Kwal_55.20583	KLTH0E05764g	SAKL0H25828g	ACL064C	KLLA0E00705g	ZYRO0G07810g
Anc_4.15	YHL030W				Scas_622.2				Kwal_55.20598	KLTH0E05830g	SAKL0H25806g	ACL063W	KLLA0E00727g	ZYRO0G07832g	YHL030W	Sbay_602.15	CAGL0E03828g		Kpol_1070.5
Anc_4.16		YLL039C			Scas_622.1	CAGL0D05082g	Sbay_605.8	YLL039C	Kwal_55.20607	KLTH0E05852g	SAKL0H25784g	ACL062C	KLLA0E00749g	ZYRO0G07854g				Scas_604.1	Kpol_1070.6
Anc_4.17		YLL038C		Kpol_388.5	Scas_622.0d		Sbay_605.9	YLL038C	Kwal_55.20611	KLTH0E05874g	SAKL0H25762g	ACL061C	KLLA0D03949g	ZYRO0G07876g			CAGL0E03806g	Scas_604.2
Anc_4.18		YLL036C		Kpol_388.6	Scas_684.27	CAGL0D02772g	Sbay_605.10	YLL036C	Kwal_55.20615	KLTH0E05896g	SAKL0H25740g	ACL060C	KLLA0D03883g	ZYRO0G07898g
Anc_4.19	YHL029C			Kpol_388.7					Kwal_55.20619	KLTH0E05918g	SAKL0H25718g	AFR192W	KLLA0D03861g	ZYRO0G07920g	YHL029C	Sbay_602.16	CAGL0E03784g	Scas_604.3
Anc_4.20	YHL028W				Scas_543.2	CAGL0D02794g			Kwal_55.20627	KLTH0E05940g	SAKL0H25696g	AFR191C	KLLA0E00771g	ZYRO0G07942g	YHL028W				Kpol_1070.7
Anc_4.21	YHL027W			Kpol_388.8					Kwal_55.20634	KLTH0E05962g	SAKL0H25674g	AFR190C	KLLA0E00793g	ZYRO0G07964g	YHL027W		CAGL0E03762g	Scas_604.4
Anc_4.22		YLL035W			Scas_543.3	CAGL0D02816g	Sbay_605.11	YLL035W	Kwal_55.20638	KLTH0E05984g	SAKL0H25652g	AFR189C	KLLA0E00815g	ZYRO0G07986g					Kpol_1044.14
Anc_4.23		YLL034C			Scas_543.4	CAGL0D02838g	Sbay_605.12	YLL034C	Kwal_55.20644	KLTH0E06006g	SAKL0H25630g	AFR188W	KLLA0E00837g	ZYRO0G08008g					Kpol_1044.15
Anc_4.24	YHL026C													ZYRO0G08030g	YHL026C	Sbay_508.2	CAGL0E03740g		Kpol_1044.16
Anc_4.25		YLL033W		Kpol_388.10	Scas_543.5	CAGL0D02860g	Sbay_605.13	YLL033W	Kwal_55.20650	KLTH0E06028g	SAKL0H25608g	AFR187C	KLLA0E00859g	ZYRO0G03608g
Anc_4.26		YLL032C		Kpol_388.11	Scas_543.6	CAGL0G04037g	Sbay_605.14	YLL032C	Kwal_55.20652	KLTH0E06050g	SAKL0H25586g	AFR186W	KLLA0E00881g	ZYRO0G03630g
Anc_4.27	YHL025W								Kwal_55.20660	KLTH0E06072g	SAKL0H25564g	AFR185C	KLLA0E11441g	ZYRO0B01056g	YHL025W	Sbay_508.3	CAGL0E03718g	Scas_604.5	Kpol_1044.17
Anc_4.28		YLL031C		Kpol_478.1		CAGL0G04015g	Sbay_605.15	YLL031C	Kwal_55.20664	KLTH0E06094g	SAKL0H25542g	AGR126C	KLLA0C17534g	ZYRO0B01034g				Scas_604.6	Kpol_1044.18
Anc_4.29		YLL029W		Kpol_478.2	Scas_530.7	CAGL0G03971g	Sbay_605.16	YLL029W	Kwal_55.20694	KLTH0E06160g	SAKL0H25476g	AGL032C	KLLA0F18128g	ZYRO0B01012g				Scas_604.7	Kpol_1044.19
Anc_4.30		YLL028W		Kpol_478.3		CAGL0G03927g	Sbay_605.17	YLL028W	Kwal_55.20686	KLTH0E06138g	SAKL0H25498g		KLLA0F18106g	ZYRO0B00990g			CAGL0E03674g	Scas_604.8	Kpol_1044.21
Anc_4.31		YLL027W			Scas_530.6	CAGL0G03905g	Sbay_605.18	YLL027W	Kwal_55.20697	KLTH0E06182g	SAKL0H25454g	AGL033C	KLLA0F18150g	ZYRO0B00968g			CAGL0E03652g		Kpol_1044.22
Anc_4.32		YLL026W		Kpol_478.4	Scas_530.5	CAGL0G03883g	Sbay_605.19	YLL026W	Kwal_55.20703	KLTH0E06204g	SAKL0H25388g	AGL036C	KLLA0F18194g	ZYRO0B00946g
Anc_4.33	YHL024W			Kpol_478.5	Scas_530.4				Kwal_55.20718	KLTH0E06226g	SAKL0H25366g	AGL038C	KLLA0F18216g	ZYRO0B00924g	YHL024W	Sbay_508.4	CAGL0E03630g
Anc_4.34	YHL023C								Kwal_55.20729	KLTH0E06248g	SAKL0H25344g	AGL039W	KLLA0F18238g	ZYRO0B00902g	YHL023C	Sbay_508.5	CAGL0E03608g	Scas_604.9	Kpol_1044.23
Anc_4.35		YLL024C		Kpol_1054.19		CAGL0G03795g	Sbay_566.14	YLL024C	Kwal_14.2130	KLTH0H08448g	SAKL0H20020g	AFR114W	KLLA0D04224g	ZYRO0B00836g				Scas_604.10
Anc_4.36		YLL023C		Kpol_1054.18	Scas_703.44	CAGL0G03773g	Sbay_566.13	YLL023C	Kwal_14.2135	KLTH0H08470g	SAKL0H20042g	AFR113W	KLLA0D04202g	ZYRO0B00814g
Anc_4.37		YLL022C		Kpol_1054.17	Scas_703.45	CAGL0G03751g	Sbay_566.12	YLL022C	Kwal_14.2141	KLTH0H08492g	SAKL0H20064g	AFR112W	KLLA0D04136g	ZYRO0B00792g
Anc_4.38	YLR314C								Kwal_14.2144	KLTH0H08514g	SAKL0H20086g	AFR111C	KLLA0D04114g	ZYRO0B00770g	YLR314C	Sbay_639.20	CAGL0E03564g	Scas_604.11	Kpol_1027.4
Anc_4.39	YLR313C	YLL021W		Kpol_1041.1	Scas_703.46	CAGL0D06622g	Sbay_566.11	YLL021W	Kwal_14.2150	KLTH0H08602g	SAKL0H20174g	ADL022C	KLLA0C17380g	ZYRO0B00726g	YLR313C	Sbay_639.21	CAGL0E03542g	Scas_604.12	Kpol_1027.3
Anc_4.40	YLR312W-A								Kwal_14.2165	KLTH0H08624g	SAKL0H20196g	ADL023W	KLLA0C17402g	ZYRO0B00704g	YLR312W-A	Sbay_639.22	CAGL0E03520g	Scas_604.13	Kpol_1027.2
Anc_4.41	YLR312C								Kwal_47.17342	KLTH0E07106g	SAKL0H24310g	ADL044W		ZYRO0B00682g	YLR312C	Sbay_639.23		Scas_604.14
Anc_4.42		YLL019C			Scas_703.47	CAGL0D06600g	Sbay_566.10	YLL019C	Kwal_47.17345	KLTH0E07128g	SAKL0H24288g	ADL043C	KLLA0F22297g	ZYRO0B00638g					Kpol_1027.1
Anc_4.43		YLL018C-A			Scas_347.2	CAGL0D06578g	Sbay_566.9	YLL018C-A		KLTH0H09372g	SAKL0H24266g	ADL041C	KLLA0D03971g	ZYRO0B00572g
Anc_4.44		YLL018C			Scas_347.3	CAGL0D06556g	Sbay_566.8	YLL018C	Kwal_14.2303	KLTH0H09394g	SAKL0H24244g	ADL039C	KLLA0D03839g	ZYRO0B00550g					Kpol_1026.33
Anc_4.45	YLR310C	YLL016W		Kpol_414.1	Scas_621.1	CAGL0D06512g	Sbay_566.6	YLL016W	Kwal_14.2313	KLTH0H09416g	SAKL0H24222g	ADL038W	KLLA0D09306g	ZYRO0B00506g	YLR310C	Sbay_639.24	CAGL0E03476g	Scas_604.15	Kpol_1026.32
Anc_4.46	YLR309C				Scas_621.2				Kwal_14.2326	KLTH0H09438g	SAKL0H24200g	ADL037W	KLLA0C17204g	ZYRO0B00484g	YLR309C	Sbay_639.25	CAGL0E03454g		Kpol_1026.31
Anc_4.47	YLR308W				Scas_621.3	CAGL0D06490g			Kwal_14.2329	KLTH0H09482g	SAKL0H24156g	ADL036C	KLLA0C17226g	ZYRO0B00462g	YLR308W	Sbay_639.26	CAGL0E03421g		Kpol_1026.30
Anc_4.48	YLR307C-A								Kwal_YGOB_YLR307C-A	Kthe_YGOB_YLR307C-A	SAKL0H24134g	ADL036WA	KLLA0C17237g	Zrou_YGOB_YLR307C-A	YLR307C-A	Sbay_YGOB_YLR307C-A	Cgla_YGOB_YLR307C-A
Anc_4.49	YLR306W			Kpol_414.2	Scas_621.4	CAGL0D06468g			Kwal_14.2337	KLTH0H09504g	SAKL0H24112g	ADL035C	KLLA0C17248g	ZYRO0G19910g	YLR306W
Anc_4.50	YLR305C			Kpol_414.3	Scas_621.5	CAGL0D06446g			Kwal_26.7421	KLTH0D03608g	SAKL0H24068g	ADL033W	KLLA0C17292g	ZYRO0G19888g	YLR305C	Sbay_639.29
Anc_4.51	YLR304C				Scas_621.6	CAGL0D06424g			Kwal_26.7431	KLTH0D03630g	SAKL0H24046g	ADL032W	KLLA0C17314g	ZYRO0G22154g	YLR304C	Sbay_639.30			Kpol_1026.29
Anc_4.52		YLL015W		Kpol_1041.45			Sbay_566.5	YLL015W			SAKL0H23958g		KLLA0D04059g	ZYRO0G22176g			CAGL0E03355g
Anc_4.53	YLR303W			Kpol_1041.44	Scas_621.18	CAGL0D06402g			Kwal_26.7437	KLTH0D03652g	SAKL0H23892g	ADL031W	KLLA0D04037g	ZYRO0G22198g	YLR303W	Sbay_639.31
Anc_4.54	YGR163W							YGR163W	Kwal_26.7452	KLTH0D03740g	SAKL0H23738g	AGL046C	KLLA0A04708g	ZYRO0G22264g		Sbay_600.18	CAGL0E03311g	Scas_527.5	Kpol_1026.27
Anc_4.55		YGL050W			Scas_621.14	CAGL0D06336g			Kwal_26.7457	KLTH0D03762g	SAKL0H23716g	AGL045W		ZYRO0G22286g	YGL050W				Kpol_1026.26
Anc_4.56	YGR162W	YGL049C		Kpol_1041.43	Scas_621.13	CAGL0D06314g	Sbay_576.2	YGR162W	Kwal_26.7462	KLTH0D03784g	SAKL0H23694g	AGL044C	KLLA0A04730g	ZYRO0G22308g	YGL049C	Sbay_600.17	CAGL0E03289g	Scas_527.4	Kpol_1026.25
Anc_4.57		YGL048C		Kpol_1041.42	Scas_621.12	CAGL0D06292g	Sbay_576.3		Kwal_26.7474	KLTH0D03806g	SAKL0H23672g	AGL043C	KLLA0A04752g	ZYRO0G22330g	YGL048C
Anc_4.58		YGL047W				CAGL0D06270g	Sbay_576.4		Kwal_26.7477	KLTH0D03828g	SAKL0H23650g	AGL042W	KLLA0A04774g	ZYRO0G22352g	YGL047W			Scas_527.3	Kpol_1026.24
Anc_4.59	YGR161C							YGR161C	Kwal_26.7480	KLTH0D03872g	SAKL0H23606g		KLLA0C11539g	ZYRO0G07370g		Sbay_600.16	CAGL0E03267g	Scas_527.2	Kpol_1026.23
Anc_4.60				Kpol_1041.41		CAGL0D06226g			Kwal_26.7484	KLTH0D03894g	SAKL0H23584g		KLLA0C11517g	ZYRO0G07348g					Kpol_1026.22
Anc_4.61	YGR159C				Scas_621.10			YGR159C	Kwal_26.7490	KLTH0D03916g	SAKL0H23562g	AFR107W	KLLA0C11495g	ZYRO0G07326g		Sbay_600.15	CAGL0E03245g		Kpol_1026.21
Anc_4.62		YGL045W			Scas_621.8	CAGL0D06204g	Sbay_576.6			KLTH0D03938g	SAKL0H23540g	AFR108W	KLLA0C11473g	ZYRO0G07304g	YGL045W				Kpol_1026.20
Anc_4.63	YGR158C				Scas_621.17			YGR158C		KLTH0D03960g	SAKL0H23518g	AFR109W	KLLA0F18304g	ZYRO0G07282g		Sbay_600.14	CAGL0E03223g		Kpol_1026.19
Anc_4.64	YGR157W			Kpol_1041.40				YGR157W	Kwal_26.7498	KLTH0D03982g	SAKL0H23496g	AFR110C	KLLA0F18282g	ZYRO0G07260g		Sbay_600.13	CAGL0E03201g	Scas_648.1	Kpol_1026.17
Anc_4.65	YGR156W			Kpol_1041.39				YGR156W	Kwal_26.7525	KLTH0D04180g	SAKL0H23276g	AGR009C	KLLA0F20526g	ZYRO0G07238g		Sbay_600.12	CAGL0E03179g	Scas_648.2
Anc_4.66		YGL044C			Scas_621.16	CAGL0D06182g	Sbay_576.7		Kwal_26.7522	KLTH0D04158g	SAKL0H23298g	AGR010C	KLLA0F09383g	ZYRO0G07216g	YGL044C				Kpol_1026.16
Anc_4.67		YGL043W			Scas_621.15	CAGL0D06160g	Sbay_576.8		Kwal_26.7521	KLTH0D04136g	SAKL0H23320g	AGR011W	KLLA0F09361g	ZYRO0G07194g	YGL043W				Kpol_1026.15
Anc_4.68						CAGL0D06154g				KLTH0D04114g	SAKL0H23342g		KLLA0F09339g	ZYRO0G07150g					Kpol_1026.14
Anc_4.69	YGR155W							YGR155W	Kwal_26.7518	KLTH0D04092g	SAKL0H23364g	AGR012C	KLLA0F09317g	ZYRO0G07128g		Sbay_600.11	CAGL0E03157g	Scas_648.4	Kpol_1026.13
Anc_4.70		YGL040C			Scas_575.11	CAGL0D06138g	Sbay_576.10		Kwal_26.7505	KLTH0D04026g	SAKL0H23430g	AGR015C	KLLA0F09273g	ZYRO0G07106g	YGL040C				Kpol_257.3
Anc_4.71				Kpol_1041.38	Scas_668.25d				Kwal_26.7501	KLTH0D04004g	SAKL0H23452g	AGR016W	KLLA0F09251g	ZYRO0G07084g			CAGL0M10065g
Anc_4.72				Kpol_1041.37					Kwal_14.2242	KLTH0H09020g	SAKL0H20724g	AFR164W	KLLA0C12023g	ZYRO0G07040g
Anc_4.73	YGR152C				Scas_575.10			YGR152C	Kwal_14.2244	KLTH0H09042g	SAKL0H20746g	AFR464W	KLLA0C12001g	ZYRO0G07018g		Sbay_600.8	CAGL0E03113g		Kpol_1026.12
Anc_4.74		YGL038C			Scas_575.9		Sbay_576.12		Kwal_14.2247	KLTH0H09064g	SAKL0H20856g	AFR465C	KLLA0F22220g	ZYRO0G09284g	YGL038C		CAGL0A01738g		Kpol_1026.11
Anc_4.75		YGL037C		Kpol_1041.36	Scas_575.8		Sbay_576.13		Kwal_14.2249	KLTH0H09086g	SAKL0H20878g	AFR466C	KLLA0F22242g	ZYRO0G09306g	YGL037C		CAGL0A01716g
Anc_4.76		YGL036W			Scas_575.7		Sbay_576.14		Kwal_14.2251	KLTH0H09108g	SAKL0H20900g	AFR467W	KLLA0F22275g	ZYRO0G09350g	YGL036W		CAGL0A01694g		Kpol_1026.10
Anc_4.77	YGR145W			Kpol_1041.35	Scas_575.6			YGR145W	Kwal_14.2258	KLTH0H09130g	SAKL0H20922g	AFR468W	KLLA0A04653g	ZYRO0G09372g		Sbay_600.2	CAGL0E03069g
Anc_4.78		YGR009C		Kpol_1032.63	Scas_575.5			YGR009C	Kwal_14.2265	KLTH0H09152g	SAKL0H20944g	AFR469W	KLLA0D02024g	ZYRO0G09394g			CAGL0A01672g	Scas_648.7	Kpol_1026.9
Anc_4.79	YGR146C				Scas_575.4	CAGL0A01650g		YGR146C		KLTH0H09174g	SAKL0H20966g	AFR470C	KLLA0D02002g	ZYRO0G09416g		Sbay_600.3	CAGL0E03025g
Anc_4.80		YGL035C			Scas_575.3	CAGL0A01628g	Sbay_576.15		Kwal_14.2278	KLTH0H09196g	SAKL0H20988g	AFR471C	KLLA0E11023g	ZYRO0G09438g	YGL035C				Kpol_1026.8
Anc_4.81		YGL033W		Kpol_1032.62	Scas_575.2	CAGL0A01606g			Kwal_14.2291	KLTH0H09240g	SAKL0H21076g	AFR474W		ZYRO0G09460g	YGL033W
Anc_4.82	YGR147C							YGR147C	Kwal_14.2296	KLTH0H09284g	SAKL0H21120g	AFR475C	KLLA0E10913g	ZYRO0G09504g		Sbay_600.4	CAGL0E03003g	Scas_648.8	Kpol_1026.7
Anc_4.83		YGL032C			Scas_575.1d	CAGL0A01584g	Sbay_576.17		Kwal_14.2297	KLTH0H09306g	SAKL0H21142g		KLLA0E10891g		YGL032C				Kpol_1040.1
Anc_4.84	YGR148C	YGL031C				CAGL0A01562g	Sbay_576.18	YGR148C	Kwal_14.2299	KLTH0H09328g	SAKL0H21164g	AFR477C	KLLA0E10869g	ZYRO0G09526g	YGL031C	Sbay_600.5		Scas_648.9	Kpol_1026.6
Anc_4.85		YGL030W				CAGL0A01540g				KLTH0H09350g	SAKL0H21186g	AFR478W	KLLA0E10847g	ZYRO0G09548g	YGL030W			Scas_306.1	Kpol_1026.5
Anc_4.86	YGR149W			Kpol_1051.1				YGR149W	Kwal_47.17366	KLTH0E07172g	SAKL0H21208g	AFR479W	KLLA0E10825g	ZYRO0G09570g		Sbay_600.6	CAGL0E02981g	Scas_648.10
Anc_4.87	YGR150C			Kpol_1051.2				YGR150C	Kwal_47.17371	KLTH0E07194g	SAKL0H21230g	AFR480C	KLLA0E10803g	ZYRO0G09592g		Sbay_600.7	CAGL0E02959g	Scas_648.11
Anc_4.88		YGL029W		Kpol_1051.3			Sbay_576.20		Kwal_47.17377	KLTH0E07216g	SAKL0H21252g	AFR481W	KLLA0E10781g	ZYRO0G09614g	YGL029W		CAGL0E02937g	Scas_648.12
Anc_4.89		YGL028C			Scas_638.1	CAGL0A01474g	Sbay_576.21		Kwal_47.17386	KLTH0E07282g	SAKL0H21318g		KLLA0E10715g	ZYRO0G09680g	YGL028C		CAGL0E02915g		Kpol_1026.2
Anc_4.90		YGL027C			Scas_638.2	CAGL0A01452g	Sbay_576.22		Kwal_47.17390	KLTH0E07304g	SAKL0H21384g	AFR483C	KLLA0E10693g	ZYRO0G09702g	YGL027C				Kpol_1026.1
Anc_4.91	YBL014C			Kpol_1032.56				YBL014C	Kwal_47.17394	KLTH0E07326g	SAKL0H21406g	AFR484C	KLLA0E10671g	ZYRO0G09724g		Sbay_650.19	CAGL0E02893g	Scas_648.13
Anc_4.92		YGL026C				CAGL0A01430g	Sbay_576.23		Kwal_47.17400	KLTH0E07348g	SAKL0H21428g	AFR485C	KLLA0E10649g	ZYRO0G09746g	YGL026C			Scas_648.14	Kpol_1025.51
Anc_4.93		YGL025C			Scas_638.3	CAGL0A01408g			Kwal_47.17405	KLTH0E07370g	SAKL0H21450g	AFR486C	KLLA0E10627g	ZYRO0G09768g	YGL025C				Kpol_1025.50
Anc_4.94					Scas_638.3d				Kwal_47.17408	KLTH0E07392g	SAKL0H21472g	AFR487C	KLLA0E10605g	ZYRO0G09790g			CAGL0A00165g		Kpol_1025.49
Anc_4.95	YBL013W			Kpol_1032.57				YBL013W	Kwal_47.17410	KLTH0E07414g	SAKL0H21494g	AFR488W	KLLA0E10583g	ZYRO0G09812g		Sbay_650.18	CAGL0E02871g	Scas_697.49
Anc_4.96	YBL011W							YBL011W	Kwal_47.17414	KLTH0E07458g	SAKL0H21560g	AFR489W	KLLA0B10538g	ZYRO0G09834g		Sbay_650.17	CAGL0E02849g	Scas_697.50	Kpol_1025.48
Anc_4.97		YGL023C			Scas_638.4				Kwal_47.17420	KLTH0E07480g	SAKL0H21582g	AFR490C	KLLA0C17006g	ZYRO0G09856g	YGL023C		CAGL0A00187g		Kpol_1025.47
Anc_4.98		YGL022W			Scas_638.5		Sbay_590.30		Kwal_47.17426	KLTH0E07502g	SAKL0H21604g	AFR491W	KLLA0C11627g	ZYRO0G09878g	YGL022W		CAGL0A00209g		Kpol_1025.46
Anc_4.99	YBL010C							YBL010C	Kwal_47.17432	KLTH0E07524g	SAKL0H21626g		KLLA0C11605g	ZYRO0G09900g		Sbay_650.16	CAGL0E02827g	Scas_702.18	Kpol_1025.45
Anc_4.100	YBL009W	YGL021W		Kpol_1032.58			Sbay_590.29	YBL009W	Kwal_47.17437	KLTH0E07546g	SAKL0H21648g	AFR492W	KLLA0C11583g	ZYRO0G09922g	YGL021W	Sbay_650.15	CAGL0A00231g	Scas_702.17
Anc_4.101		YGL020C			Scas_638.6		Sbay_590.28		Kwal_47.17447	KLTH0E07568g	SAKL0H21670g	AFR006C	KLLA0A04796g	ZYRO0G09944g	YGL020C		CAGL0A00253g		Kpol_1025.44
Anc_4.102		YGL019W			Scas_638.7		Sbay_590.27		Kwal_47.17449	KLTH0E07590g	SAKL0H21692g	AGR163W	KLLA0A04818g	ZYRO0G09966g	YGL019W		CAGL0A00275g		Kpol_1025.43
Anc_4.103		YGL018C			Scas_638.8		Sbay_590.26		Kwal_47.17451	KLTH0E07612g	SAKL0H21714g	AGR164C	KLLA0A04840g	ZYRO0G09988g	YGL018C		CAGL0A00297g		Kpol_1025.42
Anc_4.104		YGL017W		Kpol_1032.59	Scas_638.9		Sbay_590.25		Kwal_47.17453	KLTH0E07634g	SAKL0H21758g	AGR165W	KLLA0A04862g	ZYRO0G10010g	YGL017W		CAGL0A00319g
Anc_4.105		YGL016W		Kpol_1032.60	Scas_638.10		Sbay_590.24		Kwal_47.17457	KLTH0E07656g	SAKL0H21802g	AGR166W	KLLA0A04884g	ZYRO0G10032g	YGL016W		CAGL0A00385g
Anc_4.106	YBL008W			Kpol_1032.61				YBL008W	Kwal_47.17465	KLTH0E07700g	SAKL0H21846g	AGR168W	KLLA0A04928g	ZYRO0G10054g		Sbay_650.14	CAGL0E02805g	Scas_702.16
Anc_4.107		YGL009C			Scas_638.11		Sbay_590.17		Kwal_47.17469	KLTH0E07722g	SAKL0H21868g	AGR169W	KLLA0A04961g	ZYRO0G10076g	YGL009C		CAGL0A00363g	Scas_702.15	Kpol_1025.41
Anc_4.108	YBL007C							YBL007C	Kwal_47.17481	KLTH0E07744g	SAKL0H21912g	AGR170C	KLLA0A04983g	ZYRO0G10098g		Sbay_650.13	CAGL0E02783g	Scas_702.14	Kpol_1025.40
Anc_4.109		YGL010W		Kpol_1061.46	Scas_638.12		Sbay_590.18		Kwal_47.17492	KLTH0E07766g	SAKL0H21934g	AGR171C	KLLA0A05005g	ZYRO0G10120g	YGL010W		CAGL0A00341g
Anc_4.110		YGL011C		Kpol_1061.45	Scas_638.13		Sbay_590.19		Kwal_47.17493	KLTH0E07788g	SAKL0H21956g	AGL089W	KLLA0A05027g	ZYRO0G10164g	YGL011C		CAGL0A00407g
Anc_4.111	YBL006C			Kpol_1061.44				YBL006C	Kwal_47.17495	KLTH0E07810g	SAKL0H21978g	AGL088C	KLLA0A05049g	ZYRO0G10186g		Sbay_650.12	CAGL0E02761g	Scas_702.13
Anc_4.112		YGL012W		Kpol_1061.43			Sbay_590.20		Kwal_47.17499	KLTH0E07832g	SAKL0H22000g	AGL087C	KLLA0A05071g	ZYRO0G10208g	YGL012W		CAGL0A00429g	Scas_702.12
Anc_4.113	YBL005W	YGL013C		Kpol_1061.42	Scas_638.14		Sbay_590.21	YBL005W	Kwal_47.17506	KLTH0E07854g	SAKL0D01100g		KLLA0A09119g	ZYRO0G10252g	YGL013C	Sbay_650.11	CAGL0A00451g	Scas_702.7
Anc_4.114		YGL014W		Kpol_1061.41			Sbay_590.22		Kwal_47.17511	KLTH0E07876g	SAKL0H22022g	AGL086C	KLLA0A09097g	ZYRO0G10274g	YGL014W		CAGL0A00473g	Scas_688.2
Anc_4.115		YGL008C					Sbay_590.16		Kwal_47.17522	KLTH0E07942g	SAKL0H22066g	AGL085C	KLLA0A09031g	ZYRO0G10296g	YGL008C		CAGL0A00495g	Scas_688.1	Kpol_1025.39
Anc_4.116	YAR008W			Kpol_1061.40		CAGL0G00748g		YAR008W	Kwal_47.17541	KLTH0E08030g	SAKL0H22264g	AFL012C	KLLA0A08932g	ZYRO0G10340g		Sbay_669.7		Scas_670.19
Anc_4.117		YGL006W		Kpol_1061.39			Sbay_590.14		Kwal_47.17547	KLTH0E08052g	SAKL0H22286g	AFL011W	KLLA0A08910g	ZYRO0G10362g	YGL006W		CAGL0A00517g	Scas_297.1
Anc_4.118		YGL005C		Kpol_1061.38			Sbay_590.13		Kwal_47.17554	KLTH0E08074g	SAKL0H22308g	AFL010C	KLLA0A08888g	ZYRO0G10384g	YGL005C		CAGL0A00539g	Scas_297.1d
Anc_4.119		YGL004C					Sbay_590.12		Kwal_47.17555	KLTH0E08096g	SAKL0H22330g	AFL009C	KLLA0A08866g	ZYRO0G10406g	YGL004C		CAGL0A00561g	Scas_397.2	Kpol_1025.38
Anc_4.120	YAR007C					CAGL0G00726g		YAR007C	Kwal_47.17560	KLTH0E08118g	SAKL0H22352g	AFL008W	KLLA0A08844g	ZYRO0G10428g		Sbay_669.8		Scas_670.20	Kpol_1025.37
Anc_4.121				Kpol_1061.37	Scas_703.1d				Kwal_47.17565	KLTH0E08140g	SAKL0H22374g			ZYRO0G10450g			CAGL0A00583g
Anc_4.122		YGL003C		Kpol_1061.36			Sbay_590.11		Kwal_47.17567	KLTH0E08162g	SAKL0H22396g	AFL007C	KLLA0A08822g	ZYRO0G10472g	YGL003C		CAGL0A00605g	Scas_670.21
Anc_4.123	YAR003W			Kpol_1061.35		CAGL0G00704g		YAR003W	Kwal_47.17572	KLTH0E08184g	SAKL0H22418g	AFL006C	KLLA0A08800g	ZYRO0G10494g		Sbay_669.9		Scas_670.22
Anc_4.124	YAR002C-A	YGL002W		Kpol_1061.34		CAGL0G00682g	Sbay_590.10	YAR002C-A	Kwal_47.17576	KLTH0E08206g	SAKL0H22440g	AFL005W	KLLA0A08778g	ZYRO0G10516g	YGL002W	Sbay_669.10	CAGL0A00627g	Scas_670.23
Anc_4.125	YAR002W			Kpol_1061.33		CAGL0G00660g		YAR002W	Kwal_47.17577	KLTH0E08228g	SAKL0H22462g	AFL004C	KLLA0A08756g	ZYRO0G10538g		Sbay_669.11		Scas_670.24
Anc_4.126		YGL001C			Scas_668.8	CAGL0G00594g	Sbay_590.9		Kwal_47.17598	KLTH0E08338g	SAKL0H22594g	AFR001W	KLLA0C18513g	ZYRO0G10582g	YGL001C				Kpol_1025.36
Anc_4.127	YGR001C			Kpol_1062.54	Scas_668.9	CAGL0F08525g		YGR001C	Kwal_47.17596	KLTH0E08294g	SAKL0H22572g	AFL001W	KLLA0A08712g	ZYRO0G10626g
Anc_4.128	YAL001C							YAL001C	Kwal_47.17586	KLTH0E08272g	SAKL0H22550g	AFL002C	KLLA0A08734g	ZYRO0G10648g		Sbay_669.12	CAGL0A00803g	Scas_670.25	Kpol_1025.35
Anc_4.129	YAL002W			Kpol_1062.53				YAL002W	Kwal_47.17599	KLTH0E08360g	SAKL0H22638g	AFR002C	KLLA0C18491g	ZYRO0G10670g		Sbay_669.13	CAGL0A00781g	Scas_670.26
Anc_4.130	YAL003W			Kpol_1062.52		CAGL0F08547g		YAL003W	Kwal_47.17606	KLTH0E08382g	SAKL0H22660g	AFR003C	KLLA0C18469g	ZYRO0G10714g				Scas_670.27	Kpol_1025.34
Anc_4.131	YLR321C			Kpol_1062.51		CAGL0F08569g			Kwal_47.17608	KLTH0E08426g	SAKL0H22704g	AFR004W	KLLA0C18447g	ZYRO0G10780g	YLR321C	Sbay_639.14	CAGL0A00825g	Scas_670.28
Anc_4.132	YLR315W			Kpol_1062.50		CAGL0F08591g			Kwal_47.17609		SAKL0H22726g		KLLA0C18425g	ZYRO0G10802g	YLR315W	Sbay_639.19
Anc_4.133	YLR316C								Kwal_47.17610	KLTH0E08448g	SAKL0H22748g	AFR493C	KLLA0C18403g	ZYRO0G10824g	YLR316C		CAGL0A00847g	Scas_670.29	Kpol_1025.33
Anc_4.134	YLR318W			Kpol_1062.49					Kwal_47.17613	KLTH0E08470g	SAKL0H22770g	AFR494W	KLLA0C18381g	ZYRO0G10846g	YLR318W	Sbay_639.17	CAGL0A00869g	Scas_670.30
Anc_4.135	YLR319C			Kpol_1062.48					Kwal_47.17617	KLTH0E08492g	SAKL0H22792g	AFR495C	KLLA0C18359g	ZYRO0G10868g	YLR319C	Sbay_639.16	CAGL0A00891g	Scas_670.31
Anc_4.136	YLR320W								Kwal_47.17621	KLTH0E08514g	SAKL0H22814g	AFR496W	KLLA0C18337g	ZYRO0G10890g	YLR320W	Sbay_639.15	CAGL0A00913g	Scas_670.32	Kpol_1025.32
Anc_4.137		YGR002C		Kpol_1062.47	Scas_668.3	CAGL0F08613g	Sbay_590.7	YGR002C	Kwal_47.17632	KLTH0E08536g	SAKL0H22836g	AFR497C	KLLA0C18315g	ZYRO0G10912g
Anc_4.138		YGR003W		Kpol_1062.46	Scas_668.15	CAGL0F08635g	Sbay_590.6	YGR003W	Kwal_47.17635	KLTH0E08558g	SAKL0H22858g	AFR498W	KLLA0C18282g	ZYRO0G10934g
Anc_4.139	YLR323C								Kwal_47.17638	KLTH0E08580g	SAKL0H22880g	AFR499C	KLLA0C18260g	ZYRO0G10956g	YLR323C	Sbay_639.13	CAGL0A00935g	Scas_477.7	Kpol_1025.31
Anc_4.140	YLR324W	YGR004W		Kpol_1062.44	Scas_668.14	CAGL0F08657g	Sbay_590.5	YGR004W	Kwal_47.17641	KLTH0E08602g	SAKL0H22902g	AFR500W	KLLA0C18238g	ZYRO0G10978g	YLR324W	Sbay_639.12	CAGL0A00957g	Scas_477.6	Kpol_1025.30
Anc_4.141	YLR325C			Kpol_1062.43	Scas_668.13				Kwal_47.17646	KLTH0E08624g	SAKL0H22924g	AFR501C	KLLA0C18216g	ZYRO0G11000g	YLR325C	Sbay_639.11	CAGL0A00979g
Anc_4.142		YGR005C		Kpol_1062.42	Scas_668.12	CAGL0F08679g	Sbay_590.4	YGR005C	Kwal_47.17647	KLTH0E08646g	SAKL0H22946g	AFR502C	KLLA0C18194g	ZYRO0G11022g
Anc_4.143		YGR006W		Kpol_1062.41	Scas_668.11	CAGL0F08701g		YGR006W	Kwal_47.17650	KLTH0E08668g	SAKL0H22968g	AFR503W	KLLA0C18172g	ZYRO0G11044g
Anc_4.144	YLR326W								Kwal_47.17654	KLTH0E08690g	SAKL0H22990g		KLLA0C18161g	ZYRO0G11066g	YLR326W	Sbay_639.10	CAGL0A01001g	Scas_477.2	Kpol_1025.29
Anc_4.145		YGR007W		Kpol_1062.40	Scas_668.10	CAGL0F08723g	Sbay_590.2	YGR007W	Kwal_47.17655	KLTH0E08712g	SAKL0H23012g	AFR504W	KLLA0C18139g	ZYRO0G11088g
Anc_4.146	YLR327C	YGR008C		Kpol_1062.39		CAGL0F08745g	Sbay_590.1	YGR008C	Kwal_47.17659	KLTH0E08734g	SAKL0H23034g	AFR505C	KLLA0C18117g	ZYRO0G11110g	YLR327C	Sbay_639.9		Scas_477.1
Anc_4.147	YLR328W	YGR010W					Sbay_499.10	YGR010W	Kwal_47.17678	KLTH0E08756g	SAKL0H23100g	AGR022C	KLLA0C18051g	ZYRO0G11154g	YLR328W	Sbay_639.8	CAGL0A01023g	Scas_639.1	Kpol_1025.28
Anc_4.148		YGR012W			Scas_668.7	CAGL0F08789g	Sbay_499.9	YGR012W	Kwal_47.17692	KLTH0E08800g	SAKL0H23144g	AGR021C	KLLA0C18029g	ZYRO0G11198g					Kpol_1025.27
Anc_4.149		YGR013W		Kpol_1062.38		CAGL0F08811g	Sbay_499.8	YGR013W	Kwal_47.17697	KLTH0E08822g	SAKL0H23166g	AGR020C	KLLA0C18007g	ZYRO0G11220g				Scas_639.6
Anc_4.150		YGR014W		Kpol_1062.37	Scas_668.6	CAGL0F08833g	Sbay_499.7	YGR014W	Kwal_47.17703	KLTH0E08844g	SAKL0H23188g	AGR019C	KLLA0C17985g	ZYRO0G11242g
Anc_4.151		YGR015C		Kpol_1062.36	Scas_668.5	CAGL0F08855g	Sbay_499.6	YGR015C	Kwal_47.17712	KLTH0E08866g	SAKL0H23210g		KLLA0C17963g	ZYRO0G11264g
Anc_4.152		YGR016W		Kpol_1062.34	Scas_668.4	CAGL0F08877g	Sbay_499.5	YGR016W	Kwal_47.17714	KLTH0E08888g	SAKL0H23232g	AGR018C	KLLA0C17941g	ZYRO0G11286g
Anc_4.153	YLR329W					CAGL0G00792g			Kwal_47.17715		SAKL0H23254g	AGR017W	KLLA0C17930g	ZYRO0G11308g	YLR329W	Sbay_639.7		Scas_639.5	Kpol_1025.26
Anc_4.154		YGR017W		Kpol_526.14	Scas_575.12	CAGL0D04004g	Sbay_499.4	YGR017W	Kwal_14.2238	KLTH0H08998g	SAKL0H20680g	AGL049C		ZYRO0A11968g
Anc_4.155		YGR019W		Kpol_1064.60	Scas_575.13	CAGL0D04026g	Sbay_499.3	YGR019W	Kwal_14.2234	KLTH0H08976g	SAKL0H20658g	AGL050C	KLLA0F20548g	ZYRO0A11990g
Anc_4.156	YLR330W			Kpol_526.15		CAGL0G00814g			Kwal_14.2229	KLTH0H08954g	SAKL0H20592g	AGL051C	KLLA0D04422g	ZYRO0A12012g	YLR330W	Sbay_639.6		Scas_639.2
Anc_4.157		YGR020C		Kpol_1064.61	Scas_575.14	CAGL0D04048g	Sbay_499.2	YGR020C	Kwal_14.2227	KLTH0H08932g	SAKL0H20570g	AGL052W	KLLA0D04400g	ZYRO0A12034g
Anc_4.158		YGR021W		Kpol_526.16	Scas_575.15	CAGL0D04070g		YGR021W	Kwal_14.2223	KLTH0H08910g	SAKL0H20548g	AGL053C	KLLA0D04378g	ZYRO0A12056g
Anc_4.159	YLR332W	YGR023W		Kpol_526.17	Scas_554.1	CAGL0G00858g		YGR023W	Kwal_14.1481	KLTH0G17226g	SAKL0B03608g	AEL302W	KLLA0A03179g	ZYRO0A12100g	YLR332W	Sbay_639.5	CAGL0J00253g	Scas_639.3	Kpol_455.1
Anc_4.160					Scas_554.1d						SAKL0B03674g	ABR030W	KLLA0B06259g						Kpol_541.27
Anc_4.161		YGR024C		Kpol_526.19	Scas_554.2		Sbay_613.40	YGR024C	Kwal_14.1476	KLTH0G17270g	SAKL0B03696g	ABR031C	KLLA0B06237g	ZYRO0A12144g			CAGL0J00209g
Anc_4.162		YGR026W			Scas_554.3		Sbay_613.39	YGR026W	Kwal_14.1300	KLTH0G18106g	SAKL0B03718g	ABR032W	KLLA0B06215g	ZYRO0A12166g			CAGL0J00187g		Kpol_541.28
Anc_4.163	YLR333C	YGR027C		Kpol_526.20	Scas_554.4		Sbay_613.38	YGR027C	Kwal_14.1302	KLTH0G18018g	SAKL0B03806g	ABR033C	KLLA0B06182g	ZYRO0A12254g	YLR333C	Sbay_639.4	CAGL0J00165g	Scas_639.11	Kpol_541.29
Anc_4.164	YLR335W			Kpol_385.6		CAGL0G00902g			Kwal_14.1309	KLTH0G17974g	SAKL0B03850g	ABR034W	KLLA0B06138g	ZYRO0A12298g	YLR335W	Sbay_639.3		Scas_639.10
Anc_4.165	YLR336C					CAGL0G00924g			Kwal_14.1314	KLTH0G17952g	SAKL0B03872g	ABR035C	KLLA0B06116g	ZYRO0A12320g	YLR336C	Sbay_639.2		Scas_639.9	Kpol_499.15
Anc_4.166		YGR028W		Kpol_385.7	Scas_554.5		Sbay_613.36	YGR028W	Kwal_14.1321	KLTH0G17930g	SAKL0B03894g	ABR036W	KLLA0B06094g	ZYRO0A12342g			CAGL0K03971g
Anc_4.167		YGR029W		Kpol_385.8	Scas_554.6	CAGL0G00946g		YGR029W	Kwal_14.1327	KLTH0G17908g	SAKL0B03916g	ABR037W	KLLA0B06061g	ZYRO0A12364g				Scas_639.8
Anc_4.168	YLR337C					CAGL0G00968g			Kwal_14.1328	KLTH0G17886g	SAKL0B03938g	ABR038C	KLLA0B06039g	ZYRO0A12386g	YLR337C			Scas_639.7	Kpol_499.14
Anc_4.169		YGR030C			Scas_554.7		Sbay_613.34	YGR030C	Kwal_14.1340	KLTH0G17842g	SAKL0B04026g	ACL177W	KLLA0B05973g	ZYRO0A12430g			CAGL0K03993g		Kpol_499.13
Anc_4.170	YLR340W			Kpol_385.9	Scas_554.8	CAGL0G00990g			Kwal_14.1342	KLTH0G17820g	SAKL0B04092g	ACL178C	KLLA0B05918g	ZYRO0A12452g	YLR340W	Sbay_463.3
Anc_4.171	YLR341W			Kpol_385.10		CAGL0G01012g			Kwal_14.1349	KLTH0G17798g	SAKL0B04114g	ACL179C	KLLA0B05885g	ZYRO0A12474g	YLR341W	Sbay_463.2		Scas_639.11d
Anc_4.172		YGR031W		Kpol_385.12	Scas_554.9		Sbay_613.33	YGR031W	Kwal_14.1354	KLTH0G17776g	SAKL0B04136g	ACL180C	KLLA0B05863g	ZYRO0A12496g			CAGL0K04015g
Anc_4.173	YLR342W	YGR032W		Kpol_385.13	Scas_554.10	CAGL0G01034g	Sbay_613.32	YGR032W	Kwal_14.1365	KLTH0G17754g	SAKL0B04158g	ACL181C	KLLA0B05841g	ZYRO0A12518g	YLR342W		CAGL0K04037g	Scas_639.12	Kpol_499.12
Anc_4.174	YLR343W					CAGL0G01056g				KLTH0G17732g	SAKL0B04180g	ACL182C	KLLA0B05808g	ZYRO0A12540g	YLR343W	Sbay_565.17		Scas_639.13	Kpol_164.2
Anc_4.175		YGR033C			Scas_313.1		Sbay_613.31	YGR033C	Kwal_14.1375	KLTH0G17710g	SAKL0B04202g	ACL183W	KLLA0B05786g	ZYRO0A12562g			CAGL0K04059g		Kpol_499.11
Anc_4.176	YLR344W	YGR034W			Scas_683.1	CAGL0G01078g		YGR034W	Kwal_14.1382	KLTH0G17666g	SAKL0B04246g	ACL184C	KLLA0B05742g	ZYRO0A12606g	YLR344W			Scas_639.14	Kpol_499.10
Anc_4.177	YLR345W				Scas_683.2	CAGL0G01100g			Kwal_14.1383	KLTH0G17644g	SAKL0B04268g	ACL185C	KLLA0B05709g	ZYRO0A12628g	YLR345W	Sbay_565.15		Scas_702.6	Kpol_499.9
Anc_4.178	YLR346C	YGR035C			Scas_683.2d	CAGL0G01122g	Sbay_613.29	YGR035C						Zrou_YGOB_YLR346C	YLR346C	Sbay_565.14			Kpol_YGOB_YLR346C
Anc_4.179		YGR036C			Scas_683.3		Sbay_613.28	YGR036C	Kwal_14.1386	KLTH0G17622g	SAKL0B04290g	ACL186W	KLLA0B05687g	ZYRO0A12650g			CAGL0K04103g		Kpol_499.8
Anc_4.180	YLR347C					CAGL0G01144g			Kwal_14.1394	KLTH0G17600g	SAKL0B04312g	ACL187W	KLLA0B05665g	ZYRO0A12672g	YLR347C	Sbay_565.13		Scas_702.11	Kpol_499.7
Anc_4.181		YGR037C			Scas_683.4		Sbay_613.27	YGR037C	Kwal_14.1402	KLTH0G17578g	SAKL0B04334g	ACL188W	KLLA0B05643g	ZYRO0A12694g			CAGL0K04125g		Kpol_499.6
Anc_4.182	YLR350W	YGR038W			Scas_683.5	CAGL0G01188g	Sbay_613.26	YGR038W	Kwal_14.1408	KLTH0G17556g	SAKL0B04356g	ACL189C	KLLA0B05621g	ZYRO0A12738g	YLR350W	Sbay_565.11	CAGL0K04147g		Kpol_499.5
Anc_4.183	YLR351C					CAGL0G01210g			Kwal_14.1411	KLTH0G17534g	SAKL0B04444g	ACL190W	KLLA0A02453g	ZYRO0A12782g	YLR351C	Sbay_565.10		Scas_695.42	Kpol_499.4
Anc_4.184		YGR040W			Scas_683.6		Sbay_613.25	YGR040W	Kwal_14.1416	KLTH0G17512g	SAKL0B04488g	ACL191C	KLLA0A02497g	ZYRO0A12826g			CAGL0K04169g		Kpol_499.3
Anc_4.185	YLR352W					CAGL0B03113g			Kwal_14.1420	KLTH0G17490g	SAKL0B04510g	ACL192C	KLLA0A02519g	ZYRO0A12848g	YLR352W	Sbay_565.9		Scas_702.9	Kpol_499.2
Anc_4.186	YLR353W	YGR041W		Kpol_472.19	Scas_683.7	CAGL0B03091g	Sbay_613.24	YGR041W	Kwal_14.1428	KLTH0G17468g	SAKL0B04532g	ACL193C	KLLA0A02541g	ZYRO0A12870g	YLR353W	Sbay_565.8	CAGL0K04191g	Scas_702.8	Kpol_499.1
Anc_4.187		YGR042W		Kpol_472.18	Scas_683.8		Sbay_613.23	YGR042W	Kwal_14.1437	KLTH0G17402g	SAKL0B04598g	ACL194C	KLLA0A02563g	ZYRO0A12892g			CAGL0K04213g
Anc_4.188	YLR354C	YGR043C		Kpol_472.17	Scas_683.9	CAGL0B03069g	Sbay_613.22	YGR043C	Kwal_14.1439	KLTH0G17380g	SAKL0B04642g	ACL196W	KLLA0A02607g	ZYRO0A12914g	YLR354C	Sbay_565.7	CAGL0K04235g	Scas_670.18	Kpol_530.51
Anc_4.189		YGR044C			Scas_683.10		Sbay_613.21	YGR044C	Kwal_14.1457	KLTH0G17336g	SAKL0B04664g		KLLA0A02629g	ZYRO0A12936g			CAGL0K04257g		Kpol_543.29
Anc_4.190	YLR355C					CAGL0B03047g			Kwal_14.1472	KLTH0G17292g	SAKL0B04708g	ACL198W	KLLA0A02673g	ZYRO0B08118g	YLR355C	Sbay_565.6		Scas_670.17	Kpol_543.30
Anc_4.191	YLR356W	YGR049W			Scas_683.11	CAGL0B02860g	Sbay_613.17	YGR049W	Kwal_14.1284	KLTH0G18172g	SAKL0B04730g	AEL283C	KLLA0A02695g	ZYRO0B08096g	YLR356W	Sbay_565.5	CAGL0K04279g	Scas_670.16	Kpol_543.32
Anc_4.192		YGR052W			Scas_683.12		Sbay_613.16	YGR052W	Kwal_14.1273	KLTH0G18194g	SAKL0B04752g	AEL284C	KLLA0A02717g				CAGL0K04301g
Anc_4.193		YGR053C			Scas_683.13		Sbay_613.15	YGR053C	Kwal_14.1269	KLTH0G18216g	SAKL0B04774g	AEL285W	KLLA0A02739g	ZYRO0B08074g			CAGL0K04323g		Kpol_543.33
Anc_4.194		YGR054W					Sbay_613.14	YGR054W	Kwal_14.1263	KLTH0G18238g	SAKL0B04796g	AEL286C	KLLA0A02761g	ZYRO0B08052g			CAGL0K04345g	Scas_670.15	Kpol_543.34
Anc_4.195		YGR055W				CAGL0B02838g	Sbay_613.13	YGR055W	Kwal_47.18050	KLTH0A03278g		ABL003C	KLLA0B13233g	ZYRO0B08030g			CAGL0K04367g	Scas_670.14	Kpol_1042.14
Anc_4.196	YLR357W	YGR056W		Kpol_472.16	Scas_683.14	CAGL0B02816g	Sbay_613.12	YGR056W	Kwal_47.18059	KLTH0A03322g	SAKL0B04950g	ABL005C	KLLA0B13211g	ZYRO0B07986g	YLR357W	Sbay_565.4	CAGL0K04389g	Scas_670.13	Kpol_1042.15
Anc_4.197	YLR359W					CAGL0B02794g			Kwal_47.18066	KLTH0A03344g	SAKL0B04972g	ABL006C	KLLA0B13189g	ZYRO0B07964g	YLR359W	Sbay_565.3		Scas_670.12	Kpol_1042.16
Anc_4.198		YGR057C			Scas_683.15		Sbay_613.11	YGR057C	Kwal_47.18070	KLTH0A03366g	SAKL0B04994g	ABL007W	KLLA0B13167g	ZYRO0B07942g			CAGL0K04411g		Kpol_1042.17
Anc_4.199	YLR360W					CAGL0B02772g			Kwal_55.20339	KLTH0E04356g	SAKL0B05016g	ABL008C	KLLA0B13145g	ZYRO0B07920g	YLR360W	Sbay_565.2		Scas_670.11	Kpol_1042.19
Anc_4.200	YLR361C			Kpol_472.15		CAGL0B02761g			Kwal_55.20333	KLTH0E10824g	SAKL0B05038g	ABL009W	KLLA0B13134g	ZYRO0B07898g	YLR361C	Sbay_565.1		Scas_670.10
Anc_4.201	YLR361C-A					CAGL0B02755g					SAKL0B05060g	ABL010W	KLLA0B13123g	ZYRO0B07876g	YLR361C-A			Scas_477.4d
Anc_4.202	YLR362W					CAGL0B02739g			Kwal_55.20326	KLTH0E04334g	SAKL0B05082g	ABL011C	KLLA0B13112g	ZYRO0B07854g	YLR362W			Scas_477.5	Kpol_1042.20
Anc_4.203		YGR058W			Scas_683.16		Sbay_613.10	YGR058W	Kwal_26.9226	KLTH0D13244g	SAKL0H04334g	AFR570W	KLLA0B08151g	ZYRO0B07832g			CAGL0K04433g		Kpol_1042.21
Anc_4.204		YGR059W			Scas_683.17		Sbay_613.9	YGR059W			SAKL0H04312g	AFR571W	KLLA0B08129g	ZYRO0B07810g			CAGL0K04455g		Kpol_1042.22
Anc_4.205	YLR363C					CAGL0G05005g			Kwal_26.9231	KLTH0D13288g	SAKL0H04268g		KLLA0B08107g	ZYRO0B07766g	YLR363C	Sbay_545.16		Scas_670.8	Kpol_1042.23
Anc_4.206		YGR060W		Kpol_472.14	Scas_683.18		Sbay_613.8	YGR060W	Kwal_26.9241	KLTH0D13310g	SAKL0H04246g	AFR572W	KLLA0B08085g	ZYRO0B07744g			CAGL0K04477g
Anc_4.207		YGR061C			Scas_683.19		Sbay_613.7	YGR061C	Kwal_26.9244	KLTH0D13332g	SAKL0H04224g	AFR573C	KLLA0B08063g	ZYRO0B07722g			CAGL0K04499g		Kpol_337.2
Anc_4.208	YLR363W-A				Scas_683.20	CAGL0G04983g			Kwal_26.9254	KLTH0D13354g	SAKL0H04202g	AFR574W	KLLA0B08041g	ZYRO0B07700g	YLR363W-A	Sbay_545.15			Kpol_337.3
Anc_4.209		YGR062C		Kpol_472.13	Scas_683.21		Sbay_613.6	YGR062C	Kwal_26.9256	KLTH0D13376g	SAKL0H04180g	AFR575C	KLLA0B08019g	ZYRO0B07678g			CAGL0K04521g
Anc_4.210		YGR063C		Kpol_472.12	Scas_683.22		Sbay_613.5	YGR063C	Kwal_26.9261	KLTH0D13398g	SAKL0H04158g	AFR576C	KLLA0B07997g	ZYRO0B07656g			CAGL0K04543g
Anc_4.211	YLR364W					CAGL0G04961g			Kwal_26.9262	KLTH0D13420g	SAKL0H04136g	AFR577W	KLLA0B07975g	ZYRO0B07634g	YLR364W	Sbay_545.14		Scas_670.7	Kpol_337.4
Anc_4.212		YGR065C			Scas_683.23		Sbay_613.4	YGR065C	Kwal_26.9264	KLTH0D13442g	SAKL0H04114g	AFR578C	KLLA0B07953g	ZYRO0B07612g			CAGL0K04565g		Kpol_337.5
Anc_4.213	YLR367W			Kpol_472.11	Scas_683.24				Kwal_26.9270	KLTH0D13464g	SAKL0H04092g	AFR579W	KLLA0B07931g	ZYRO0B07590g	YLR367W		CAGL0K04587g
Anc_4.214		YGR067C		Kpol_472.10	Scas_683.25			YGR067C			SAKL0H04070g	AFR580C	KLLA0B07909g	ZYRO0B07568g			CAGL0K04631g
Anc_4.215		YGR068C		Kpol_472.9	Scas_683.26		Sbay_642.2	YGR068C	Kwal_26.9272	KLTH0D13486g	SAKL0H04048g	AFR581C	KLLA0B07887g				CAGL0K04653g
Anc_4.216	YLR368W			Kpol_472.8		CAGL0G04939g			Kwal_26.9277	KLTH0D13508g	SAKL0H04026g	AFR582W	KLLA0B07865g	ZYRO0B07546g	YLR368W	Sbay_545.9		Scas_688.23
Anc_4.217	YLR369W			Kpol_472.7		CAGL0G04917g			Kwal_26.9278	KLTH0D13530g	SAKL0H04004g	AFR583W	KLLA0B07843g	ZYRO0B07524g	YLR369W	Sbay_545.8		Scas_670.6
Anc_4.218	YLR370C			Kpol_472.6		CAGL0G04895g			Kwal_26.9286	KLTH0D13552g	SAKL0H03982g	AFR584C	KLLA0B07821g	ZYRO0B07502g	YLR370C	Sbay_545.7		Scas_670.5
Anc_4.219	YLR371W	YGR070W		Kpol_472.5	Scas_683.27	CAGL0G04873g	Sbay_642.3	YGR070W	Kwal_26.9288	KLTH0D13574g	SAKL0H03960g	AFR585W	KLLA0B07799g	ZYRO0B07480g	YLR371W	Sbay_545.6
Anc_4.220	YLR372W			Kpol_472.4	Scas_683.28	CAGL0G04851g			Kwal_26.9295	KLTH0D13596g	SAKL0H03938g	AFR586W	KLLA0B07777g	ZYRO0B07458g	YLR372W	Sbay_545.5		Scas_670.4
Anc_4.221	YLR373C	YGR071C			Scas_683.29		Sbay_642.4	YGR071C			SAKL0H03916g	AFR587C			YLR373C	Sbay_545.4		Scas_670.3
Anc_4.222	YLR375W	YDL048C		Kpol_472.3	Scas_683.30	CAGL0H04873g	Sbay_554.1	YDL048C	Kwal_26.9300	KLTH0D13618g	SAKL0H03894g	AFR588W	KLLA0F07073g	ZYRO0B07436g	YLR375W	Sbay_545.2	CAGL0K04697g	Scas_670.2	Kpol_337.6
Anc_4.223		YDL049C			Scas_683.31	CAGL0H07997g		YDL049C	Kwal_26.9314	KLTH0D13684g	SAKL0H03850g	AFR590W	KLLA0E01299g	ZYRO0B07392g				Scas_670.1
Anc_4.224		YDL051W		Kpol_472.2	Scas_683.32	CAGL0H07975g	Sbay_612.2	YDL051W	Kwal_26.9319	KLTH0D13706g	SAKL0H03828g	AFR591C	KLLA0E01277g	ZYRO0B07370g
Anc_4.225	YLR376C									KLTH0D13728g	SAKL0H03806g		KLLA0E01255g	ZYRO0B07348g	YLR376C		CAGL0H04895g	Scas_670.0d	Kpol_483.1
Anc_4.226		YDL052C		Kpol_472.1	Scas_683.33	CAGL0I04070g	Sbay_612.3	YDL052C	Kwal_26.9326	KLTH0D13772g	SAKL0H03762g	AFR592W	KLLA0E01233g	ZYRO0B07326g					Kpol_483.2
Anc_4.227	YLR377C					CAGL0I04048g			Kwal_26.9328	KLTH0D13794g	SAKL0H03740g	AFR593C	KLLA0E01211g	ZYRO0B07304g	YLR377C		CAGL0H04939g		Kpol_483.3
Anc_4.228		YDL053C			Scas_683.34	CAGL0I04026g	Sbay_612.4	YDL053C	Kwal_26.9336	KLTH0D13816g	SAKL0H03729g	AFR594W	KLLA0E01189g	ZYRO0B07282g
Anc_4.229		YDL054C			Scas_683.35	CAGL0D01056g	Sbay_612.5	YDL054C	Kwal_26.9341	KLTH0D13838g	SAKL0H03718g	AFR595W	KLLA0E01167g	ZYRO0B07260g					Kpol_194.1
Anc_4.230	YLR378C								Kwal_26.9345	KLTH0D13860g	SAKL0H03696g	AFR596W	KLLA0E01145g	ZYRO0B07238g	YLR378C		CAGL0H04961g	Scas_719.1	Kpol_194.2
Anc_4.231		YDL055C		Kpol_414.7	Scas_683.36	CAGL0D01034g	Sbay_612.6	YDL055C	Kwal_26.9355	KLTH0D13948g	SAKL0H03454g	AFR599W	KLLA0E05435g	ZYRO0B07150g			CAGL0H04983g	Scas_719.2
Anc_4.232		YDL056W		Kpol_483.6	Scas_683.37	CAGL0D01012g	Sbay_612.7	YDL056W	Kwal_26.9359	KLTH0D13970g	SAKL0H03432g	AFR600C	KLLA0E05413g	ZYRO0B07128g
Anc_4.233		YDL057W		Kpol_483.7		CAGL0D00990g	Sbay_612.8	YDL057W	Kwal_26.9365	KLTH0D13992g	SAKL0H03410g	AFR601C	KLLA0E05391g	ZYRO0B07106g
Anc_4.234	YLR380W			Kpol_414.8		CAGL0D00946g			Kwal_26.9370	KLTH0D14014g	SAKL0H03388g	AER041W	KLLA0E05369g	ZYRO0B12056g	YLR380W	Sbay_662.2	CAGL0H05005g	Scas_719.3	Kpol_483.8
Anc_4.235	YLR381W								Kwal_23.3485	KLTH0D14036g	SAKL0H03366g	AER042W	KLLA0E05347g	ZYRO0B12078g	YLR381W	Sbay_662.3	CAGL0H05027g	Scas_719.4	Kpol_483.9
Anc_4.236	YLR382C								Kwal_26.9374	KLTH0D14058g	SAKL0H03344g	AER043C	KLLA0E05325g	ZYRO0B12100g	YLR382C	Sbay_662.4	CAGL0H05049g	Scas_719.5	Kpol_1055.89
Anc_4.237	YLR383W			Kpol_483.10					Kwal_26.9380	KLTH0D14080g	SAKL0H03322g	AER044W	KLLA0E05303g	ZYRO0B12122g	YLR383W	Sbay_662.5	CAGL0H05071g	Scas_719.6
Anc_4.238		YDL058W		Kpol_483.11	Scas_683.38	CAGL0D00924g	Sbay_612.9	YDL058W	Kwal_26.9386	KLTH0D14102g	SAKL0H03300g	AER045C	KLLA0E05281g	ZYRO0B12144g
Anc_4.239		YDL059C		Kpol_483.12	Scas_683.39	CAGL0D00902g	Sbay_612.10	YDL059C	Kwal_26.9397	KLTH0D14124g	SAKL0H03278g	AER046W	KLLA0E05259g	ZYRO0B12166g					Kpol_1055.88
Anc_4.240	YLR384C			Kpol_483.13					Kwal_26.9399	KLTH0D14146g	SAKL0H03256g	AER047C	KLLA0E05237g	ZYRO0B12188g	YLR384C	Sbay_662.6	CAGL0H05093g	Scas_719.7
Anc_4.241	YLR385C								Kwal_26.9409	KLTH0D14168g	SAKL0H03234g	AER048C	KLLA0E05215g	ZYRO0B12210g	YLR385C	Sbay_662.7	CAGL0H05115g	Scas_719.8	Kpol_1055.87
Anc_4.242	YLR386W								Kwal_26.9410	KLTH0D14190g	SAKL0H03212g	AER049W	KLLA0E05193g	ZYRO0B12232g	YLR386W	Sbay_662.8	CAGL0H06501g	Scas_719.9	Kpol_1055.86
Anc_4.243	YLR387C								Kwal_26.9417	KLTH0D14212g	SAKL0H03190g	AER050C	KLLA0E05171g	ZYRO0B12254g	YLR387C	Sbay_662.9	CAGL0H06479g	Scas_719.10	Kpol_1055.85
Anc_4.244		YDL060W		Kpol_483.14		CAGL0D00880g	Sbay_612.11	YDL060W	Kwal_23.4243	KLTH0D14234g	SAKL0H03168g	AER051C	KLLA0E05149g	ZYRO0B12276g				Scas_719.11
Anc_4.245	YLR388W	YDL061C			Scas_683.40	CAGL0D00858g	Sbay_612.12	YDL061C	Kwal_23.4240	KLTH0D14256g	SAKL0H03146g	AER052W	KLLA0E05127g	ZYRO0B12298g	YLR388W	Sbay_662.10		Scas_719.12	Kpol_1055.84
Anc_4.246	YLR389C								Kwal_23.4237	KLTH0D14278g	SAKL0H03124g	AER053C	KLLA0E05105g	ZYRO0B12320g	YLR389C	Sbay_662.11	CAGL0H06457g	Scas_719.13	Kpol_1055.83
Anc_4.247	YLR390W								Kwal_23.4235	KLTH0D14300g	SAKL0H03102g	AER054W	KLLA0E05083g		YLR390W	Sbay_662.12	CAGL0H06435g	Scas_719.13d	Kpol_1055.82
Anc_4.248		YDL063C		Kpol_483.15	Scas_208.1	CAGL0D00836g	Sbay_612.13	YDL063C	Kwal_23.4229	KLTH0D14322g	SAKL0H03080g	AER055W	KLLA0E05061g	ZYRO0B12364g
Anc_4.249		YDL064W		Kpol_483.16	Scas_551.9	CAGL0D00814g		YDL064W	Kwal_23.4227	KLTH0D14344g	SAKL0H03058g	AER056C	KLLA0E05039g	ZYRO0B12386g
Anc_4.250		YDL065C		Kpol_483.17	Scas_551.8	CAGL0D00792g	Sbay_612.15	YDL065C	Kwal_23.4224	KLTH0D14366g	SAKL0H03036g	AER057W	KLLA0E05017g	ZYRO0B12408g
Anc_4.251	YLR390W-A								Kwal_23.4220	KLTH0D14388g	SAKL0H03014g	AER058W	KLLA0E04995g	ZYRO0B12430g	YLR390W-A	Sbay_662.13	CAGL0H06413g	Scas_719.14	Kpol_1055.81
Anc_4.252	YLR392C					CAGL0C02673g			Kwal_23.4218	KLTH0D14410g	SAKL0H02992g	AER059C		ZYRO0B12452g	YLR392C	Sbay_662.14		Scas_719.15	Kpol_1055.80
Anc_4.253	YLR393W					CAGL0C02651g			Kwal_23.4215	KLTH0D14432g	SAKL0H02970g	AER060W	KLLA0E04973g	ZYRO0B12474g	YLR393W	Sbay_662.15		Scas_719.16	Kpol_1055.79
Anc_4.254		YDL066W			Scas_551.7	CAGL0D00770g	Sbay_612.16	YDL066W	Kwal_23.4210	KLTH0D14476g	SAKL0H02860g	AER061C	KLLA0B03355g	ZYRO0B12496g					Kpol_1055.78
Anc_4.255	YLR394W			Kpol_483.18		CAGL0C02629g					SAKL0H02838g		KLLA0B03333g	ZYRO0B12518g	YLR394W			Scas_719.17
Anc_4.256	YLR395C					CAGL0C02623g			Kwal_23.4203	KLTH0D14498g	SAKL0H02816g	AER062C	KLLA0B03311g	ZYRO0B12540g	YLR395C	Sbay_662.17		Scas_719.18	Kpol_1055.77
Anc_4.257		YDL067C			Scas_513.5	CAGL0D00748g	Sbay_612.17	YDL067C	Kwal_23.4201	KLTH0D14520g	SAKL0H02794g	AER063W	KLLA0B03289g	ZYRO0B12562g					Kpol_1055.76
Anc_4.258	YLR396C					CAGL0C02607g			Kwal_23.4198	KLTH0D14564g	SAKL0H02772g	AER064C	KLLA0B03267g	ZYRO0B12584g	YLR396C	Sbay_662.18		Scas_719.19	Kpol_483.19
Anc_4.259	YLR397C					CAGL0C02585g			Kwal_23.4194	KLTH0D14586g	SAKL0H02750g	AER065C	KLLA0B03234g	ZYRO0B12606g	YLR397C	Sbay_662.19		Scas_719.20	Kpol_483.20
Anc_4.260		YDL069C			Scas_513.5d	CAGL0D00726g	Sbay_612.18	YDL069C	Kwal_23.4192	KLTH0D14608g	SAKL0H02728g	AER066W	KLLA0B03212g	ZYRO0B12628g					Kpol_1055.75
Anc_4.261	YLR398C					CAGL0C02563g			Kwal_23.4187	KLTH0D14630g	SAKL0H02706g	AER067C	KLLA0B03179g	ZYRO0B12650g	YLR398C	Sbay_662.20		Scas_719.21	Kpol_1055.74
Anc_4.262	YLR399C	YDL070W				CAGL0C02541g	Sbay_612.19	YDL070W	Kwal_23.4179	KLTH0D14652g	SAKL0G15686g	AER068C	KLLA0B03113g	ZYRO0B12672g	YLR399C	Sbay_662.21		Scas_719.22	Kpol_1055.73
Anc_4.263		YDL072C			Scas_513.6	CAGL0D00704g	Sbay_612.20	YDL072C	Kwal_23.4173	KLTH0D14674g	SAKL0G15708g	AER069W	KLLA0B03091g	ZYRO0B12694g					Kpol_1055.72
Anc_4.264	YLR401C								Kwal_23.4168	KLTH0D14696g	SAKL0G15730g	AER070C	KLLA0B03069g	ZYRO0B12716g	YLR401C	Sbay_662.22	CAGL0M09977g	Scas_719.23	Kpol_483.21
Anc_4.265	YLR403W			Kpol_1002.4	Scas_551.1	CAGL0D00682g			Kwal_23.4156	KLTH0D14718g	SAKL0G15752g	AER071W	KLLA0B03047g	ZYRO0B12738g	YLR403W	Sbay_662.24	CAGL0M09955g	Scas_719.24	Kpol_1055.71
Anc_4.266	YLR404W			Kpol_1002.3					Kwal_23.4153	KLTH0D14740g	SAKL0G15774g	AER072W	KLLA0B03025g	ZYRO0B12760g	YLR404W	Sbay_662.25	CAGL0M09933g	Scas_719.25
Anc_4.267		YDL073W		Kpol_1002.2	Scas_551.2	CAGL0D00660g	Sbay_612.21	YDL073W	Kwal_23.4149	KLTH0D14762g	SAKL0G15796g	AER073C	KLLA0B03003g	ZYRO0B12782g
Anc_4.268		YDL074C			Scas_551.3	CAGL0D00638g	Sbay_612.22	YDL074C	Kwal_23.4139	KLTH0D14784g	SAKL0G15818g	AER074W	KLLA0B02981g	ZYRO0B12804g					Kpol_1055.70
Anc_4.269	YLR405W								Kwal_23.4146	KLTH0D14806g	SAKL0G15840g	AER075W	KLLA0B02959g	ZYRO0B12826g	YLR405W	Sbay_662.26	CAGL0M09911g	Scas_719.26	Kpol_1055.69
Anc_4.270	YLR406C	YDL075W		Kpol_1002.1	Scas_551.5	CAGL0D00616g		YDL075W	Kwal_23.4144	KLTH0D14850g	SAKL0G15884g	AER076C	KLLA0B02937g	ZYRO0B12870g	YLR406C			Scas_719.27	Kpol_1055.68
Anc_4.271		YDL076C			Scas_551.6	CAGL0D00594g	Sbay_612.24	YDL076C		KLTH0D14872g	SAKL0G15906g	AER077W	KLLA0B02915g	ZYRO0B12892g					Kpol_1055.67
Anc_4.272	YLR407W			Kpol_1001.31					Kwal_23.4130	KLTH0D14894g	SAKL0G15928g	AER078W	KLLA0B02893g	ZYRO0B12914g	YLR407W	Sbay_662.28	CAGL0M09889g	Scas_719.28
Anc_4.273	YLR408C								Kwal_23.4129	KLTH0D14916g	SAKL0G15950g	AER079C	KLLA0B02871g	ZYRO0B12936g	YLR408C	Sbay_662.29	CAGL0M09867g	Scas_719.29	Kpol_1055.66
Anc_4.274		YDL077C			Scas_513.4	CAGL0D00572g	Sbay_612.25	YDL077C	Kwal_23.4124	KLTH0D14938g	SAKL0G15972g	AER080W	KLLA0B02849g	ZYRO0B12958g					Kpol_1055.65
Anc_4.275	YLR409C								Kwal_23.4118	KLTH0D14960g	SAKL0G15994g	AER081C	KLLA0B02827g	ZYRO0B12980g	YLR409C	Sbay_662.30	CAGL0M09845g	Scas_719.30	Kpol_1055.64
Anc_4.276	YLR410W								Kwal_23.4111	KLTH0D14982g	SAKL0G16016g	AER082W	KLLA0B02805g	ZYRO0B13002g	YLR410W	Sbay_662.31	CAGL0M09823g	Scas_719.31	Kpol_1055.63
Anc_4.277	YLR411W								Kwal_23.4109	KLTH0D15004g	SAKL0G16038g				YLR411W	Sbay_662.32		Scas_719.32
Anc_4.278		YKL181W		Kpol_1001.30	Scas_513.3	CAGL0D00550g	Sbay_663.18	YKL181W	Kwal_23.4106	KLTH0D15026g	SAKL0G16060g	AER083C	KLLA0B02783g	ZYRO0B13024g					Kpol_1055.62
Anc_4.279	YLR412W								Kwal_23.4101	KLTH0D15048g	SAKL0G16082g	AER084W	KLLA0B02739g	ZYRO0B13046g	YLR412W	Sbay_662.33	CAGL0F05093g	Scas_712.30	Kpol_1055.61
Anc_4.280		YKL182W				CAGL0D00528g	Sbay_663.17	YKL182W	Kwal_23.4090	KLTH0D15070g	SAKL0G16104g	AER085C	KLLA0B02717g	ZYRO0B13068g				Scas_719.33	Kpol_1055.60
Anc_4.281		YKL183W			Scas_513.2	CAGL0D00506g	Sbay_663.16	YKL183W	Kwal_23.4081	KLTH0D15092g	SAKL0G16148g	AER086C	KLLA0B02695g	ZYRO0B13090g					Kpol_1055.59
Anc_4.282		YKL184W			Scas_513.1	CAGL0D00484g	Sbay_663.15	YKL184W	Kwal_23.4076	KLTH0D15114g	SAKL0G16170g	AER087C	KLLA0B02673g	ZYRO0B13112g					Kpol_1055.58
Anc_4.283		YKL185W			Scas_513.0d	CAGL0D00462g	Sbay_663.14	YKL185W	Kwal_23.4069	KLTH0D15136g	SAKL0G16192g	AER088C	KLLA0B02651g	ZYRO0B13134g					Kpol_1055.57
Anc_4.284		YKL186C		Kpol_1001.29	Scas_559.1	CAGL0D00440g	Sbay_663.13	YKL186C	Kwal_23.4066	KLTH0D15158g	SAKL0G16214g	AER089W	KLLA0B02629g	ZYRO0B13156g
Anc_4.285	YLR413W	YKL187C			Scas_559.2	CAGL0D00418g	Sbay_663.12	YKL187C	Kwal_23.4051	KLTH0D15202g	SAKL0G16236g	AER090W	KLLA0B02607g		YLR413W	Sbay_662.34	CAGL0F05115g	Scas_719.34	Kpol_1055.56
Anc_4.286	YLR414C									KLTH0D15224g	SAKL0G16258g		KLLA0B02585g	ZYRO0B13200g	YLR414C	Sbay_662.35	CAGL0J04466g	Scas_719.35	Kpol_1055.55
Anc_4.287		YKL188C			Scas_559.3	CAGL0D00352g	Sbay_663.11	YKL188C	Kwal_23.4045	KLTH0D15246g	SAKL0G16280g	AER091W	KLLA0B02563g	ZYRO0B13266g					Kpol_1055.54
Anc_4.288	YLR417W								Kwal_23.4035	KLTH0D15268g	SAKL0G16302g	AER092W	KLLA0B02541g	ZYRO0B13288g	YLR417W	Sbay_662.36	CAGL0J04488g	Scas_719.36	Kpol_1055.53
Anc_4.289		YKL189W		Kpol_1001.28	Scas_559.4	CAGL0D00330g	Sbay_663.10	YKL189W	Kwal_23.4033	KLTH0D15290g	SAKL0G16324g	AER093C	KLLA0B02519g	ZYRO0B13310g					Kpol_1055.52
Anc_4.290	YLR418C								Kwal_47.17178	KLTH0D15356g	SAKL0G16412g	AER095W	KLLA0D03036g	ZYRO0B13332g	YLR418C	Sbay_662.37	CAGL0J04510g	Scas_719.37	Kpol_1055.51
Anc_4.291	YLR419W								Kwal_47.17183	KLTH0D15334g	SAKL0G16390g	AER094C	KLLA0D03058g	ZYRO0B13354g	YLR419W	Sbay_662.38	CAGL0J04532g	Scas_719.38	Kpol_1055.50
Anc_4.292		YKL190W			Scas_559.5	CAGL0L00605g	Sbay_663.9	YKL190W	Kwal_47.17167	KLTH0D15400g	SAKL0G16478g	AER096C	KLLA0D02992g	ZYRO0B13420g					Kpol_1052.36
Anc_4.293		YKL191W			Scas_559.6		Sbay_663.8	YKL191W	Kwal_47.17163	KLTH0D15422g	SAKL0G16500g	AER097C	KLLA0D02948g	ZYRO0B13442g			CAGL0J04576g		Kpol_1052.35
Anc_4.294	YLR420W			Kpol_1001.27					Kwal_47.17161	KLTH0D15444g	SAKL0G16522g	AER098W	KLLA0D02926g	ZYRO0B13464g	YLR420W	Sbay_662.39	CAGL0J04598g	Scas_719.42
Anc_4.295	YLR421C								Kwal_47.17158	KLTH0D15488g	SAKL0G16566g	AER100C	KLLA0D02882g	ZYRO0B13486g	YLR421C	Sbay_662.40	CAGL0J04620g	Scas_719.43	Kpol_1052.34
Anc_4.296	YLR422W								Kwal_47.17141	KLTH0D15532g	SAKL0G16610g	AER102W	KLLA0D02860g	ZYRO0B13530g	YLR422W	Sbay_662.41	CAGL0J04642g	Scas_719.44	Kpol_1052.32
Anc_4.297		YKL192C				CAGL0D03586g	Sbay_663.7	YKL192C	Kwal_47.17140	KLTH0D15554g	SAKL0G16632g	AER103W	KLLA0D02838g	ZYRO0B13552g			CAGL0J04664g	Scas_719.45	Kpol_1052.31
Anc_4.298		YKL193C		Kpol_1001.26	Scas_559.7	CAGL0D03564g	Sbay_663.6	YKL193C	Kwal_47.17139	KLTH0D15576g	SAKL0G16654g	AER104W	KLLA0D02816g	ZYRO0B13574g
Anc_4.299		YKL194C			Scas_559.8	CAGL0D03542g	Sbay_663.5	YKL194C	Kwal_47.17132	KLTH0D15620g	SAKL0G16698g	AER105W	KLLA0D02772g	ZYRO0B13596g					Kpol_1052.30
Anc_4.300	YLR423C								Kwal_47.17129	KLTH0D15642g	SAKL0G16720g	AER106C	KLLA0D02750g	ZYRO0B13618g	YLR423C	Sbay_662.42	CAGL0J04686g	Scas_719.46	Kpol_1052.29
Anc_4.301	YLR424W								Kwal_47.17125	KLTH0D15664g	SAKL0G16742g	AER107W	KLLA0D02728g	ZYRO0B13640g	YLR424W	Sbay_662.43	CAGL0J04708g	Scas_719.47	Kpol_1052.28
Anc_4.302		YKL195W			Scas_559.9	CAGL0D03520g	Sbay_663.4	YKL195W	Kwal_47.17122	KLTH0D15686g	SAKL0G16764g	AER108C	KLLA0D02706g	ZYRO0B13662g				Scas_719.48	Kpol_1052.27
Anc_4.303		YKL196C			Scas_571.1	CAGL0D03498g	Sbay_663.3	YKL196C	Kwal_47.17121	KLTH0D15708g	SAKL0G16786g	AER109W	KLLA0D02684g	ZYRO0B13684g
Anc_4.304		YML054C			Scas_571.2		Sbay_555.14	YML054C			SAKL0G16852g		KLLA0D02640g	ZYRO0B13728g			CAGL0K10736g		Kpol_1014.5
Anc_4.305	YLR425W			Kpol_1001.25					Kwal_47.17106	KLTH0D15752g	SAKL0G16874g	AER110W	KLLA0D02618g	ZYRO0B13750g	YLR425W	Sbay_662.44	CAGL0J04752g	Scas_719.49
Anc_4.306	YLR426W								Kwal_47.17102	KLTH0D15774g	SAKL0G16896g	AER111W	KLLA0D02596g	ZYRO0B13772g	YLR426W		CAGL0J04774g	Scas_666.17	Kpol_1014.2
Anc_4.307		YML055W			Scas_571.3		Sbay_555.15	YML055W	Kwal_47.17101	KLTH0D15796g	SAKL0G16918g	AER112C	KLLA0D02574g	ZYRO0B13794g			CAGL0K10758g		Kpol_1014.1
Anc_4.308	YLR427W			Kpol_1001.24					Kwal_47.17099	KLTH0D15818g	SAKL0G16940g	AER113W	KLLA0D02552g	ZYRO0B13816g	YLR427W	Sbay_662.46	CAGL0J04796g	Scas_719.51
Anc_4.309	YLR429W			Kpol_1001.23	Scas_571.4				Kwal_47.17093	KLTH0D15840g	SAKL0G16962g	AER114W	KLLA0D02530g	ZYRO0B13838g	YLR429W	Sbay_662.47	CAGL0J04818g	Scas_719.52
Anc_4.310	YLR430W								Kwal_47.17085	KLTH0D15862g	SAKL0G16984g	AER115W	KLLA0B05555g	ZYRO0B13860g	YLR430W	Sbay_662.48	CAGL0M00990g	Scas_719.53	Kpol_520.43
Anc_4.311	YLR431C								Kwal_47.17082	KLTH0D15884g	SAKL0G17006g	AER116C	KLLA0B05533g	ZYRO0B13882g	YLR431C	Sbay_662.49	CAGL0M00968g	Scas_719.54	Kpol_520.42
Anc_4.312	YLR432W	YML056C		Kpol_1001.22	Scas_571.5			YML056C	Kwal_47.17074	KLTH0D15906g	SAKL0G17050g	AER117W	KLLA0B05511g	ZYRO0B13904g	YLR432W	Sbay_662.50	CAGL0K10780g
Anc_4.313	YLR433C	YML057W		Kpol_1001.21	Scas_571.6	CAGL0L11110g	Sbay_555.17	YML057W	Kwal_47.17070	KLTH0D15950g	SAKL0G17094g	AER118C	KLLA0B05489g	ZYRO0B13948g	YLR433C	Sbay_662.51		Scas_719.55
Anc_4.314	YLR435W			Kpol_1001.20					Kwal_47.17067	KLTH0D15972g	SAKL0G17116g	AER119W	KLLA0B05467g	ZYRO0B13970g	YLR435W		CAGL0M00946g	Scas_719.56
Anc_4.315	YLR436C			Kpol_1001.19					Kwal_47.17058	KLTH0D15994g	SAKL0G17138g	AER120C	KLLA0B05445g	ZYRO0B13992g	YLR436C	Sbay_662.53	CAGL0M00924g	Scas_719.57
Anc_4.316	YLR437C	YML058W			Scas_571.7	CAGL0L11132g	Sbay_643.45	YML058W	Kwal_47.17056	KLTH0D16016g	SAKL0G17160g	AER122C	KLLA0B05423g	ZYRO0B14014g	YLR437C	Sbay_617.24	CAGL0M00902g	Scas_719.57d	Kpol_520.41
Anc_4.317	YLR438W								Kwal_47.17051	KLTH0D16038g	SAKL0G17182g	AER123W	KLLA0B05247g	ZYRO0B14058g	YLR438W	Sbay_617.23	CAGL0M00880g	Scas_719.58	Kpol_520.40
Anc_4.318		YML059C		Kpol_1001.17	Scas_530.1	CAGL0L11154g	Sbay_643.43	YML059C	Kwal_47.17014	KLTH0D16060g	SAKL0G17248g	AER124W	KLLA0B05225g	ZYRO0B14080g
Anc_4.319	YLR438C-A			Kpol_1001.16						KLTH0D16082g	SAKL0G17270g	AER125C	KLLA0B05203g	ZYRO0B14102g	YLR438C-A	Sbay_617.22	CAGL0M00874g	Scas_719.59
Anc_4.320	YLR439W			Kpol_1001.15					Kwal_47.17007	KLTH0D16104g	SAKL0G17292g	AER126W	KLLA0B05181g	ZYRO0B14124g	YLR439W	Sbay_617.21	CAGL0M00858g	Scas_547.6
Anc_4.321		YML060W		Kpol_1001.14	Scas_530.2	CAGL0L11176g	Sbay_643.42	YML060W	Kwal_47.17004	KLTH0D16126g	SAKL0G17314g	AER127C	KLLA0B05159g	ZYRO0B14146g
Anc_4.322		YML061C		Kpol_1001.13	Scas_530.3	CAGL0L11198g	Sbay_643.41	YML061C	Kwal_47.16997	KLTH0D16148g	SAKL0G17336g	AER128W	KLLA0B05137g	ZYRO0B14168g					Kpol_520.39
Anc_4.323	YLR440C								Kwal_47.16993	KLTH0D16170g	SAKL0G17358g	AER129C	KLLA0B05115g	ZYRO0B14190g	YLR440C	Sbay_617.20	CAGL0M00836g	Scas_547.5	Kpol_520.38
Anc_4.324		YML062C			Scas_703.43	CAGL0L11220g	Sbay_643.40	YML062C	Kwal_47.16991	KLTH0D16192g	SAKL0G17380g	AER130W	KLLA0B05082g	ZYRO0B14212g					Kpol_520.37
Anc_4.325	YLR441C	YML063W		Kpol_1001.12	Scas_703.42		Sbay_643.39	YML063W	Kwal_47.16988	KLTH0D16214g	SAKL0G17402g	AER131C	KLLA0B05060g	ZYRO0B14234g	YLR441C	Sbay_617.19	CAGL0M00814g	Scas_547.4
Anc_4.326		YML064C			Scas_703.41	CAGL0L11242g	Sbay_643.38	YML064C	Kwal_47.16983	KLTH0D16236g	SAKL0G17424g	AER132W	KLLA0B05038g	ZYRO0B14256g				Scas_547.3	Kpol_520.36
Anc_4.327	YLR442C	YML065W		Kpol_1001.11	Scas_703.40	CAGL0L11264g	Sbay_643.37	YML065W	Kwal_47.16977	KLTH0D16258g	SAKL0G17446g	AER133C	KLLA0B05016g	ZYRO0B14278g	YLR442C	Sbay_617.18	CAGL0M00770g	Scas_547.2	Kpol_520.35
Anc_4.328	YLR443W			Kpol_1001.10					Kwal_47.16972	KLTH0D16280g	SAKL0G17468g	AER134W	KLLA0B04994g	ZYRO0B14300g	YLR443W	Sbay_617.17	CAGL0M00748g	Scas_547.1
Anc_4.329		YML066C			Scas_703.39	CAGL0L11286g	Sbay_643.36	YML066C	Kwal_47.16969	KLTH0D16302g	SAKL0G17490g	AER135W	KLLA0B04972g	ZYRO0B14322g					Kpol_520.34
Anc_4.330		YML067C		Kpol_1001.9	Scas_703.38	CAGL0L11308g		YML067C	Kwal_47.16965	KLTH0D16324g	SAKL0G17512g	AER136W	KLLA0B04950g	ZYRO0B14344g				Scas_719.61
Anc_4.331	YLR445W			Kpol_1001.8					Kwal_47.16962	KLTH0D16346g	SAKL0G17534g	AER137W	KLLA0B04928g	ZYRO0B14366g	YLR445W	Sbay_617.16	CAGL0M00726g	Scas_719.61d
Anc_4.332		YML068W			Scas_703.37	CAGL0L11330g	Sbay_643.34	YML068W	Kwal_47.16958	KLTH0D16368g				ZYRO0B14388g					Kpol_520.33
Anc_4.333		YML069W			Scas_703.36	CAGL0L11352g	Sbay_643.33	YML069W	Kwal_47.16954	KLTH0D16390g	SAKL0G17556g	AER138C	KLLA0B04906g	ZYRO0B14410g					Kpol_520.32
Anc_4.334		YML070W			Scas_703.35	CAGL0L11374g	Sbay_643.32	YML070W	Kwal_47.16950	KLTH0D16412g	SAKL0G17578g	AER139C	KLLA0B04884g	ZYRO0B14432g					Kpol_520.31
Anc_4.335									Kwal_47.16943	KLTH0D16434g	SAKL0G17600g	AER140C	KLLA0B04862g	ZYRO0B14454g				Scas_719.61d1	Kpol_520.30
Anc_4.336	YLR446W								Kwal_7.529	KLTH0D16522g	SAKL0G17710g	AER143W		ZYRO0B14520g	YLR446W	Sbay_617.15	CAGL0M00682g	Scas_719.62	Kpol_520.29
Anc_4.337									Kwal_47.16924	KLTH0D16566g	SAKL0G17732g	AER144C	KLLA0B04796g	ZYRO0B14542g					Kpol_520.28
Anc_4.338	YLR447C								Kwal_47.16911	KLTH0D16610g	SAKL0G17776g	AER146C	KLLA0B04752g	ZYRO0B14564g	YLR447C	Sbay_617.14	CAGL0M00660g	Scas_719.63	Kpol_520.27
Anc_4.339		YML071C		Kpol_1001.7	Scas_703.34	CAGL0L11418g	Sbay_643.31	YML071C	Kwal_47.16905	KLTH0D16632g	SAKL0G17798g	AER147W	KLLA0B04730g	ZYRO0B14586g
Anc_4.340		YML072C		Kpol_1001.6	Scas_703.33	CAGL0L11440g	Sbay_643.30	YML072C	Kwal_47.16895	KLTH0D16654g	SAKL0G17820g	AER148W	KLLA0B04708g	ZYRO0B14630g
Anc_4.341	YLR448W	YML073C		Kpol_1001.5	Scas_703.32	CAGL0L11462g		YML073C		KLTH0D16698g	SAKL0G17842g	AER149W	KLLA0B04686g	ZYRO0B14652g	YLR448W			Scas_719.64	Kpol_520.26
Anc_4.342	YLR449W	YML074C			Scas_703.31	CAGL0L11484g	Sbay_643.27	YML074C	Kwal_47.16881	KLTH0D16764g	SAKL0G17864g	AER150W	KLLA0B04664g	ZYRO0B14674g	YLR449W	Sbay_617.12	CAGL0M00638g	Scas_719.66	Kpol_520.24
Anc_4.343	YLR450W	YML075C		Kpol_1001.4	Scas_703.30	CAGL0L11506g	Sbay_643.26	YML075C	Kwal_47.16872	KLTH0D16786g	SAKL0G17886g	AER152W	KLLA0B04642g	ZYRO0B14696g	YLR450W	Sbay_617.11			Kpol_520.23
Anc_4.344		YML076C		Kpol_1001.3	Scas_703.29	CAGL0H04367g	Sbay_643.25	YML076C	Kwal_47.16862	KLTH0D16852g	SAKL0G17908g	AER153W	KLLA0B04620g	ZYRO0B14718g
Anc_4.345		YML077W			Scas_703.28	CAGL0H04345g	Sbay_643.24	YML077W	Kwal_47.16861	KLTH0D16874g	SAKL0G17930g	AER154C	KLLA0B04609g	ZYRO0B14740g					Kpol_520.22
Anc_4.346	YJR125C			Kpol_1001.2	Scas_703.27	CAGL0H04323g			Kwal_47.16857	KLTH0D16896g	SAKL0G17952g	AER155C	KLLA0B04587g	ZYRO0B14784g	YJR125C	Sbay_581.19
Anc_4.347		YML078W			Scas_703.26	CAGL0H04301g	Sbay_643.23	YML078W	Kwal_47.16853	KLTH0D16918g	SAKL0G17974g	AER156C	KLLA0B04565g	ZYRO0B14806g					Kpol_520.21
Anc_4.348	YJR126C								Kwal_47.16607	KLTH0D18128g	SAKL0G17996g	AER157C	KLLA0B04543g	ZYRO0B14828g	YJR126C	Sbay_581.20	CAGL0M00616g	Scas_719.67	Kpol_1023.102
Anc_4.349		YML079W			Scas_703.25		Sbay_643.22	YML079W	Kwal_47.16614	KLTH0D18106g	SAKL0G18018g		KLLA0B04521g	ZYRO0B14850g
Anc_4.350		YML080W			Scas_703.24	CAGL0H04235g	Sbay_643.21	YML080W	Kwal_47.16616	KLTH0D18084g	SAKL0G18040g	AER158C	KLLA0B04499g	ZYRO0B14872g					Kpol_1023.101
Anc_4.351	YJR127C	YML081W		Kpol_1001.1	Scas_703.23	CAGL0H04213g	Sbay_643.20	YML081W	Kwal_47.16621	KLTH0D18062g	SAKL0G18062g	AER159C	KLLA0B04477g	ZYRO0B14894g	YJR127C		CAGL0M00594g	Scas_719.68	Kpol_1023.100
Anc_4.352	YJR129C								Kwal_47.16635	KLTH0D17996g	SAKL0G18106g	AER161C	KLLA0B04444g	ZYRO0B14916g	YJR129C	Sbay_581.22	CAGL0M00572g	Scas_719.69	Kpol_1028.81
Anc_4.353		YML081C-A			Scas_703.22	CAGL0H04191g	Sbay_643.19	YML081C-A	Kwal_47.16642	KLTH0D17952g	SAKL0G18150g	AER163W	KLLA0B04400g	ZYRO0B08316g					Kpol_1000.27
Anc_4.354	YJR130C	YML082W			Scas_703.21	CAGL0H04169g	Sbay_643.18	YML082W	Kwal_47.16644	KLTH0D17930g	SAKL0G18172g	AER164C	KLLA0B04378g	ZYRO0B08338g	YJR130C	Sbay_581.23	CAGL0M00550g		Kpol_1028.80
Anc_4.355	YJR131W								Kwal_47.16648	KLTH0D17908g	SAKL0G18194g	AER165W	KLLA0B04356g	ZYRO0B08360g	YJR131W	Sbay_581.24	CAGL0M00528g	Scas_719.70	Kpol_1028.79
Anc_4.356		YHR191C			Scas_703.20				Kwal_47.16650	KLTH0D17886g	SAKL0G18216g	AER166C	KLLA0B04334g	ZYRO0B08382g	YHR191C	Sbay_644.12	CAGL0M07117g		Kpol_1028.78
Anc_4.357		YHR192W			Scas_703.19				Kwal_47.16651	KLTH0D17864g	SAKL0G18238g	AER167W	KLLA0B04312g	ZYRO0B08404g	YHR192W	Sbay_644.13	CAGL0M07139g		Kpol_1028.77
Anc_4.358		YHR193C			Scas_703.18				Kwal_47.16653	KLTH0D17842g	SAKL0G18260g	AER168C	KLLA0B04290g	ZYRO0B08426g	YHR193C	Sbay_644.14	CAGL0M07161g		Kpol_1028.76
Anc_4.359		YHR194W			Scas_703.16				Kwal_47.16655	KLTH0D17798g	SAKL0G18304g	ABL066C	KLLA0B04246g	ZYRO0B08448g	YHR194W	Sbay_644.15	CAGL0M07183g		Kpol_1067.18
Anc_4.360		YHR195W			Scas_703.15				Kwal_47.16658	KLTH0D17776g	SAKL0G18326g		KLLA0B04224g	ZYRO0B08470g	YHR195W	Sbay_644.16	CAGL0M07205g		Kpol_1067.19
Anc_4.361	YJR132W								Kwal_47.16660	KLTH0D17754g	SAKL0G18348g	ABL068C	KLLA0B04202g	ZYRO0B08492g	YJR132W		CAGL0M00506g	Scas_719.71	Kpol_1067.20
Anc_4.362		YHR196W							Kwal_47.16666	KLTH0D17732g	SAKL0G18370g	ABL069C	KLLA0B04180g	ZYRO0B08514g	YHR196W	Sbay_644.17	CAGL0M07227g	Scas_719.72	Kpol_1067.21
Anc_4.363	YJR133W						Sbay_558.1		Kwal_47.16671	KLTH0D17710g	SAKL0G18392g	ABL070C	KLLA0B04158g		YJR133W		CAGL0M00484g	Scas_719.73
Anc_4.364	YJR134C						Sbay_558.2		Kwal_47.16674	KLTH0D17688g	SAKL0G18414g	ABL071W	KLLA0B04136g	ZYRO0B08536g	YJR134C		CAGL0M00462g	Scas_719.74	Kpol_1067.22
Anc_4.365		YHR197W			Scas_703.14	CAGL0D02706g			Kwal_47.16679	KLTH0D17644g	SAKL0G18458g	ABL072C	KLLA0B04092g	ZYRO0B08558g	YHR197W	Sbay_644.18			Kpol_1024.7
Anc_4.366	YJR135C						Sbay_558.3		Kwal_47.16683	KLTH0D17622g	SAKL0G18480g	ABL073W	KLLA0B04070g	ZYRO0B08580g	YJR135C		CAGL0M00440g	Scas_719.75	Kpol_1024.6
Anc_4.367	YJR135W-A						Sbay_558.4		Kwal_47.16685	KLTH0D17600g	SAKL0G18502g	ABL074C	KLLA0B04048g	ZYRO0B08602g	YJR135W-A		CAGL0M00418g	Scas_719.76	Kpol_1024.5
Anc_4.368	YJR136C						Sbay_558.5		Kwal_47.16686	KLTH0D17578g	SAKL0G18524g	ABL075W	KLLA0B04026g	ZYRO0B08624g	YJR136C		CAGL0M00396g	Scas_719.77	Kpol_1000.26
Anc_4.369		YHR199C			Scas_703.13	CAGL0D02728g			Kwal_47.16693	KLTH0D17534g	SAKL0G18568g	ABL076W	KLLA0B03982g	ZYRO0B08646g	YHR199C	Sbay_644.20			Kpol_1000.25
Anc_4.370	YJR137C						Sbay_558.6		Kwal_47.16696	KLTH0D17512g	SAKL0G18590g	ABL077W	KLLA0B03938g	ZYRO0B08668g	YJR137C		CAGL0M00374g	Scas_719.85	Kpol_1024.4
Anc_4.371		YHR199C-A							Kwal_YGOB_YHR199C-A	Kthe_YGOB_YHR199C-A	SAKL0G18612g		KLLA0B03927g	ZYRO0B08690g	YHR199C-A	Sbay_YGOB_YHR199C-A
Anc_4.372		YHR200W			Scas_703.12	CAGL0L08580g			Kwal_47.16706	KLTH0D17490g	SAKL0G18634g	ABL078C	KLLA0B03916g	ZYRO0B08712g	YHR200W	Sbay_644.21			Kpol_1024.3
Anc_4.373	YJR138W						Sbay_558.7		Kwal_47.16709	KLTH0D17468g	SAKL0G18656g	ABL079C	KLLA0B03894g	ZYRO0B08734g	YJR138W		CAGL0M00352g	Scas_719.84	Kpol_1000.24
Anc_4.374	YJR139C				Scas_703.11		Sbay_558.8		Kwal_47.16720	KLTH0D17446g	SAKL0G18678g	ABL080W	KLLA0B03872g	ZYRO0B08756g	YJR139C		CAGL0M00330g		Kpol_1024.2
Anc_4.375	YJR140C						Sbay_558.9		Kwal_47.16725	KLTH0D17424g	SAKL0G18700g	ABL081W	KLLA0B03850g	ZYRO0B08778g	YJR140C		CAGL0M00286g	Scas_719.83	Kpol_1000.22
Anc_4.376	YJR141W						Sbay_558.10		Kwal_47.16730	KLTH0D17402g	SAKL0G18722g	ABL082C	KLLA0B03828g	ZYRO0B08800g	YJR141W		CAGL0M00264g	Scas_719.82	Kpol_1000.21
Anc_4.377		YHR201C			Scas_703.10	CAGL0L08602g			Kwal_47.16732	KLTH0D17380g	SAKL0G18744g	ABL083W	KLLA0B03806g	ZYRO0B08822g	YHR201C	Sbay_644.22			Kpol_1000.20
Anc_4.378	YJR142W						Sbay_558.11		Kwal_47.16733	KLTH0D17358g	SAKL0G18766g	ABL084C	KLLA0B03784g	ZYRO0B08844g	YJR142W		CAGL0M00242g	Scas_719.81	Kpol_1000.19
Anc_4.379	YJR143C						Sbay_558.12		Kwal_47.16734	KLTH0D17336g	SAKL0B12188g	ABL085W	KLLA0B03762g	ZYRO0B08866g	YJR143C	Sbay_644.23	CAGL0M00220g	Scas_719.80	Kpol_1000.18
Anc_4.380	YJR144W				Scas_703.9		Sbay_558.13		Kwal_47.16741	KLTH0D17314g	SAKL0B12210g	ABL086C	KLLA0B03740g	ZYRO0B08888g	YJR144W		CAGL0M00198g		Kpol_1000.17
Anc_4.381		YHR202W			Scas_703.8	CAGL0L02607g			Kwal_47.16743	KLTH0D17270g	SAKL0B12298g	ADL392W	KLLA0B03674g	ZYRO0G00572g	YHR202W	Sbay_644.24			Kpol_1000.16
Anc_4.382	YJR145C	YHR203C		Kpol_526.53	Scas_703.7	CAGL0F09031g		YHR203C	Kwal_47.16748	KLTH0D17248g	SAKL0B12320g	ADL391C	KLLA0B03652g	ZYRO0G00550g	YJR145C			Scas_719.79
Anc_4.383		YHR204W			Scas_703.6	CAGL0F09053g		YHR204W	Kwal_47.16751	KLTH0D17226g	SAKL0B12342g	ADL390W	KLLA0B03608g	ZYRO0G00528g		Sbay_644.26			Kpol_1000.15
Anc_4.384		YHR205W		Kpol_265.1	Scas_703.5	CAGL0F09075g		YHR205W	Kwal_47.16761	KLTH0D17204g	SAKL0B12364g	ADL389W	KLLA0B03586g	ZYRO0G00506g		Sbay_644.27			Kpol_1000.14
Anc_4.385	YJR147W	YHR206W		Kpol_265.2	Scas_703.4	CAGL0F09097g	Sbay_626.19	YHR206W	Kwal_47.16770	KLTH0D17182g	SAKL0B12408g	ADL388W	KLLA0A10219g	ZYRO0G00484g	YJR147W	Sbay_644.28
Anc_4.386		YHR207C			Scas_703.3	CAGL0F09119g		YHR207C	Kwal_47.16773	KLTH0D17160g	SAKL0B12430g	ADL387C	KLLA0A10241g	ZYRO0G00462g		Sbay_644.29			Kpol_1000.13
Anc_4.387		YER182W			Scas_703.2	CAGL0F09163g			Kwal_47.16776	KLTH0D17138g	SAKL0B12452g	ADL386W	KLLA0A10263g	ZYRO0G00440g	YER182W	Sbay_619.16			Kpol_1000.12
Anc_4.388		YER183C		Kpol_265.3		CAGL0F09185g			Kwal_47.16779	KLTH0D17116g	SAKL0B12474g	ADL385C	KLLA0A10285g	ZYRO0G00418g	YER183C	Sbay_619.17		Scas_603.4
Anc_4.389	YJR148W	YHR208W		Kpol_265.4	Scas_703.1	CAGL0F09207g	Sbay_626.18	YHR208W	Kwal_47.16781	KLTH0D17094g	SAKL0B12496g	ADL384W	KLLA0A10307g	ZYRO0G00396g	YJR148W	Sbay_644.30	CAGL0M00176g	Scas_719.78	Kpol_1000.11

## Sheet: Anc_5
ANC5	Post5A	Post5B		Kpol1	Scas1	Cgla1	Sbay1	Scer1	Kwal	Kthe	Sklu	Agos	Klac	Zrou	Scer2	Sbay2	Cgla2	Scas2	Kpol2
Anc_5.1		YMR314W				CAGL0M14003g	Sbay_562.11	YMR314W	Kwal_26.9483	KLTH0B09504g	SAKL0H00946g	AGL336W	KLLA0A10153g	ZYRO0C01144g				Scas_514.7	Kpol_1060.1
Anc_5.2		YMR313C		Kpol_513.32		CAGL0M13981g	Sbay_562.10	YMR313C	Kwal_26.9488	KLTH0B09526g	SAKL0H00902g	AGL337C	KLLA0A10175g	ZYRO0C01166g				Scas_514.6
Anc_5.3		YMR312W				CAGL0M13959g	Sbay_562.9	YMR312W	Kwal_26.9492	KLTH0B09548g	SAKL0H00880g	AGL338W	KLLA0A10197g	ZYRO0C01188g				Scas_514.5	Kpol_1060.2
Anc_5.4	YGR285C				Scas_612.14				Kwal_26.9495	KLTH0B09570g	SAKL0H00858g	AGL339C	KLLA0F03124g	ZYRO0C01210g	YGR285C	Sbay_539.5	CAGL0G00154g		Kpol_1060.3
Anc_5.5	YGR284C			Kpol_513.30	Scas_612.13				Kwal_26.9498	KLTH0B09592g	SAKL0H00836g	AGL340C	KLLA0F03102g	ZYRO0C01232g	YGR284C	Sbay_539.4	CAGL0G00176g	Scas_514.4	Kpol_1060.4
Anc_5.6		YMR311C		Kpol_513.29		CAGL0M13937g	Sbay_562.8	YMR311C	Kwal_26.9503	KLTH0B09614g	SAKL0H00814g	AGL341C	KLLA0F03080g	ZYRO0C01254g				Scas_514.8
Anc_5.7	YGR283C	YMR310C				CAGL0M13915g	Sbay_562.7	YMR310C	Kwal_26.9507	KLTH0B09636g	SAKL0H00792g	AGL342C	KLLA0F03058g	ZYRO0C01276g	YGR283C	Sbay_539.3		Scas_514.9	Kpol_1060.5
Anc_5.8	YGR282C				Scas_612.12				Kwal_26.9509	KLTH0B09658g	SAKL0H00770g	AGL343C	KLLA0F03036g	ZYRO0C01298g	YGR282C	Sbay_539.2	CAGL0G00220g		Kpol_1060.6
Anc_5.9		YMR309C		Kpol_513.28		CAGL0M13893g	Sbay_562.6	YMR309C	Kwal_26.9512	KLTH0B09680g	SAKL0H00748g	AGL344C	KLLA0F03014g	ZYRO0C01320g
Anc_5.10	YGR281W				Scas_612.11				Kwal_26.9532	KLTH0B09724g	SAKL0H00704g	AGL346W	KLLA0C14234g		YGR281W		CAGL0G00242g		Kpol_1060.7
Anc_5.11		YMR308C		Kpol_513.27		CAGL0M13871g	Sbay_562.5	YMR308C	Kwal_26.9550	KLTH0B09768g	SAKL0H00594g	AGL349C	KLLA0C14157g	ZYRO0C01408g
Anc_5.12	YGR280C				Scas_612.10				Kwal_26.9559	KLTH0B09790g	SAKL0H00572g	AGL350C	KLLA0C14135g	ZYRO0D06930g	YGR280C	Sbay_379.1	CAGL0G00264g		Kpol_1028.62
Anc_5.13		YMR307W				CAGL0M13849g	Sbay_562.4	YMR307W	Kwal_26.9563	KLTH0B09812g	SAKL0H00550g	AGL351W	KLLA0C14113g	ZYRO0D06952g			CAGL0G00286g	Scas_514.2	Kpol_1028.63
Anc_5.14		YMR306W				CAGL0M13827g	Sbay_562.3	YMR306W	Kwal_26.9577	KLTH0B09856g	SAKL0H00506g	AGL353W	KLLA0C14069g	ZYRO0D06974g				Scas_464.1	Kpol_1028.64
Anc_5.15	YGR279C	YMR305C		Kpol_513.26	Scas_612.9	CAGL0M13805g	Sbay_562.2	YMR305C	Kwal_26.9589	KLTH0B09878g	SAKL0H00484g	AGL354C	KLLA0C14047g	ZYRO0D06996g	YGR279C		CAGL0G00308g	Scas_464.2	Kpol_1028.66
Anc_5.16	YGR278W				Scas_612.8				Kwal_26.9594	KLTH0B09900g	SAKL0H00462g	AGL355W	KLLA0C14025g	ZYRO0D07018g	YGR278W	Sbay_470.9	CAGL0G00330g		Kpol_1028.67
Anc_5.17	YGR277C				Scas_612.7				Kwal_26.9597	KLTH0B09922g	SAKL0H00440g	AGL356C	KLLA0C14003g	ZYRO0D07040g	YGR277C	Sbay_470.8	CAGL0G00352g		Kpol_1028.68
Anc_5.18		YMR304W		Kpol_513.25		CAGL0M13783g		YMR304W	Kwal_26.9598	KLTH0B09944g	SAKL0H00418g	AGL357W		ZYRO0D07062g				Scas_464.3
Anc_5.19		YMR302C		Kpol_513.24		CAGL0M13761g	Sbay_671.3	YMR302C	Kwal_26.9607	KLTH0B09966g	SAKL0H00396g	AGL358C	KLLA0C13948g	ZYRO0D07084g				Scas_464.3d
Anc_5.20		YMR301C		Kpol_513.23		CAGL0M13739g	Sbay_671.4	YMR301C	Kwal_26.9480	KLTH0B09482g	SAKL0H00968g	AGL335W	KLLA0A10131g	ZYRO0D07106g				Scas_574.8
Anc_5.21		YMR300C				CAGL0M13717g	Sbay_671.5	YMR300C	Kwal_26.9477	KLTH0B09460g	SAKL0H00990g	AGL334W	KLLA0A10109g	ZYRO0D07128g				Scas_574.7	Kpol_1028.69
Anc_5.22		YMR299C				CAGL0M13695g	Sbay_671.6	YMR299C	Kwal_26.9475	KLTH0B09438g	SAKL0H01012g	AGL333W	KLLA0A10087g	ZYRO0D07150g				Scas_659.4
Anc_5.23	YGR276C			Kpol_513.22	Scas_612.6				Kwal_26.9468	KLTH0B09416g	SAKL0H01034g	AGL332W	KLLA0A10065g	ZYRO0D07172g	YGR276C	Sbay_470.7	CAGL0G00374g
Anc_5.24	YGR275W				Scas_612.5				Kwal_26.9464	KLTH0B09394g	SAKL0H01056g	AGL331C	KLLA0A10043g	ZYRO0D07194g	YGR275W	Sbay_470.6	CAGL0G00396g		Kpol_1028.70
Anc_5.25	YGR274C			Kpol_513.21					Kwal_26.9460	KLTH0B09372g	SAKL0H01078g	AGL330W	KLLA0A10021g	ZYRO0D07216g	YGR274C	Sbay_470.5	CAGL0G00418g	Scas_684.19
Anc_5.26		YMR298W			Scas_612.4	CAGL0M13673g	Sbay_671.7	YMR298W	Kwal_26.9457	KLTH0B09350g	SAKL0H01100g	AGL329C	KLLA0A09999g	ZYRO0D07238g				Scas_684.20	Kpol_1028.71
Anc_5.27		YMR297W				CAGL0M13651g	Sbay_671.8	YMR297W	Kwal_26.9455	KLTH0B09328g	SAKL0H01122g	AGL328C	KLLA0A09977g	ZYRO0D07260g				Scas_684.21	Kpol_1028.72
Anc_5.28		YMR296C					Sbay_671.9	YMR296C	Kwal_26.9448	KLTH0B09306g	SAKL0H01144g	ABR145C	KLLA0A09955g	ZYRO0D07282g			CAGL0G00440g	Scas_684.22	Kpol_1028.73
Anc_5.29	YGR273C	YMR295C				CAGL0M13629g	Sbay_671.10	YMR295C	Kwal_26.9435	KLTH0B09240g	SAKL0H01166g	ABR144C	KLLA0A09933g	ZYRO0D07304g	YGR273C	Sbay_470.4	CAGL0G00462g	Scas_684.23	Kpol_1028.74
Anc_5.30	YGR272C			Kpol_513.20	Scas_612.3				Kwal_26.9433	KLTH0B09218g	SAKL0H01188g	ABR143C	KLLA0A09911g	ZYRO0D07326g	YGR272C	Sbay_470.2	CAGL0G00484g
Anc_5.31	YGR271W				Scas_612.2				Kwal_26.9424	KLTH0B09196g	SAKL0H01210g	ABR142W	KLLA0A09889g	ZYRO0D07348g	YGR271W		CAGL0G00506g		Kpol_1028.75
Anc_5.32		YMR294W				CAGL0M13607g	Sbay_671.11	YMR294W	Kwal_26.9422	KLTH0B09174g	SAKL0H01232g	ABR141W	KLLA0A09867g	ZYRO0D07370g				Scas_684.24
Anc_5.33		YMR293C				CAGL0M13585g	Sbay_671.12	YMR293C	Kwal_23.4249	KLTH0B09152g	SAKL0H01254g	ABR140C	KLLA0A09845g	ZYRO0D07392g				Scas_684.25	Kpol_1067.17
Anc_5.34	YGR270W			Kpol_513.19	Scas_612.1				Kwal_23.4253	KLTH0B09130g	SAKL0H01276g	ABR139W	KLLA0A09823g	ZYRO0D07414g	YGR270W	Sbay_524.2	CAGL0G00528g
Anc_5.35		YMR292W				CAGL0M13563g	Sbay_671.13	YMR292W	Kwal_23.4264	KLTH0B09108g	SAKL0H01298g	AGR337W	KLLA0A09801g	ZYRO0D07436g				Scas_684.26	Kpol_1067.16
Anc_5.36	YGR268C			Kpol_513.18	Scas_645.1				Kwal_23.4267	KLTH0B09086g	SAKL0H01320g	AGR336C	KLLA0A09757g	ZYRO0D07458g	YGR268C	Sbay_524.3	CAGL0G00550g
Anc_5.37	YGR267C				Scas_645.2				Kwal_23.4272	KLTH0B09064g	SAKL0H01342g	AGR335C	KLLA0A09735g	ZYRO0D07480g	YGR267C	Sbay_524.4	CAGL0F08503g		Kpol_1067.15
Anc_5.38		YMR291W		Kpol_513.17		CAGL0M13541g	Sbay_671.14	YMR291W	Kwal_23.4276	KLTH0B09042g	SAKL0H01364g	AGR334W	KLLA0A09713g	ZYRO0D07502g				Scas_684.28	Kpol_1067.14
Anc_5.39	YGR266W			Kpol_513.16	Scas_645.3				Kwal_23.4280	KLTH0B09020g	SAKL0H01386g		KLLA0A09691g	ZYRO0D07524g	YGR266W	Sbay_524.5	CAGL0F08481g
Anc_5.40		YMR290C		Kpol_513.15		CAGL0M13519g	Sbay_671.16	YMR290C	Kwal_23.4288	KLTH0B08998g	SAKL0H01430g	AGR333C	KLLA0A09669g	ZYRO0D07546g				Scas_684.29
Anc_5.41	YGR264C								Kwal_23.4291	KLTH0B08976g	SAKL0H01452g	AGR332C	KLLA0A09647g	ZYRO0D07568g	YGR264C	Sbay_524.6	CAGL0F08459g	Scas_684.30	Kpol_1067.13
Anc_5.42	YGR263C				Scas_645.4				Kwal_27.11972	KLTH0E12166g	SAKL0H10472g	ADR047W	KLLA0E23013g	ZYRO0D07590g	YGR263C	Sbay_524.7	CAGL0F08437g		Kpol_1067.12
Anc_5.43	YGR262C				Scas_645.5				Kwal_23.4298	KLTH0B08954g	SAKL0H01474g	AGR331C	KLLA0A09625g	ZYRO0D07612g	YGR262C	Sbay_524.8	CAGL0F08415g		Kpol_1067.11
Anc_5.44		YMR289W				CAGL0M13497g	Sbay_671.17	YMR289W	Kwal_23.4301	KLTH0B08932g	SAKL0H01496g	AGR330W	KLLA0A09603g	ZYRO0D07634g				Scas_684.31	Kpol_1067.10
Anc_5.45	YGR261C				Scas_645.6				Kwal_23.4306	KLTH0B08888g	SAKL0H01540g	ADR335C	KLLA0A09559g	ZYRO0D07656g	YGR261C	Sbay_524.9	CAGL0F08393g		Kpol_1067.9
Anc_5.46		YMR288W				CAGL0M13475g	Sbay_671.18	YMR288W	Kwal_23.4310	KLTH0B08866g	SAKL0H01562g	ADR334W	KLLA0A09537g	ZYRO0D07678g				Scas_684.32	Kpol_1067.8
Anc_5.47		YHR188C		Kpol_513.14		CAGL0M13453g	Sbay_644.9	YHR188C	Kwal_23.4318	KLTH0B08844g	SAKL0H01584g	ADR333C	KLLA0A09515g	ZYRO0D07700g				Scas_684.33	Kpol_1067.7
Anc_5.48		YHR187W		Kpol_513.13		CAGL0M13431g	Sbay_644.8	YHR187W	Kwal_23.4326	KLTH0B08822g	SAKL0H01606g	ADR332W	KLLA0A09493g	ZYRO0D07722g				Scas_684.34
Anc_5.49		YHR186C		Kpol_513.12		CAGL0M13409g	Sbay_644.7	YHR186C	Kwal_23.4327	KLTH0B08800g	SAKL0H01628g	ADR331C	KLLA0A09471g	ZYRO0D07744g				Scas_684.14
Anc_5.50	YGR260W				Scas_645.7						SAKL0H01650g	ADR330W	KLLA0A09449g		YGR260W		CAGL0F08371g		Kpol_1067.6
Anc_5.51	YGR258C			Kpol_298.2	Scas_645.8				Kwal_23.4343	KLTH0B08756g	SAKL0H01760g	AFR133C	KLLA0A09427g	ZYRO0D07788g	YGR258C	Sbay_653.57	CAGL0F08327g
Anc_5.52		YHR185C				CAGL0M13387g	Sbay_644.6	YHR185C	Kwal_23.4352	KLTH0B08734g	SAKL0H01782g	AFR132C	KLLA0A09405g	ZYRO0D07810g					Kpol_1067.5
Anc_5.53	YGR257C				Scas_645.9				Kwal_23.4354	KLTH0B08712g	SAKL0H01804g	AFR131C	KLLA0A09383g	ZYRO0D07832g	YGR257C	Sbay_653.56	CAGL0F08305g		Kpol_1067.4
Anc_5.54		YHR184W		Kpol_298.1		CAGL0M13365g	Sbay_644.5	YHR184W	Kwal_23.4356	KLTH0B08690g	SAKL0H01826g	AFR130W	KLLA0A09361g	ZYRO0D07854g				Scas_684.13
Anc_5.55	YGR256W	YHR183W				CAGL0M13343g	Sbay_644.4	YHR183W	Kwal_23.4361	KLTH0B08668g	SAKL0H01848g	AFR129W	KLLA0A09339g	ZYRO0D07876g	YGR256W	Sbay_653.55		Scas_684.12	Kpol_1067.2
Anc_5.56		YHR182W					Sbay_644.3	YHR182W	Kwal_23.4364	KLTH0B08646g	SAKL0H01870g	AFR128W	KLLA0A09317g					Scas_684.11
Anc_5.57		YHR181W				CAGL0M13321g	Sbay_644.2	YHR181W	Kwal_23.4368	KLTH0B08624g	SAKL0H01892g	AFR127W	KLLA0A09295g	ZYRO0D07898g				Scas_680.23	Kpol_1067.1
Anc_5.58		YHR179W			Scas_645.13	CAGL0I02574g	Sbay_526.9	YHR179W						ZYRO0C11902g				Scas_680.24
Anc_5.59		YHR178W		Kpol_260.2		CAGL0I02552g	Sbay_526.8	YHR178W	Kwal_23.4370	KLTH0B08580g	SAKL0H01958g	AER291C	KLLA0A09251g	ZYRO0C11880g				Scas_680.25
Anc_5.60		YHR176W		Kpol_260.3		CAGL0I02530g	Sbay_YGOB_FMO1	YHR176W	Kwal_23.4373	KLTH0B08558g	SAKL0H01980g	AER292C	KLLA0A09229g	ZYRO0C11858g				Scas_680.26
Anc_5.61		YHR175W		Kpol_260.4		CAGL0I02508g	Sbay_526.4	YHR175W	Kwal_23.4378	KLTH0B08536g	SAKL0H02002g	AER293C	KLLA0A09207g	ZYRO0C11836g				Scas_680.27
Anc_5.62	YGR254W	YHR174W		Kpol_260.5	Scas_648.3	CAGL0I02486g	Sbay_526.3	YHR174W	Kwal_23.4381	KLTH0B08514g	SAKL0H02024g	AER294C	KLLA0A09185g	ZYRO0C11814g	YGR254W	Sbay_653.53	CAGL0F08261g	Scas_680.28	Kpol_1050.87
Anc_5.63		YHR172W		Kpol_1062.1		CAGL0I02464g		YHR172W	Kwal_23.4386	KLTH0B08492g	SAKL0H02046g	AER295C	KLLA0A09141g	ZYRO0C11792g				Scas_680.29
Anc_5.64	YGR253C			Kpol_1062.2		CAGL0I02442g			Kwal_56.24780	KLTH0H00528g	SAKL0H02068g	AER296W	KLLA0A05093g	ZYRO0C11770g	YGR253C	Sbay_653.52		Scas_680.30
Anc_5.65	YGR252W			Kpol_1062.3	Scas_645.12				Kwal_56.24776	KLTH0H00550g	SAKL0H02101g	AER297C	KLLA0A05115g	ZYRO0C11748g	YGR252W	Sbay_653.51	CAGL0F08283g
Anc_5.66		YHR171W				CAGL0I02420g	Sbay_599.23	YHR171W	Kwal_56.24769	KLTH0H00572g	SAKL0H02112g	AER298C	KLLA0A05137g	ZYRO0C11726g				Scas_680.31	Kpol_1050.86
Anc_5.67		YHR170W		Kpol_1062.4		CAGL0I02398g	Sbay_599.22	YHR170W	Kwal_56.24766	KLTH0H00594g	SAKL0H02134g	AER299C	KLLA0A05159g	ZYRO0C11704g				Scas_680.32
Anc_5.68	YGR251W				Scas_645.11	CAGL0I02376g			Kwal_56.24764	KLTH0H00616g	SAKL0H02156g	AER300C	KLLA0A05181g	ZYRO0C11682g	YGR251W	Sbay_653.50			Kpol_1050.85
Anc_5.69		YHR169W		Kpol_1062.5	Scas_645.10	CAGL0I02354g	Sbay_599.21	YHR169W	Kwal_56.24760	KLTH0H00638g	SAKL0H02178g	AER301C	KLLA0A05203g	ZYRO0C11660g
Anc_5.70		YHR168W				CAGL0I02332g	Sbay_599.20	YHR168W	Kwal_56.24755	KLTH0H00660g	SAKL0H02200g	AER302C	KLLA0A05225g	ZYRO0C11638g				Scas_680.33	Kpol_1050.84
Anc_5.71		YHR167W				CAGL0I02310g	Sbay_599.19	YHR167W	Kwal_56.24753	KLTH0H00682g	SAKL0H02222g	ABR205C	KLLA0A05247g	ZYRO0C11616g				Scas_680.34	Kpol_1050.83
Anc_5.72		YHR166C				CAGL0I02288g	Sbay_599.18	YHR166C	Kwal_56.24750	KLTH0H00704g	SAKL0H02244g	ABR206W	KLLA0A05258g	ZYRO0C11594g				Scas_680.35	Kpol_1050.82
Anc_5.73		YHR165C				CAGL0I02266g	Sbay_599.17	YHR165C	Kwal_56.24738	KLTH0H00726g	SAKL0H02266g	ABR207W	KLLA0A05280g	ZYRO0C11572g				Scas_546.1	Kpol_1050.81
Anc_5.74				Kpol_1062.6		CAGL0I02244g			Kwal_56.24735		SAKL0H02288g	ABR208W	KLLA0A05302g	ZYRO0C11550g
Anc_5.75		YHR164C				CAGL0I02222g	Sbay_599.16	YHR164C	Kwal_56.24725	KLTH0H00770g	SAKL0H02310g	AEL218W	KLLA0A05324g	ZYRO0C11528g				Scas_546.2	Kpol_1050.80
Anc_5.76	YGR250C			Kpol_1062.7	Scas_645.14				Kwal_56.24709	KLTH0H00792g	SAKL0H02332g	AEL217W	KLLA0A05346g		YGR250C	Sbay_653.49	CAGL0F08217g
Anc_5.77	YGR249W			Kpol_1062.8	Scas_645.15				Kwal_56.24705	KLTH0H00814g	SAKL0H02354g	AEL216C	KLLA0A05368g	ZYRO0C11506g	YGR249W	Sbay_653.48	CAGL0F08195g		Kpol_1050.79
Anc_5.78	YGR248W	YHR163W			Scas_645.16	CAGL0I02200g	Sbay_599.15	YHR163W		KLTH0H00836g	SAKL0H02376g	AEL215C	KLLA0A05390g	ZYRO0C11484g	YGR248W	Sbay_653.47		Scas_546.3	Kpol_1050.78
Anc_5.79	YGR247W				Scas_645.17				Kwal_56.24680	KLTH0H00946g	SAKL0H02398g	AEL214C	KLLA0A05412g	ZYRO0C11462g	YGR247W	Sbay_653.46	CAGL0F08173g		Kpol_1050.76
Anc_5.80	YGR246C			Kpol_1010.65	Scas_645.18				Kwal_56.24681	KLTH0H00924g	SAKL0H02420g	AEL213W	KLLA0A05434g	ZYRO0C11440g	YGR246C	Sbay_653.45	CAGL0F08151g
Anc_5.81	YGR245C			Kpol_1010.64	Scas_645.23				Kwal_56.24691	KLTH0H00902g	SAKL0H02442g	AEL212W	KLLA0A05456g	ZYRO0C11418g	YGR245C	Sbay_653.44	CAGL0F08129g
Anc_5.82	YGR244C				Scas_645.22				Kwal_56.24695	KLTH0H00880g	SAKL0H02464g	AEL211W	KLLA0A05478g	ZYRO0F13596g	YGR244C	Sbay_653.43	CAGL0F08107g		Kpol_1050.74
Anc_5.83	YGR243W	YHR162W		Kpol_1010.63	Scas_645.21	CAGL0I02178g	Sbay_599.14	YHR162W	Kwal_56.24698	KLTH0H00858g	SAKL0H02486g	AEL210C	KLLA0A05500g	ZYRO0F13530g	YGR243W	Sbay_653.42	CAGL0F08085g	Scas_546.4
Anc_5.84	YGR241C	YHR161C			Scas_645.20	CAGL0I02156g	Sbay_599.13	YHR161C	Kwal_33.14899	KLTH0B04554g	SAKL0H02530g	AEL209W	KLLA0A05522g	ZYRO0F13508g	YGR241C	Sbay_653.41	CAGL0F08063g	Scas_546.5	Kpol_1050.73
Anc_5.85	YGR240C								Kwal_33.14890	KLTH0B04576g	SAKL0H02552g	AEL208W	KLLA0A05544g	ZYRO0B08140g	YGR240C	Sbay_653.40	CAGL0F08041g	Scas_586.10	Kpol_1050.72
Anc_5.86	YGR239C	YHR160C			Scas_408.2	CAGL0I02134g	Sbay_599.12	YHR160C	Kwal_14.1015	KLTH0C01430g	SAKL0H02574g	ADL151W	KLLA0E15467g	ZYRO0B08184g	YGR239C	Sbay_653.39	CAGL0F08019g	Scas_546.5d	Kpol_1050.71
Anc_5.87		YHR159W				CAGL0I02112g	Sbay_599.11	YHR159W	Kwal_14.1018	KLTH0C01452g	SAKL0H02596g	ADL150C	KLLA0E15489g	ZYRO0B08206g				Scas_546.6	Kpol_1050.70
Anc_5.88	YGR238C	YHR158C		Kpol_1010.62		CAGL0I02090g	Sbay_599.10	YHR158C	Kwal_14.1019	KLTH0C01474g	SAKL0H02618g	ADL149W	KLLA0E15511g	ZYRO0B08228g	YGR238C	Sbay_653.38	CAGL0F07997g	Scas_595.14	Kpol_1050.69
Anc_5.89		YHR157W				CAGL0I02068g	Sbay_599.9	YHR157W	Kwal_14.1025	KLTH0C01496g	SAKL0H02640g		KLLA0E15533g	ZYRO0B08250g					Kpol_1050.68
Anc_5.90	YGR237C								Kwal_14.1028	KLTH0C01518g	SAKL0H02662g	ADL147W	KLLA0E15555g	ZYRO0B08272g	YGR237C	Sbay_653.37	CAGL0F07975g	Scas_595.13	Kpol_1050.67
Anc_5.91	YGR236C				Scas_453.2d					KLTH0C01540g	SAKL0H02684g		KLLA0E15577g	ZYRO0B08294g	YGR236C	Sbay_653.36	CAGL0F07953g	Scas_595.12d	Kpol_1050.66
Anc_5.92	YGR235C								Kwal_14.1041	KLTH0C01562g	SAKL0G15664g	ADL146W	KLLA0E15599g	ZYRO0B14982g	YGR235C	Sbay_653.35	CAGL0F07931g	Scas_595.12	Kpol_1050.65
Anc_5.93	YGR234W								Kwal_27.9681	KLTH0E16544g	SAKL0G15642g		KLLA0B14476g	ZYRO0B15004g	YGR234W	Sbay_653.34	CAGL0L06666g	Scas_595.11	Kpol_1050.64
Anc_5.94		YHR154W		Kpol_1010.61	Scas_453.2	CAGL0L06644g	Sbay_599.6	YHR154W	Kwal_14.1042	KLTH0C01584g	SAKL0G15620g	ADL145C	KLLA0E15621g	ZYRO0B15026g			CAGL0I01958g	Scas_595.10	Kpol_1050.63
Anc_5.95		YHR153C		Kpol_1010.60	Scas_453.1		Sbay_599.5	YHR153C			SAKL0G15576g		KLLA0E15665g	ZYRO0B15070g			CAGL0I01936g
Anc_5.96	YGR233C			Kpol_1010.59					Kwal_27.12751	KLTH0C01628g	SAKL0G15554g	ADL143W	KLLA0E15687g	ZYRO0B15092g	YGR233C	Sbay_653.33	CAGL0L06622g	Scas_595.9
Anc_5.97	YGR232W								Kwal_27.12750	KLTH0C01650g	SAKL0G15532g	ADL142C	KLLA0E15709g	ZYRO0B15114g	YGR232W	Sbay_653.32	CAGL0L06600g	Scas_595.8	Kpol_1050.62
Anc_5.98	YGR231C								Kwal_27.12747	KLTH0C01672g	SAKL0G15510g	ADL141W	KLLA0E15731g	ZYRO0B15136g	YGR231C	Sbay_653.31	CAGL0L06490g	Scas_595.7	Kpol_1050.61
Anc_5.99	YGR230W	YHR152W		Kpol_1010.58	Scas_453.0d	CAGL0I01914g	Sbay_599.4	YHR152W	Kwal_27.12745	KLTH0C01694g	SAKL0G15488g	ADL140C	KLLA0E15753g	ZYRO0B15158g	YGR230W	Sbay_653.30	CAGL0L06512g	Scas_595.6	Kpol_1050.60
Anc_5.100	YGR229C			Kpol_1010.57					Kwal_27.12740	KLTH0C01760g	SAKL0G15466g	ADL139W	KLLA0E15775g	ZYRO0B15180g	YGR229C	Sbay_653.29	CAGL0L06534g	Scas_595.5
Anc_5.101	YGR227W								Kwal_27.12734	KLTH0C01782g	SAKL0G15444g	ADL138C	KLLA0E15797g	ZYRO0B15202g	YGR227W	Sbay_653.28	CAGL0L06556g	Scas_595.4	Kpol_1050.59
Anc_5.102		YHR151C			Scas_431.1	CAGL0I01892g	Sbay_599.3	YHR151C	Kwal_27.12727	KLTH0C01804g	SAKL0G15422g	ADL137W	KLLA0E15819g	ZYRO0B15224g					Kpol_1050.58
Anc_5.103		YHR150W			Scas_431.2	CAGL0I01870g	Sbay_599.2	YHR150W	Kwal_27.12724	KLTH0C01826g	SAKL0G15400g	ADL136C	KLLA0E15841g	ZYRO0B15246g					Kpol_1050.57
Anc_5.104	YGR225W								Kwal_27.12717	KLTH0C01848g	SAKL0G15378g	ADL135C	KLLA0E15863g	ZYRO0B15268g	YGR225W	Sbay_653.27	CAGL0L06578g	Scas_595.3	Kpol_1050.56
Anc_5.105	YGR223C					CAGL0B02101g			Kwal_27.9840	KLTH0C01870g	SAKL0G15356g	ADL134W	KLLA0E15885g	ZYRO0B15290g	YGR223C	Sbay_653.26		Scas_508.1	Kpol_1050.55
Anc_5.106	YGR222W					CAGL0B02123g			Kwal_27.9843	KLTH0C01892g	SAKL0G15334g	ADL133C	KLLA0E15907g	ZYRO0B15312g	YGR222W	Sbay_653.25		Scas_508.2	Kpol_1050.54
Anc_5.107	YGR221C	YHR149C		Kpol_1010.56	Scas_358.2	CAGL0B02145g		YHR149C	Kwal_27.9851	KLTH0C01936g	SAKL0G15290g	ADL132W	KLLA0E15973g	ZYRO0B15378g	YGR221C	Sbay_653.24	CAGL0I01848g	Scas_508.3	Kpol_1050.53
Anc_5.108		YHR148W			Scas_358.1			YHR148W	Kwal_27.9859	KLTH0C01958g	SAKL0G15268g	ADL131C	KLLA0E15995g	ZYRO0B15400g			CAGL0I01826g		Kpol_1050.52
Anc_5.109		YHR147C					Sbay_512.2	YHR147C	Kwal_27.9863	KLTH0C01980g	SAKL0G15246g	ADL130W	KLLA0E16017g	ZYRO0B15422g			CAGL0I01804g		Kpol_1050.51
Anc_5.110	YGR220C					CAGL0B02167g			Kwal_27.9867	KLTH0C02002g	SAKL0G15202g	ADL129W	KLLA0E16039g	ZYRO0B15444g	YGR220C	Sbay_653.23		Scas_667.2	Kpol_1050.50
Anc_5.111	YGR218W			Kpol_1010.55		CAGL0B02189g			Kwal_27.9870	KLTH0C02024g	SAKL0G15180g	ADL128C	KLLA0E16061g	ZYRO0B15466g	YGR218W	Sbay_653.22	CAGL0I01782g	Scas_667.1	Kpol_1050.49
Anc_5.112					Scas_647.23						SAKL0G15136g
Anc_5.113	YGR217W			Kpol_1010.54		CAGL0B02211g			Kwal_27.9877	KLTH0C02046g	SAKL0G15114g	ACL143C	KLLA0E16083g	ZYRO0A10274g	YGR217W	Sbay_653.21		Scas_418.1	Kpol_1050.48
Anc_5.114	YGR216C					CAGL0B02233g			Kwal_27.9884	KLTH0C02068g	SAKL0G15092g	ACL142W	KLLA0E16105g	ZYRO0A10252g	YGR216C	Sbay_653.20		Scas_418.2	Kpol_1050.47
Anc_5.115	YGR215W			Kpol_1010.52		CAGL0B02255g			Kwal_27.9885	KLTH0C02090g	SAKL0G15070g	ACL141C	KLLA0E16127g	ZYRO0A10230g	YGR215W	Sbay_653.19		Scas_450.4
Anc_5.116	YGR214W	YLR048W		Kpol_1010.51	Scas_647.21	CAGL0M02849g		YLR048W	Kwal_27.9887	KLTH0C02112g	SAKL0G15048g	ACL140C	KLLA0E16171g	ZYRO0F01496g	YGR214W			Scas_450.3	Kpol_1050.46
Anc_5.117		YLR047C		Kpol_1010.50	Scas_647.20	CAGL0M07942g	Sbay_672.29	YLR047C	Kwal_27.9892	KLTH0C02134g	SAKL0G15026g	ACL139W	KLLA0E16193g	ZYRO0F01518g
Anc_5.118	YGR213C	YLR046C				CAGL0K00715g	Sbay_672.28	YLR046C							YGR213C	Sbay_653.17		Scas_450.2
Anc_5.119	YGR212W			Kpol_1010.49		CAGL0K00737g			Kwal_27.9898	KLTH0C02178g	SAKL0G15004g	ACL138C	KLLA0C12243g	ZYRO0F01540g	YGR212W	Sbay_653.16		Scas_399.2
Anc_5.120	YGR211W				Scas_181.1	CAGL0K00759g			Kwal_27.9900	KLTH0C02200g	SAKL0G14982g	ACL137C	KLLA0E16215g	ZYRO0F01562g	YGR211W	Sbay_653.15		Scas_399.1	Kpol_1050.45
Anc_5.121	YGR210C				Scas_181.1d	CAGL0K00781g			Kwal_33.15557	KLTH0B01144g	SAKL0G14960g	ACL136W	KLLA0E16237g	ZYRO0F01584g	YGR210C	Sbay_653.14			Kpol_1050.44
Anc_5.122		YLR044C		Kpol_1010.48	Scas_647.19	CAGL0M07920g	Sbay_672.26	YLR044C	Kwal_33.15540	KLTH0B01188g	SAKL0G14894g	ACL134C	KLLA0E16303g	ZYRO0F01606g
Anc_5.123		YLR045C		Kpol_1010.46	Scas_647.18	CAGL0M07898g	Sbay_672.27	YLR045C	Kwal_33.15528	KLTH0B01232g	SAKL0G14850g	ACL132C	KLLA0E16325g	ZYRO0F01628g
Anc_5.124	YGR209C	YLR043C		Kpol_1010.47	Scas_463.2	CAGL0K00803g	Sbay_672.25	YLR043C	Kwal_33.15527	KLTH0B01276g	SAKL0G14784g	ACL131W	KLLA0E16347g	ZYRO0F01650g	YGR209C	Sbay_653.13
Anc_5.125	YGR208W				Scas_463.3	CAGL0K00825g			Kwal_33.15526	KLTH0B01298g	SAKL0G14740g	ACL130C	KLLA0E16369g	ZYRO0F01672g	YGR208W	Sbay_653.12			Kpol_1050.43
Anc_5.126	YGR207C			Kpol_1010.43	Scas_463.4	CAGL0K00847g			Kwal_33.15525	KLTH0B01320g	SAKL0G14718g	ACL129W	KLLA0E16391g	ZYRO0G11374g	YGR207C	Sbay_653.11
Anc_5.127	YGR206W				Scas_463.5	CAGL0K00869g			Kwal_33.15524	KLTH0B01342g	SAKL0G14696g	ACL128C	KLLA0E16413g	ZYRO0G11396g	YGR206W	Sbay_653.10			Kpol_1050.42
Anc_5.128		YJR025C					Sbay_500.7	YJR025C	Kwal_33.15522	KLTH0B01364g	SAKL0G14674g	ACL127W		ZYRO0G11418g					Kpol_1050.41
Anc_5.129		YJR024C			Scas_647.17	CAGL0M07876g		YJR024C	Kwal_33.15519	KLTH0B01386g	SAKL0G14652g	ACL126W	KLLA0E16435g	ZYRO0G11440g					Kpol_1050.40
Anc_5.130		YJR022W		Kpol_1010.42	Scas_647.16	CAGL0M07854g	Sbay_646.48	YJR022W	Kwal_33.15517	KLTH0B01408g	SAKL0G14630g	ACL125C	KLLA0E16457g	ZYRO0G11462g
Anc_5.131		YJR021C			Scas_647.15	CAGL0M07832g	Sbay_646.47	YJR021C				ACL124W							Kpol_1050.39
Anc_5.132	YGR205W					CAGL0K00891g			Kwal_33.15508	KLTH0B01452g	SAKL0G14586g	ACL123C	KLLA0E16501g	ZYRO0G11506g	YGR205W	Sbay_653.9		Scas_501.1	Kpol_1050.38
Anc_5.133		YJR019C			Scas_647.14	CAGL0B04059g		YJR019C	Kwal_33.15505	KLTH0B01474g	SAKL0G14564g	ACL122W	KLLA0E16523g	ZYRO0G11528g					Kpol_1050.37
Anc_5.134	YGR204W					CAGL0K00913g			Kwal_33.15500	KLTH0B01496g	SAKL0G14542g	ACL121C	KLLA0E16545g	ZYRO0G11550g	YGR204W	Sbay_653.8		Scas_442.4	Kpol_1050.36
Anc_5.135		YJR017C		Kpol_1010.41	Scas_647.13	CAGL0B04037g	Sbay_646.45	YJR017C	Kwal_33.15495	KLTH0B01540g	SAKL0G14520g	ACL120W	KLLA0E16567g	ZYRO0G11572g
Anc_5.136	YGR203W					CAGL0K00935g			Kwal_33.15494	KLTH0B01562g	SAKL0G14498g	ACL119C	KLLA0E16589g	ZYRO0G11594g	YGR203W	Sbay_653.7		Scas_442.3	Kpol_1050.35
Anc_5.137	YGR202C			Kpol_1010.40	Scas_647.12	CAGL0B04015g			Kwal_33.15490	KLTH0B01584g	SAKL0G14476g	ACL118C	KLLA0E16611g	ZYRO0G11616g	YGR202C	Sbay_653.6
Anc_5.138		YJR016C			Scas_647.11	CAGL0B03993g	Sbay_646.44	YJR016C	Kwal_33.15482	KLTH0B01606g	SAKL0G14454g	ACL117W	KLLA0F22022g	ZYRO0G11638g					Kpol_1050.34
Anc_5.139	YGR200C					CAGL0K00957g			Kwal_33.15475	KLTH0B01628g	SAKL0G14432g	ACL116W	KLLA0F22000g	ZYRO0G11660g	YGR200C	Sbay_653.4		Scas_442.2	Kpol_1050.33
Anc_5.140	YGR199W					CAGL0K00979g			Kwal_33.15471	KLTH0B01650g	SAKL0G14410g		KLLA0F21978g	ZYRO0G11682g	YGR199W	Sbay_653.3		Scas_442.1	Kpol_1050.32
Anc_5.141	YGR144W				Scas_647.10	CAGL0M01166g			Kwal_33.15013	KLTH0B03916g	SAKL0G13398g	AAL137W	KLLA0A00198g	ZYRO0G11726g	YGR144W	Sbay_600.1			Kpol_1050.31
Anc_5.142	YGR198W					CAGL0K01001g			Kwal_33.15465	KLTH0B01672g	SAKL0G14366g	ACL113C	KLLA0F21956g	ZYRO0G11748g	YGR198W	Sbay_653.2		Scas_617.2	Kpol_1050.30
Anc_5.143	YGR197C	YJR015W			Scas_647.9	CAGL0B03971g	Sbay_646.43	YJR015W	Kwal_55.22106	KLTH0F19492g	SAKL0C13508g	ADL193C	KLLA0E02135g		YGR197C		CAGL0G09273g	Scas_617.3
Anc_5.144		YJR014W			Scas_647.8	CAGL0B03927g	Sbay_646.42	YJR014W	Kwal_33.15461	KLTH0B01694g	SAKL0G14344g	ACL112C	KLLA0F21934g	ZYRO0G11770g					Kpol_1050.29
Anc_5.145	YGR196C								Kwal_33.15455	KLTH0B01716g	SAKL0G14322g	ACR036C	KLLA0D09603g	ZYRO0G11792g	YGR196C	Sbay_534.2	CAGL0G09295g	Scas_617.4	Kpol_1060.36
Anc_5.146	YGR195W			Kpol_1010.39	Scas_647.7				Kwal_33.15453	KLTH0B01738g	SAKL0G14300g	ACR035W	KLLA0D09625g	ZYRO0G11814g	YGR195W	Sbay_534.3	CAGL0G09317g
Anc_5.147		YJR013W		Kpol_1010.38	Scas_647.6	CAGL0B03905g	Sbay_646.41	YJR013W	Kwal_33.15449	KLTH0B01760g	SAKL0G14278g	ACR034W	KLLA0D09647g	ZYRO0G11836g
Anc_5.148		YJR012C		Kpol_1010.37	Scas_647.5	CAGL0B03899g		YJR012C	Kwal_33.15448	KLTH0B01782g		ACR033C	KLLA0D09669g	ZYRO0G11858g
Anc_5.149						CAGL0B03883g			Kwal_33.15446	KLTH0B01804g	SAKL0G14234g		KLLA0E09703g	ZYRO0G11880g					Kpol_1060.37
Anc_5.150		YJR011C		Kpol_1010.36	Scas_647.4	CAGL0B03861g	Sbay_646.39	YJR011C	Kwal_33.15444	KLTH0B01826g	SAKL0G14212g	AGR326C	KLLA0E09725g	ZYRO0G11902g
Anc_5.151		YJR010C-A		Kpol_1010.35	Scas_647.3	CAGL0B03855g	Sbay_646.38	YJR010C-A	Kwal_33.15442	KLTH0B01848g	SAKL0G14190g	AGR325C	KLLA0E09747g	ZYRO0G11924g
Anc_5.152	YGR194C			Kpol_1010.34					Kwal_33.15438	KLTH0B01870g	SAKL0G14168g	AGR324C	KLLA0E09769g	ZYRO0G11946g	YGR194C	Sbay_534.4	CAGL0G09339g	Scas_617.5
Anc_5.153	YGR193C								Kwal_33.15435	KLTH0B01892g	SAKL0G14146g	AGR323C	KLLA0E09791g	ZYRO0G11968g	YGR193C	Sbay_534.5	CAGL0G09361g	Scas_617.7	Kpol_1060.38
Anc_5.154		YJR010W			Scas_647.2	CAGL0B03839g	Sbay_646.37	YJR010W	Kwal_33.15434	KLTH0B01914g	SAKL0G14124g	AGR322W	KLLA0E09835g	ZYRO0G11990g					Kpol_1060.39
Anc_5.155	YGR192C	YJR009C			Scas_479.4		Sbay_646.36	YJR009C	Kwal_33.15428	KLTH0B01958g	SAKL0G14102g		KLLA0A11858g	ZYRO0G12012g	YGR192C	Sbay_534.6	CAGL0G09383g	Scas_617.8	Kpol_1060.40
Anc_5.156		YJR008W			Scas_479.3	CAGL0B03817g	Sbay_646.35	YJR008W	Kwal_33.15425	KLTH0B01980g	SAKL0G14080g	AGR321W	KLLA0A11836g	ZYRO0G12034g					Kpol_1060.41
Anc_5.157		YJR007W		Kpol_1010.33	Scas_479.2	CAGL0B03795g	Sbay_646.34	YJR007W	Kwal_33.15422	KLTH0B02002g	SAKL0G14058g	AGR320W	KLLA0A11814g	ZYRO0G12056g				Scas_617.9
Anc_5.158	YGR191W			Kpol_1010.32	Scas_479.1	CAGL0B03773g			Kwal_33.15407	KLTH0B02046g	SAKL0G14014g	AGR319W	KLLA0A11770g		YGR191W	Sbay_534.7		Scas_507.1
Anc_5.159	YGR189C			Kpol_1010.31	Scas_441.2				Kwal_33.15393	KLTH0B02090g	SAKL0G13970g	AGR318C	KLLA0F22671g	ZYRO0G12144g	YGR189C	Sbay_534.8	CAGL0G09449g	Scas_507.2	Kpol_1060.42
Anc_5.160		YJL011C			Scas_441.3		Sbay_646.19	YJL011C	Kwal_33.15391	KLTH0B02134g	SAKL0G13926g	AGR317C	KLLA0F22649g	ZYRO0G12188g			CAGL0G06974g		Kpol_1060.43
Anc_5.161		YJL012C			Scas_480.6		Sbay_646.18	YJL012C	Kwal_33.15385	KLTH0B02156g	SAKL0G13904g	AGR316C	KLLA0F22627g	ZYRO0G12210g			CAGL0G06952g		Kpol_1060.44
Anc_5.162	YGR188C	YJL013C		Kpol_538.20	Scas_480.5	CAGL0I08899g	Sbay_646.16	YJL013C	Kwal_33.15381	KLTH0B02178g	SAKL0G13882g	AGR315C	KLLA0F22605g	ZYRO0G12232g	YGR188C	Sbay_534.9	CAGL0G06930g	Scas_342.0d
Anc_5.163		YJL014W					Sbay_646.15	YJL014W	Kwal_33.15379	KLTH0B02200g	SAKL0G13860g	AGR314W	KLLA0F22583g	ZYRO0G12254g			CAGL0G06908g	Scas_342.1	Kpol_1060.45
Anc_5.164		YJL016W		Kpol_538.21	Scas_480.3		Sbay_646.14	YJL016W	Kwal_33.15372	KLTH0B02222g	SAKL0G13838g	AGR313W	KLLA0F22561g	ZYRO0G12276g			CAGL0G06886g
Anc_5.165		YJL019W			Scas_480.2		Sbay_646.11	YJL019W	Kwal_33.15364	KLTH0B02244g	SAKL0G13816g	AGR312W	KLLA0F22539g	ZYRO0G12298g			CAGL0G06864g		Kpol_1060.46
Anc_5.166	YGR165W					CAGL0I08877g			Kwal_33.15360	KLTH0B02266g	SAKL0G13794g	AGR311C	KLLA0F22495g	ZYRO0G12320g	YGR165W	Sbay_600.19		Scas_620.1	Kpol_1060.47
Anc_5.167	YGR166W			Kpol_538.22		CAGL0I08855g			Kwal_33.15354	KLTH0B02288g	SAKL0G13772g	AGR310C	KLLA0F14641g	ZYRO0C13596g	YGR166W	Sbay_600.20		Scas_620.2
Anc_5.168	YGR167W			Kpol_538.23		CAGL0I08833g			Kwal_33.15353	KLTH0B02310g	SAKL0G13750g	AGR309C	KLLA0F14619g	ZYRO0C13618g	YGR167W	Sbay_600.21		Scas_620.3
Anc_5.169	YGR168C			Kpol_538.24		CAGL0I08811g			Kwal_33.15350	KLTH0B02332g	SAKL0G13728g	AGR308W	KLLA0F14597g	ZYRO0C13640g	YGR168C	Sbay_600.22		Scas_620.4
Anc_5.170		YJL020C		Kpol_538.25	Scas_480.1		Sbay_646.10	YJL020C	Kwal_33.15339	KLTH0B02354g	SAKL0G13706g	AGR306C	KLLA0F14575g	ZYRO0C13662g			CAGL0G06842g		Kpol_1060.48
Anc_5.171	YGR169C					CAGL0I08789g			Kwal_33.15336	KLTH0B02376g		AGR305W	KLLA0F14553g	ZYRO0C13684g	YGR169C	Sbay_600.23		Scas_620.5	Kpol_1060.49
Anc_5.172		YJL023C			Scas_644.2		Sbay_646.9	YJL023C	Kwal_33.15334	KLTH0B02398g	SAKL0G13662g	AAL129C	KLLA0F14905g	ZYRO0C13706g			CAGL0G06820g		Kpol_1060.50
Anc_5.173	YGR169C-A	YJR005C-A		Kpol_538.26	Scas_644.1d	CAGL0I08767g		YJR005C-A		KLTH0B02420g	SAKL0G13640g	AAL130W	KLLA0F14916g		YGR169C-A		CAGL0G06798g	Scas_620.5d
Anc_5.174	YGR170W			Kpol_538.27		CAGL0I08745g			Kwal_33.15326	KLTH0B02442g	SAKL0G13618g	AAL131C	KLLA0F14927g	ZYRO0F01760g	YGR170W	Sbay_600.24		Scas_620.6
Anc_5.175		YJR006W		Kpol_538.28	Scas_644.3	CAGL0B03707g	Sbay_646.33	YJR006W	Kwal_33.15321	KLTH0B02464g	SAKL0G13596g	AAL132C	KLLA0F14949g	ZYRO0F01738g
Anc_5.176	YGR171C			Kpol_538.29					Kwal_33.15315	KLTH0B02486g	SAKL0G13574g	AAL133W	KLLA0F14971g	ZYRO0F01716g	YGR171C	Sbay_600.25	CAGL0I08723g	Scas_620.7
Anc_5.177	YGR172C			Kpol_538.30					Kwal_33.15314	KLTH0B02508g	SAKL0G13552g	AAL135C	KLLA0F15015g	ZYRO0F01694g	YGR172C	Sbay_600.26	CAGL0I08701g	Scas_620.8
Anc_5.178	YGR173W					CAGL0D03454g			Kwal_33.15312	KLTH0B02530g	SAKL0G13530g	AAL134W	KLLA0F14993g	ZYRO0G11330g	YGR173W	Sbay_600.27		Scas_507.3	Kpol_1056.48
Anc_5.179	YGR180C	YJL026W		Kpol_478.6	Scas_644.5	CAGL0D03432g	Sbay_646.6	YJL026W	Kwal_33.15007	KLTH0B03938g	SAKL0G13464g	AAL136C	KLLA0F15103g	ZYRO0G14388g	YGR180C	Sbay_600.33	CAGL0G04213g	Scas_620.14	Kpol_2002.85
Anc_5.180									Kwal_33.15020	KLTH0B03894g	SAKL0G13376g								Kpol_2002.86
Anc_5.181	YGR179C								Kwal_33.15024	KLTH0B03872g	SAKL0G13354g	AAL138C	KLLA0F15136g	ZYRO0B10978g	YGR179C	Sbay_600.32	CAGL0G04191g	Scas_620.13	Kpol_2002.87
Anc_5.182	YGR178C								Kwal_33.15028	KLTH0B03850g	SAKL0G13332g	AAL139C	KLLA0F15158g	ZYRO0B10956g	YGR178C	Sbay_600.31	CAGL0D05896g	Scas_620.12	Kpol_2002.88
Anc_5.183		YJL025W		Kpol_1059.42		CAGL0D03410g	Sbay_646.7	YJL025W	Kwal_33.15033	KLTH0B03828g	SAKL0G13310g	AAL140C	KLLA0F15180g	ZYRO0B10934g				Scas_521.4
Anc_5.184	YGR177C								Kwal_33.15041	KLTH0B03806g	SAKL0G13288g		KLLA0F15202g		YGR177C	Sbay_600.30	CAGL0D05918g	Scas_620.11	Kpol_2002.89
Anc_5.185	YGR175C								Kwal_33.15045	KLTH0B03784g	SAKL0G13266g	AAL141C	KLLA0F15224g	ZYRO0B10912g	YGR175C	Sbay_600.29	CAGL0D05940g	Scas_620.10	Kpol_2002.90
Anc_5.186	YGR174C								Kwal_33.15049	KLTH0B03762g	SAKL0G13244g	AAL142C	KLLA0F15246g	ZYRO0B10890g	YGR174C		CAGL0D05962g	Scas_620.9	Kpol_2002.91
Anc_5.187		YJL024C		Kpol_1059.41		CAGL0D03388g		YJL024C	Kwal_33.15051	KLTH0B03740g	SAKL0G13222g	AAL143W	KLLA0F15268g	ZYRO0B10868g				Scas_521.5
Anc_5.188	YGR181W			Kpol_478.7	Scas_688.34				Kwal_33.15054	KLTH0B03696g	SAKL0G13178g	AAL144C	KLLA0F15312g	ZYRO0B10736g	YGR181W	Sbay_600.34	CAGL0H09306g
Anc_5.189	YGR183C				Scas_688.33					KLTH0B03674g	SAKL0G13156g	AAL145W	KLLA0F15325g	ZYRO0B10714g	YGR183C		CAGL0H09328g		Kpol_2002.92
Anc_5.190	YGR184C			Kpol_478.8	Scas_688.32				Kwal_33.15058	KLTH0B03652g	SAKL0G13134g	AAL146W	KLLA0F15334g	ZYRO0B10692g	YGR184C		CAGL0H09350g		Kpol_2002.93
Anc_5.191		YLR024C		Kpol_478.9		CAGL0D03344g	Sbay_672.6	YLR024C	Kwal_19.2714	KLTH0B03630g	SAKL0G13112g	AAL147C	KLLA0F15367g	ZYRO0B10670g				Scas_659.24
Anc_5.192	YGR185C			Kpol_478.10					Kwal_19.2711	KLTH0B03608g	SAKL0G13090g	AAL148W	KLLA0F15389g	ZYRO0B10648g	YGR185C	Sbay_534.12	CAGL0H09372g	Scas_659.23
Anc_5.193	YGR186W			Kpol_478.11	Scas_688.31				Kwal_33.15101	KLTH0B03586g	SAKL0G13068g	AAL149C	KLLA0F15411g	ZYRO0B10626g	YGR186W	Sbay_534.11	CAGL0D05478g
Anc_5.194	YGR187C			Kpol_478.12	Scas_688.30				Kwal_33.15108	KLTH0B03564g	SAKL0G13046g	AAL150W	KLLA0F15433g	ZYRO0B10604g	YGR187C	Sbay_534.10	CAGL0D05500g
Anc_5.195	YLL014W			Kpol_478.13	Scas_688.29				Kwal_33.15112	KLTH0B03542g	SAKL0G13024g	AAL151C	KLLA0F15455g	ZYRO0B10582g	YLL014W	Sbay_566.4	CAGL0D05522g
Anc_5.196	YLL013C			Kpol_478.14	Scas_688.28				Kwal_33.15113	KLTH0B03520g	SAKL0G13002g	AAL152W	KLLA0F15477g	ZYRO0B10560g	YLL013C	Sbay_566.3	CAGL0D05544g
Anc_5.197		YLR023C				CAGL0D03322g	Sbay_672.5	YLR023C	Kwal_33.15122	KLTH0B03498g	SAKL0G12980g	AAL153C	KLLA0F15510g	ZYRO0B10538g				Scas_659.22	Kpol_2002.94
Anc_5.198		YLR022C				CAGL0D03300g	Sbay_672.4	YLR022C	Kwal_33.15126	KLTH0B03476g	SAKL0G12958g	AAL154C	KLLA0F15532g	ZYRO0B10516g				Scas_659.2	Kpol_2002.96
Anc_5.199		YLR021W				CAGL0D03278g	Sbay_672.3	YLR021W	Kwal_33.15130	KLTH0B03454g	SAKL0G12936g	AAL155W	KLLA0F15554g	ZYRO0B10494g				Scas_659.1	Kpol_2002.97
Anc_5.200	YLL012W	YLR020C		Kpol_478.15	Scas_688.27	CAGL0D03256g	Sbay_672.2	YLR020C	Kwal_33.15131	KLTH0B03432g	SAKL0G12914g	AAL156C	KLLA0F15576g	ZYRO0B10472g	YLL012W	Sbay_566.2	CAGL0D05566g	Scas_590.15	Kpol_2002.98
Anc_5.201	YLL011W								Kwal_33.15136	KLTH0B03410g	SAKL0G12892g	AAL157C	KLLA0F15598g	ZYRO0B10450g	YLL011W		CAGL0D05588g	Scas_659.9	Kpol_2002.99
Anc_5.202	YLL010C	YLR019W		Kpol_478.16	Scas_688.26	CAGL0D03234g		YLR019W	Kwal_33.15140	KLTH0B03388g	SAKL0G12870g	AAL158W	KLLA0F15620g	ZYRO0B10428g	YLL010C		CAGL0D05610g	Scas_659.8	Kpol_2002.100
Anc_5.203		YLR018C				CAGL0D03212g	Sbay_437.1	YLR018C	Kwal_33.15144	KLTH0B03366g	SAKL0G12848g	AAL159C	KLLA0F15642g	ZYRO0B10406g				Scas_659.7	Kpol_2002.101
Anc_5.204		YLR017W				CAGL0D03190g	Sbay_437.2	YLR017W	Kwal_33.15145	KLTH0B03344g	SAKL0G12826g	AAL160W	KLLA0F15664g	ZYRO0B10384g				Scas_659.6	Kpol_2002.102
Anc_5.205	YLL009C				Scas_638.21				Kwal_33.15148			AAL161W	KLLA0F15686g		YLL009C		CAGL0D05632g		Kpol_2002.103
Anc_5.206		YJL005W		Kpol_534.51	Scas_669.13	CAGL0D03168g	Sbay_646.23	YJL005W	Kwal_33.15153	KLTH0B03322g	SAKL0G12804g	AAL162C	KLLA0F15708g	ZYRO0B10362g
Anc_5.207		YJL004C		Kpol_534.52		CAGL0D03146g	Sbay_646.24	YJL004C	Kwal_33.15160	KLTH0B03300g	SAKL0G12782g	AAL163W	KLLA0F15730g	ZYRO0B10340g				Scas_659.5
Anc_5.208	YLL008W			Kpol_534.53	Scas_638.22	CAGL0D03124g			Kwal_33.15165	KLTH0B03278g	SAKL0G12760g	AAL164C	KLLA0F15752g	ZYRO0B10318g	YLL008W
Anc_5.209	YLL007C				Scas_638.23				Kwal_33.15167	KLTH0B03256g	SAKL0G12738g	AAL165W	KLLA0F15774g	ZYRO0B10296g	YLL007C		CAGL0D05676g		Kpol_2002.104
Anc_5.210	YLL006W				Scas_638.24				Kwal_33.15169	KLTH0B03234g	SAKL0G12716g	AAL166C	KLLA0F15796g	ZYRO0B10274g	YLL006W	Sbay_586.2	CAGL0D05698g		Kpol_2002.105
Anc_5.211	YLL005C				Scas_533.8d				Kwal_33.15171	KLTH0B03212g	SAKL0G12694g	AAL167W	KLLA0F15807g	ZYRO0B10252g	YLL005C	Sbay_586.3	CAGL0D05720g		Kpol_2002.106
Anc_5.212		YJL003W		Kpol_534.54		CAGL0D03102g	Sbay_646.25	YJL003W	Kwal_33.15176	KLTH0B03190g	SAKL0G12672g	AAL168C	KLLA0F13024g	ZYRO0B10230g				Scas_659.3
Anc_5.213	YLL004W			Kpol_534.55	Scas_533.8	CAGL0D03080g			Kwal_33.15178	KLTH0B03168g	SAKL0G12650g	AAL169C	KLLA0F13002g	ZYRO0B10208g	YLL004W	Sbay_586.4
Anc_5.214		YJL002C		Kpol_534.56	Scas_533.7		Sbay_646.26	YJL002C	Kwal_33.15180	KLTH0B03146g	SAKL0G12628g	AAL170W	KLLA0F12980g	ZYRO0B10186g			CAGL0D05742g		Kpol_2002.107
Anc_5.215	YLL003W				Scas_533.6				Kwal_33.15184	KLTH0B03124g	SAKL0G12606g	AAL171W	KLLA0F12958g	ZYRO0B10164g	YLL003W	Sbay_586.5	CAGL0D05764g		Kpol_2002.108
Anc_5.216		YJL001W		Kpol_534.57	Scas_533.5	CAGL0D03058g	Sbay_646.27	YJL001W	Kwal_33.15193	KLTH0B03102g	SAKL0G12584g	AAL172C	KLLA0F12936g	ZYRO0B10142g					Kpol_2002.109
Anc_5.217	YLL002W			Kpol_534.58					Kwal_33.15195	KLTH0B03080g	SAKL0G12562g	AAL173C	KLLA0F12914g	ZYRO0B10120g	YLL002W	Sbay_586.6	CAGL0D05786g	Scas_629.20
Anc_5.218	YLL001W				Scas_690.20				Kwal_33.15200	KLTH0B03058g	SAKL0G12540g	AAL174C	KLLA0F12892g	ZYRO0B10098g	YLL001W	Sbay_586.7	CAGL0D05808g		Kpol_2002.110
Anc_5.219	YLR001C			Kpol_534.59	Scas_690.21			YLR001C	Kwal_33.15203	KLTH0B03014g	SAKL0G12496g	ACR029C	KLLA0D09801g	ZYRO0B10054g		Sbay_586.8	CAGL0D05852g
Anc_5.220		YJR001W		Kpol_534.60		CAGL0D03036g	Sbay_646.28	YJR001W	Kwal_33.15212	KLTH0B02970g	SAKL0G12452g	ACR030W	KLLA0D09779g	ZYRO0B10032g				Scas_590.11
Anc_5.221		YJR002W					Sbay_646.29	YJR002W	Kwal_33.15219	KLTH0B02948g	SAKL0G12430g	ACR031W	KLLA0D09757g	ZYRO0B10010g			CAGL0D05874g	Scas_590.12
Anc_5.222	YLR002C			Kpol_178.2	Scas_690.44	CAGL0J11066g		YLR002C	Kwal_33.15221	KLTH0B02926g	SAKL0G12408g	ACR032C	KLLA0D09735g	ZYRO0B09988g		Sbay_586.9
Anc_5.223				Kpol_178.3					Kwal_33.15226	KLTH0B02904g	SAKL0G12386g			ZYRO0B09966g
Anc_5.224		YJR003C		Kpol_178.4		CAGL0J11110g	Sbay_646.30	YJR003C	Kwal_33.15228	KLTH0B02882g	SAKL0G12342g		KLLA0D09691g	ZYRO0B09944g				Scas_590.13
Anc_5.225		YJR004C		Kpol_1004.1	Scas_533.1		Sbay_646.31	YJR004C	Kwal_33.15232	KLTH0B02860g	SAKL0G12320g	AGR327C	KLLA0E09681g	ZYRO0A11462g			CAGL0G04125g
Anc_5.226	YLR005W			Kpol_1004.2				YLR005W	Kwal_33.15246	KLTH0B02794g	SAKL0G12210g	ADR338C	KLLA0E09615g	ZYRO0A11176g		Sbay_586.12	CAGL0G04059g	Scas_590.9
Anc_5.227	YLR004C			Kpol_1004.3				YLR004C	Kwal_33.15276	KLTH0B02750g	SAKL0G12166g		KLLA0E09571g	ZYRO0A11396g		Sbay_586.11	CAGL0G04081g	Scas_590.10
Anc_5.228	YLR003C				Scas_533.2	CAGL0J01155g		YLR003C	Kwal_33.15281	KLTH0B02728g	SAKL0G12144g	ADR341W	KLLA0E09549g	ZYRO0A11418g		Sbay_586.10			Kpol_344.3
Anc_5.229		YJR005W					Sbay_646.32	YJR005W	Kwal_33.15283	KLTH0B02706g	SAKL0G12122g	ADR342C	KLLA0E09527g	ZYRO0A11440g			CAGL0G04103g	Scas_590.14	Kpol_344.2
Anc_5.230	YLR006C			Kpol_1004.4		CAGL0D02882g		YLR006C	Kwal_33.15288	KLTH0B02684g	SAKL0G12100g	ADR343C	KLLA0E09505g	ZYRO0A11154g		Sbay_586.13		Scas_590.8
Anc_5.231	YLR007W			Kpol_1004.5	Scas_533.3	CAGL0J00913g		YLR007W	Kwal_33.15294	KLTH0B02662g	SAKL0G12078g	ADR344W	KLLA0E09483g	ZYRO0A11110g		Sbay_586.14
Anc_5.232	YLR008C			Kpol_1004.6		CAGL0J00935g		YLR008C	Kwal_33.15298	KLTH0B02640g	SAKL0G12056g	ADR345C	KLLA0E09461g	ZYRO0A11088g		Sbay_586.15		Scas_590.7
Anc_5.233	YLR009W			Kpol_1004.7	Scas_533.4	CAGL0J00957g		YLR009W	Kwal_33.15299	KLTH0B02618g	SAKL0G12034g	ADR346W	KLLA0E09439g	ZYRO0A11066g		Sbay_586.16			Kpol_344.1
Anc_5.234	YLR010C			Kpol_1004.8	Scas_533.4d			YLR010C		KLTH0B02596g	SAKL0G11990g	ADR348C	KLLA0E09417g	ZYRO0A11022g		Sbay_586.17
Anc_5.235	YLR014C					CAGL0D02904g		YLR014C	Kwal_23.2905	KLTH0G07898g	SAKL0G11902g		KLLA0C10923g	ZYRO0A10956g		Sbay_586.21		Scas_521.2
Anc_5.236	YLR015W			Kpol_1004.9		CAGL0D02926g		YLR015W	Kwal_23.2901	KLTH0G07876g	SAKL0G11880g	AER231W	KLLA0C10945g	ZYRO0A10934g				Scas_521.3
Anc_5.237		YJL036W		Kpol_1004.10	Scas_690.22	CAGL0J01001g	Sbay_628.28	YJL036W	Kwal_23.2896	KLTH0G07854g	SAKL0G11836g	ACR074W	KLLA0C10967g	ZYRO0A10912g
Anc_5.238		YJL035C			Scas_690.23	CAGL0J01023g	Sbay_628.29	YJL035C	Kwal_23.2894	KLTH0G07832g	SAKL0G11814g	ACR075C	KLLA0C10989g	ZYRO0A10890g					Kpol_543.65
Anc_5.239		YJL034W		Kpol_1004.11	Scas_690.24	CAGL0D02948g		YJL034W	Kwal_23.2889	KLTH0G07810g	SAKL0G11792g	ACR038W	KLLA0D09559g	ZYRO0A10846g
Anc_5.240	YLR016C			Kpol_1004.12		CAGL0D02970g	Sbay_437.3	YLR016C	Kwal_23.2887	KLTH0G07788g	SAKL0G11770g	ACR039C	KLLA0D09526g	ZYRO0A10824g
Anc_5.241		YJL033W		Kpol_1004.13	Scas_690.42	CAGL0J01045g	Sbay_646.2	YJL033W	Kwal_23.2883	KLTH0G07766g	SAKL0G11748g	ACR040W	KLLA0D09504g	ZYRO0A10802g
Anc_5.242	YJL006C			Kpol_1004.15		CAGL0D02992g	Sbay_646.22	YJL006C	Kwal_23.2880	KLTH0G07744g	SAKL0G11726g	ACR041W	KLLA0D09482g	ZYRO0A10780g				Scas_684.18
Anc_5.243		YJL031C		Kpol_1004.16		CAGL0J01067g		YJL031C	Kwal_23.2879		SAKL0G11704g	ACR042C	KLLA0D09460g	ZYRO0A10758g				Scas_684.17
Anc_5.244		YJL030W		Kpol_1004.17	Scas_690.43	CAGL0J01089g	Sbay_646.4	YJL030W	Kwal_23.2873	KLTH0G07700g	SAKL0G11682g	ACR043W	KLLA0D09438g	ZYRO0A10736g
Anc_5.245		YJL029C		Kpol_1004.18		CAGL0J01111g	Sbay_646.5	YJL029C	Kwal_23.2870	KLTH0G07678g	SAKL0G11660g	ACR044C	KLLA0D09394g	ZYRO0A10714g				Scas_684.16
Anc_5.246	YJL008C					CAGL0D03014g		YJL008C	Kwal_23.2864	KLTH0G07634g	SAKL0G11594g	ACR045W	KLLA0D09350g	ZYRO0A10670g				Scas_684.15	Kpol_1032.82
Anc_5.247	YJL010C						Sbay_646.20	YJL010C	Kwal_23.2861	KLTH0G07612g	SAKL0G11572g	ACR046W	KLLA0E13685g	ZYRO0A10648g			CAGL0E06534g	Scas_684.35	Kpol_1032.83
Anc_5.248	YKL142W								Kwal_23.2860	KLTH0G07590g	SAKL0G11550g	ACR047C	KLLA0E13707g	ZYRO0A10626g	YKL142W	Sbay_559.18	CAGL0E06512g	Scas_684.36	Kpol_1032.84
Anc_5.249	YKL143W					CAGL0J00891g			Kwal_23.2856	KLTH0G07568g	SAKL0G11528g	ACR048C	KLLA0E13729g	ZYRO0A10604g	YKL143W			Scas_684.37	Kpol_1032.85
Anc_5.250	YKL144C					CAGL0J00869g			Kwal_23.2854	KLTH0G07546g	SAKL0G11506g	ACR049W	KLLA0E13751g	ZYRO0A10582g	YKL144C	Sbay_663.52		Scas_678.1	Kpol_1032.86
Anc_5.251	YKL145W								Kwal_23.2849	KLTH0G07524g	SAKL0G11484g	ACR050C	KLLA0E13773g	ZYRO0A10560g	YKL145W	Sbay_663.51	CAGL0E06490g	Scas_678.2	Kpol_1032.87
Anc_5.252	YKL146W								Kwal_23.2839	KLTH0G07502g	SAKL0G11462g	ACR051C	KLLA0E13795g	ZYRO0A10538g	YKL146W	Sbay_663.50	CAGL0E06468g	Scas_678.3	Kpol_1032.88
Anc_5.253	YKL148C	YJL045W		Kpol_543.66		CAGL0J00847g	Sbay_628.20	YJL045W	Kwal_23.5461	KLTH0G07480g	SAKL0G11440g	ACR052W	KLLA0D04444g	ZYRO0C10736g	YKL148C	Sbay_663.49		Scas_678.4
Anc_5.254	YKL149C								Kwal_23.5469	KLTH0G07458g	SAKL0G11418g	ACR053W	KLLA0D04466g	ZYRO0C10758g	YKL149C	Sbay_663.48	CAGL0E06446g	Scas_678.5	Kpol_1032.89
Anc_5.255	YKL150W			Kpol_543.67					Kwal_23.5471	KLTH0G07436g	SAKL0G11396g	ACR054C	KLLA0D04488g	ZYRO0C10780g	YKL150W	Sbay_663.47	CAGL0E06424g	Scas_678.6
Anc_5.256	YKL151C			Kpol_543.68					Kwal_23.5477	KLTH0G07414g	SAKL0G11374g	ACR055W	KLLA0D04510g	ZYRO0C10802g	YKL151C	Sbay_663.46	CAGL0E06380g	Scas_678.7
Anc_5.257	YKL152C			Kpol_543.69					Kwal_23.5481	KLTH0G07392g	SAKL0G11352g	ACR056W	KLLA0E11859g	ZYRO0C10824g	YKL152C	Sbay_663.45	CAGL0E06358g	Scas_678.9
Anc_5.258		YJL044C		Kpol_543.70	Scas_690.32	CAGL0J00825g	Sbay_628.21	YJL044C	Kwal_23.5485	KLTH0G07370g	SAKL0G11330g	ACR057C	KLLA0E11837g	ZYRO0C10846g
Anc_5.259		YJL042W		Kpol_543.71	Scas_690.33	CAGL0J00803g	Sbay_628.23	YJL042W	Kwal_23.5488	KLTH0G07348g	SAKL0G11308g	ACR059W	KLLA0E11815g	ZYRO0C10868g					Kpol_1032.90
Anc_5.260		YJL041W		Kpol_543.72	Scas_690.34	CAGL0J00781g	Sbay_628.24	YJL041W	Kwal_23.5498	KLTH0G07326g	SAKL0G11286g	ACR060W	KLLA0E11793g	ZYRO0C10890g
Anc_5.261		YJL039C		Kpol_543.73	Scas_690.35	CAGL0J00759g	Sbay_628.25	YJL039C	Kwal_23.5505	KLTH0G07304g	SAKL0G11264g	ACR061C	KLLA0E11771g	ZYRO0C10912g
Anc_5.262		YIL102C-A			Scas_YGOB_YIL102C-A		Sbay_YGOB_YIL102C-A	YIL102C-A	Kwal_YGOB_YIL102C-A	Kthe_YGOB_YIL102C-A	Sklu_YGOB_YIL102C-A	Agos_YGOB_YIL102C-A	KLLA0E11727g	ZYRO0C10978g			Cgla_YGOB_YIL102C-A		Kpol_1032.91
Anc_5.263	YKL154W								Kwal_23.5513	KLTH0G07260g	SAKL0G11220g	ACR063C	KLLA0E11705g	ZYRO0C11000g	YKL154W	Sbay_663.44	CAGL0E06336g	Scas_678.10	Kpol_1032.92
Anc_5.264	YKL155C								Kwal_23.5519	KLTH0G07238g	SAKL0G11198g	ACR064W	KLLA0E11683g	ZYRO0C11022g	YKL155C	Sbay_663.43	CAGL0E06314g	Scas_678.11	Kpol_1032.93
Anc_5.265	YKL156W	YHR021C			Scas_688.25	CAGL0J00737g		YHR021C	Kwal_23.5523	KLTH0G07216g	SAKL0G11176g	ACR065C	KLLA0E11661g	ZYRO0C11044g	YKL156W			Scas_678.12	Kpol_1032.94
Anc_5.266		YHR022C		Kpol_1051.26	Scas_688.24	CAGL0J00715g		YHR022C	Kwal_23.5526	KLTH0G07172g	SAKL0G11154g	ACR066C	KLLA0E11639g				CAGL0E06292g
Anc_5.267		YHR023W		Kpol_1051.25	Scas_688.22	CAGL0J00693g	Sbay_606.19	YHR023W	Kwal_23.5534	KLTH0G07128g	SAKL0G11110g	ACR068W	KLLA0E11595g	ZYRO0C11066g
Anc_5.268		YHR024C			Scas_688.21	CAGL0J00671g	Sbay_606.20	YHR024C	Kwal_23.5543	KLTH0G07106g	SAKL0G11088g	ACR069C	KLLA0E11573g	ZYRO0C11088g					Kpol_1032.95
Anc_5.269		YHR025W			Scas_688.20	CAGL0J00649g	Sbay_606.21	YHR025W	Kwal_23.5549	KLTH0G07084g	SAKL0G11066g	ACR070W	KLLA0E11551g	ZYRO0G15994g					Kpol_1032.96
Anc_5.270		YHR026W			Scas_688.19	CAGL0J00627g	Sbay_606.22	YHR026W	Kwal_23.5553	KLTH0G07062g	SAKL0G11044g	ACR071W	KLLA0E11529g	ZYRO0G16016g					Kpol_1032.97
Anc_5.271		YHR027C		Kpol_1051.24	Scas_688.18	CAGL0J00605g	Sbay_606.23	YHR027C	Kwal_23.5556	KLTH0G07040g	SAKL0G11022g	ACR072C	KLLA0E11507g	ZYRO0G16038g
Anc_5.272		YHR028C		Kpol_1051.23	Scas_638.20	CAGL0J00583g	Sbay_606.24	YHR028C	Kwal_23.5567	KLTH0G07018g	SAKL0G11000g	ACR073C	KLLA0E11485g	ZYRO0G16060g
Anc_5.273		YHR029C		Kpol_1051.22	Scas_688.15	CAGL0J00561g	Sbay_606.25	YHR029C	Kwal_23.5572	KLTH0G06996g
Anc_5.274	YKL161C	YHR030C			Scas_688.14	CAGL0J00539g	Sbay_606.26	YHR030C	Kwal_23.5576	KLTH0G06974g	SAKL0G10978g	AER232C	KLLA0B11902g	ZYRO0G16082g	YKL161C	Sbay_663.38		Scas_678.13	Kpol_1033.1
Anc_5.275		YHR031C			Scas_688.13	CAGL0J00517g	Sbay_606.27	YHR031C	Kwal_23.5583	KLTH0G06952g	SAKL0G10956g	AER233C	KLLA0D13354g	ZYRO0G16104g					Kpol_1033.2
Anc_5.276		YHR032W		Kpol_1051.21	Scas_688.11	CAGL0J00495g	Sbay_606.28	YHR032W	Kwal_23.5586	KLTH0G06930g	SAKL0G10934g	AER234W	KLLA0F21802g	ZYRO0G16126g
Anc_5.277					Scas_688.10d				Kwal_23.5593	KLTH0G06908g	SAKL0G10912g	AER235C	KLLA0F21824g
Anc_5.278		YHR052W		Kpol_1051.20	Scas_688.10	CAGL0J00473g	Sbay_572.17	YHR052W	Kwal_23.5596	KLTH0G06886g	SAKL0G10890g	AER236C	KLLA0F21846g	ZYRO0G16148g
Anc_5.279	YKL160W			Kpol_1051.19	Scas_688.9				Kwal_23.5600	KLTH0G06864g	SAKL0G10868g	AER237W	KLLA0F21868g	ZYRO0G16170g	YKL160W	Sbay_663.39	CAGL0E06270g
Anc_5.280		YHR051W		Kpol_1051.18	Scas_688.8	CAGL0J00429g	Sbay_572.18	YHR051W	Kwal_23.5604	KLTH0G06842g	SAKL0G10846g	ACL110W	KLLA0F21890g	ZYRO0G16192g
Anc_5.281	YKL159C								Kwal_23.5606	KLTH0G06820g	SAKL0G10824g	ACL111W		ZYRO0G16214g	YKL159C	Sbay_663.40	CAGL0E06248g	Scas_678.14	Kpol_1033.3
Anc_5.282		YHR050W		Kpol_1051.17	Scas_688.7	CAGL0J00407g	Sbay_572.19	YHR050W	Kwal_23.5609	KLTH0G06798g	SAKL0G10802g	ACR037C	KLLA0D09581g	ZYRO0G16236g
Anc_5.283		YHR049W		Kpol_1051.16	Scas_688.6	CAGL0J00385g	Sbay_572.20	YHR049W	Kwal_23.5617	KLTH0G06776g	SAKL0G10780g	ACR076C	KLLA0C11011g	ZYRO0G16258g
Anc_5.284		YHR048W		Kpol_1051.15	Scas_688.5	CAGL0J00363g	Sbay_572.21	YHR048W		KLTH0G06754g	SAKL0G10758g			ZYRO0G16302g
Anc_5.285	YKL157W	YHR047C			Scas_688.4	CAGL0J00341g	Sbay_572.22	YHR047C	Kwal_23.5623	KLTH0G06732g	SAKL0G10736g	AAL127W	KLLA0C11033g	ZYRO0G16324g	YKL157W	Sbay_663.41	CAGL0E06226g	Scas_678.15	Kpol_1033.4
Anc_5.286		YHR046C		Kpol_1051.13	Scas_688.3	CAGL0J00319g	Sbay_572.23	YHR046C	Kwal_23.5632	KLTH0G06710g	SAKL0G10714g			ZYRO0G16346g
Anc_5.287		YHR045W		Kpol_1051.12	Scas_638.15	CAGL0J00297g	Sbay_572.24	YHR045W	Kwal_23.5633	KLTH0G06688g	SAKL0G10692g	AAL126C	KLLA0C11055g	ZYRO0G16368g
Anc_5.288	YDR279W			Kpol_1051.11					Kwal_23.5635	KLTH0G06666g	SAKL0G10670g	AAL125W	KLLA0C11077g	ZYRO0G16390g	YDR279W	Sbay_630.21	CAGL0H01023g	Scas_678.16
Anc_5.289	YDR280W			Kpol_1051.10	Scas_686.8	CAGL0J00275g			Kwal_23.5638	KLTH0G06644g	SAKL0G10648g	AAL124W	KLLA0C11099g	ZYRO0G16412g	YDR280W	Sbay_630.20
Anc_5.290		YHR044C		Kpol_1051.9	Scas_690.31	CAGL0M12925g		YHR044C			SAKL0G10604g	AAL123W	KLLA0C11143g	ZYRO0G16456g					Kpol_1033.5
Anc_5.291	YDR282C								Kwal_23.5643	KLTH0G06622g	SAKL0G10582g	AAL122C	KLLA0C11165g	ZYRO0G16478g	YDR282C	Sbay_630.18	CAGL0H01045g		Kpol_1033.6
Anc_5.292		YHR042W		Kpol_1051.8	Scas_690.29	CAGL0D04114g	Sbay_572.26	YHR042W	Kwal_23.5644	KLTH0G06600g	SAKL0G10560g	AAL121C	KLLA0D08712g	ZYRO0G16500g				Scas_678.18
Anc_5.293	YDR288W								Kwal_23.5649	KLTH0G06578g	SAKL0G10538g	AAL120C	KLLA0D08734g	ZYRO0G16522g	YDR288W	Sbay_630.12	CAGL0H01067g	Scas_678.19	Kpol_364.7
Anc_5.294	YDR287W								Kwal_23.5656	KLTH0G06556g	SAKL0G10516g			ZYRO0G16544g	YDR287W	Sbay_630.13	CAGL0H01089g	Scas_678.20	Kpol_1033.7
Anc_5.295	YDR286C								Kwal_23.5660	KLTH0G06534g	SAKL0G10450g	AAL086W	KLLA0C10901g	ZYRO0G16566g	YDR286C	Sbay_630.14	CAGL0H01111g	Scas_678.21	Kpol_1055.28
Anc_5.296	YDR285W								Kwal_23.5662			AAL085C	KLLA0C10879g	ZYRO0G16588g	YDR285W	Sbay_630.15	CAGL0H01144g	Scas_678.22	Kpol_1055.27
Anc_5.297	YDR284C								Kwal_23.5665	KLTH0G06490g	SAKL0G10406g	AAL084W	KLLA0C10835g	ZYRO0G16610g	YDR284C	Sbay_630.16	CAGL0H01177g	Scas_678.23	Kpol_1055.26
Anc_5.298	YDR283C								Kwal_23.5668	KLTH0G06468g	SAKL0G10384g	AAL083W	KLLA0C10802g	ZYRO0G16632g	YDR283C	Sbay_630.17	CAGL0H01199g	Scas_678.24	Kpol_1055.25
Anc_5.299		YHR041C		Kpol_1004.64	Scas_690.28	CAGL0D04136g		YHR041C	Kwal_23.5675	KLTH0G06446g	SAKL0G10362g	AAL082W	KLLA0C10780g	ZYRO0G16654g
Anc_5.300	YDR289C			Kpol_1004.65					Kwal_23.5676	KLTH0G06424g	SAKL0G10340g	AAL081C	KLLA0C10758g	ZYRO0G16676g	YDR289C	Sbay_630.11	CAGL0H01221g	Scas_678.25
Anc_5.301	YDR291W								Kwal_23.5679	KLTH0G06402g	SAKL0G10318g	AAL080W	KLLA0C10736g	ZYRO0G16698g	YDR291W	Sbay_630.9	CAGL0H01243g	Scas_494.2	Kpol_1023.55
Anc_5.302	YDR292C								Kwal_23.5684	KLTH0G06380g	SAKL0G10296g	AAL079C	KLLA0C10714g	ZYRO0G16720g	YDR292C	Sbay_630.8	CAGL0H01265g	Scas_494.1	Kpol_1023.54
Anc_5.303		YHR040W					Sbay_458.6	YHR040W	Kwal_23.5696	KLTH0G06336g	SAKL0G10252g	AAL077C	KLLA0C10681g	ZYRO0G16764g			CAGL0F09009g	Scas_678.30	Kpol_1023.53
Anc_5.304		YHR039C-A			Scas_690.27			YHR039C-A		KLTH0G06314g	SAKL0G10230g	AAL076W	KLLA0C10670g	ZYRO0G16786g			CAGL0F08987g		Kpol_1023.52
Anc_5.305		YHR039C		Kpol_1004.66	Scas_690.26		Sbay_458.4	YHR039C	Kwal_23.5699	KLTH0G06292g	SAKL0G10208g	AAL075W	KLLA0C10615g	ZYRO0G16808g			CAGL0F08965g		Kpol_1023.51
Anc_5.306		YHR038W		Kpol_1004.67	Scas_690.25		Sbay_458.3	YHR038W	Kwal_23.5702	KLTH0G06270g	SAKL0G10186g	AAL074C	KLLA0C10593g	ZYRO0G16830g			CAGL0F08943g
Anc_5.307	YDR293C			Kpol_1004.68					Kwal_23.5705	KLTH0G06248g	SAKL0G10142g	AAL072C	KLLA0C10571g	ZYRO0G16852g	YDR293C	Sbay_630.7	CAGL0H01287g	Scas_678.29	Kpol_1023.50
Anc_5.308		YHR037W			Scas_690.41	CAGL0D03982g	Sbay_458.2	YHR037W	Kwal_23.5714	KLTH0G06226g	SAKL0G10098g	AAL071C	KLLA0C10549g	ZYRO0G16874g					Kpol_1023.49
Anc_5.309		YHR036W		Kpol_1004.69	Scas_690.40	CAGL0D03960g	Sbay_458.1	YHR036W	Kwal_23.5720	KLTH0G06204g	SAKL0G10076g	AAL070C	KLLA0C10527g	ZYRO0G16896g					Kpol_1023.48
Anc_5.310	YDR294C			Kpol_1004.70					Kwal_23.5725	KLTH0G06182g	SAKL0G10054g		KLLA0C10505g	ZYRO0G16918g	YDR294C	Sbay_630.6	CAGL0H01309g	Scas_678.28
Anc_5.311	YDR295C			Kpol_1004.71					Kwal_23.5731	KLTH0G06160g	SAKL0G10032g	AAL069C	KLLA0C10483g	ZYRO0G16940g	YDR295C	Sbay_630.5	CAGL0H01331g	Scas_588.16
Anc_5.312		YHR035W		Kpol_1004.72	Scas_690.39	CAGL0D03938g		YHR035W	Kwal_23.5733	KLTH0G06138g	SAKL0G10010g	AAL068C	KLLA0C10461g	ZYRO0G16962g
Anc_5.313	YDR296W			Kpol_1004.73					Kwal_23.5737	KLTH0G06116g	SAKL0G09988g	AAL067W	KLLA0C10439g	ZYRO0G16984g	YDR296W	Sbay_630.4	CAGL0H01353g	Scas_588.17
Anc_5.314	YDR297W				Scas_690.38				Kwal_23.5743	KLTH0G06094g	SAKL0G09966g	AAL066W	KLLA0C10406g	ZYRO0G17006g	YDR297W	Sbay_630.3	CAGL0H01375g		Kpol_1023.47
Anc_5.315	YDR298C			Kpol_1004.74					Kwal_23.5747	KLTH0G06072g	SAKL0G09944g	AAL065C	KLLA0C10384g	ZYRO0G17028g	YDR298C	Sbay_630.2	CAGL0H01397g	Scas_588.18	Kpol_1023.46
Anc_5.316	YDR299W			Kpol_1004.75					Kwal_23.5750	KLTH0G06050g	SAKL0G09922g	AAL064W	KLLA0C10362g	ZYRO0C13750g	YDR299W	Sbay_630.1	CAGL0H01419g	Scas_588.15
Anc_5.317		YHR034C		Kpol_1005.1	Scas_690.37	CAGL0D03916g	Sbay_606.30	YHR034C	Kwal_47.18184	KLTH0G06028g	SAKL0G09878g	AAL062W	KLLA0C10318g	ZYRO0C13772g
Anc_5.318	YDR300C	YHR033W			Scas_690.36	CAGL0D03894g	Sbay_606.29	YHR033W	Kwal_47.18187	KLTH0G06006g	SAKL0G09856g	AAL061C	KLLA0C10296g	ZYRO0C13794g	YDR300C		CAGL0H01441g	Scas_588.14	Kpol_1023.45
Anc_5.319	YDR301W								Kwal_47.18192	KLTH0G05984g	SAKL0G09834g	AAL060W	KLLA0C10274g	ZYRO0C13816g	YDR301W		CAGL0H01463g	Scas_588.13	Kpol_1023.44
Anc_5.320	YDR302W								Kwal_47.18196	KLTH0G05962g	SAKL0G09812g	AAL059W	KLLA0C10252g	ZYRO0C13838g	YDR302W	Sbay_525.10	CAGL0H01485g	Scas_588.12	Kpol_1023.43
Anc_5.321						CAGL0D03872g			Kwal_47.18200	KLTH0G05940g	SAKL0G09790g	AAL058C	KLLA0C10230g	ZYRO0C13860g					Kpol_1023.42
Anc_5.322	YDR303C	YHR056C		Kpol_1005.2	Scas_688.17	CAGL0D03850g	Sbay_572.15	YHR056C			SAKL0G09768g	AAL057C		ZYRO0C13882g	YDR303C	Sbay_525.9	CAGL0H01507g	Scas_588.11	Kpol_1023.41
Anc_5.323	YDR304C	YHR057C			Scas_688.16		Sbay_572.14	YHR057C	Kwal_47.18202	KLTH0G05918g	SAKL0G09746g	AAL056C	KLLA0C10208g	ZYRO0C13904g	YDR304C	Sbay_525.8	CAGL0H01529g	Scas_588.10	Kpol_1023.39
Anc_5.324		YHR058C			Scas_638.19	CAGL0D03828g	Sbay_572.13	YHR058C	Kwal_47.18206	KLTH0G05896g	SAKL0G09724g	AAL055C	KLLA0C10186g	ZYRO0C13926g					Kpol_1023.38
Anc_5.325		YHR059W			Scas_638.18	CAGL0D03806g	Sbay_572.12	YHR059W	Kwal_33.14371	KLTH0F07436g	SAKL0G09702g	AAL054W	KLLA0C10164g	ZYRO0C13948g					Kpol_1023.37
Anc_5.326	YDR305C			Kpol_1005.3						KLTH0F07414g	SAKL0G09680g	AAL053C	KLLA0C10142g	ZYRO0C13970g	YDR305C		CAGL0G04147g	Scas_588.9
Anc_5.327	YDR306C								Kwal_33.14365	KLTH0F07392g	SAKL0G09658g	AAL052C	KLLA0C10120g	ZYRO0C13992g	YDR306C	Sbay_525.6	CAGL0G04169g	Scas_588.8	Kpol_1023.36
Anc_5.328	YDR307W					CAGL0J11044g			Kwal_33.14357	KLTH0F07326g	SAKL0G09592g	AAL050W	KLLA0C14828g	ZYRO0C14036g	YDR307W	Sbay_525.5		Scas_588.7	Kpol_1023.35
Anc_5.329	YDR308C			Kpol_1005.4		CAGL0J11022g			Kwal_33.14356	KLTH0F07304g	SAKL0G09570g	AAL049C	KLLA0C14806g	ZYRO0C14058g	YDR308C	Sbay_525.4		Scas_588.6
Anc_5.330		YHR060W		Kpol_1005.5	Scas_638.17	CAGL0D03784g	Sbay_572.11	YHR060W	Kwal_33.14355	KLTH0F07282g	SAKL0G09548g	AAL048W	KLLA0C14784g	ZYRO0C14080g
Anc_5.331	YDR309C	YHR061C			Scas_638.16	CAGL0J10978g	Sbay_572.10	YHR061C	Kwal_33.14353	KLTH0F07260g	SAKL0G09526g	AAL047C	KLLA0C14762g	ZYRO0C14102g	YDR309C	Sbay_525.3	CAGL0D03762g	Scas_588.2	Kpol_1023.34
Anc_5.332		YHR062C			Scas_686.9		Sbay_572.9	YHR062C	Kwal_33.14350	KLTH0F07216g	SAKL0G09482g	AAL046C	KLLA0C14718g	ZYRO0C14124g			CAGL0D03740g		Kpol_1023.33
Anc_5.333	YDR310C			Kpol_1005.6	Scas_686.10	CAGL0J10956g			Kwal_33.14342	KLTH0F07194g	SAKL0G09460g	AAL045C	KLLA0C14696g	ZYRO0C14146g	YDR310C	Sbay_525.2		Scas_588.1
Anc_5.334		YHR063C		Kpol_1005.8	Scas_686.11	CAGL0L10538g	Sbay_572.8	YHR063C	Kwal_33.14339	KLTH0F07172g	SAKL0G09438g	AAL044C	KLLA0C14674g	ZYRO0C14168g					Kpol_543.77
Anc_5.335		YHR064C		Kpol_1005.9	Scas_686.12	CAGL0L10560g	Sbay_572.7	YHR064C	Kwal_33.14336	KLTH0F07150g	SAKL0G09416g	AAL043C	KLLA0C14652g	ZYRO0C14190g					Kpol_339.4
Anc_5.336	YDR311W			Kpol_1005.10	Scas_584.4	CAGL0J10934g			Kwal_33.14330	KLTH0F07128g	SAKL0G09394g	AAL042W	KLLA0C14630g	ZYRO0C14212g	YDR311W
Anc_5.337		YHR065C		Kpol_1005.11		CAGL0J10912g	Sbay_572.6	YHR065C	Kwal_33.14325	KLTH0F07106g	SAKL0G09328g	AAL041C	KLLA0C14608g	ZYRO0C14234g				Scas_588.3
Anc_5.338	YDR312W	YHR066W		Kpol_1005.12		CAGL0J10890g	Sbay_572.5	YHR066W	Kwal_33.14320	KLTH0F07084g	SAKL0G09306g	AAL040W	KLLA0C14586g	ZYRO0C14256g	YDR312W			Scas_588.4	Kpol_339.5
Anc_5.339	YDR313C								Kwal_33.14316	KLTH0F07062g	SAKL0G09284g	AAL039C	KLLA0C14542g	ZYRO0C14278g	YDR313C		CAGL0H07315g	Scas_588.5	Kpol_339.6
Anc_5.340	YDR314C										SAKL0G09262g			ZYRO0C14300g	YDR314C		CAGL0H07293g		Kpol_339.7
Anc_5.341		YHR067W			Scas_584.3	CAGL0J10868g	Sbay_572.4	YHR067W	Kwal_34.16016	KLTH0H14608g	SAKL0G09240g	AAL038W	KLLA0E12651g	ZYRO0C14322g					Kpol_339.8
Anc_5.342	YDR315C			Kpol_1005.13					Kwal_34.16012	KLTH0H14630g	SAKL0G09218g	AAL037C	KLLA0E12673g	ZYRO0C14344g	YDR315C	Sbay_409.2	CAGL0H07271g	Scas_646.25
Anc_5.343		YHR068W		Kpol_1005.14	Scas_584.2		Sbay_572.3	YHR068W	Kwal_34.16010	KLTH0H14652g	SAKL0G09196g	AAL036W	KLLA0E12695g	ZYRO0C14366g			CAGL0H07249g
Anc_5.344	YDR316W								Kwal_34.16006	KLTH0H14674g	SAKL0G09174g	AAL035W	KLLA0E12717g	ZYRO0C14388g	YDR316W		CAGL0H07227g	Scas_646.24	Kpol_339.9
Anc_5.345		YHR069C		Kpol_1005.15	Scas_584.1		Sbay_572.2	YHR069C	Kwal_34.16004	KLTH0H14696g	SAKL0G09152g	AAL034C	KLLA0E12739g	ZYRO0C14410g			CAGL0H07205g
Anc_5.346		YHR070W		Kpol_1005.16	Scas_686.1		Sbay_572.1	YHR070W	Kwal_34.16002	KLTH0H14718g	SAKL0G09130g	AAL033W	KLLA0E12761g	ZYRO0C14432g			CAGL0H07183g
Anc_5.347		YHR071W		Kpol_1005.17	Scas_686.2	CAGL0J10846g		YHR071W	Kwal_34.15996	KLTH0H14740g	SAKL0G09108g	AAL032W	KLLA0E12783g	ZYRO0C14454g				Scas_646.23	Kpol_339.10
Anc_5.348	YDR317W			Kpol_1051.4					Kwal_34.15989	KLTH0H14784g	SAKL0G08910g	AGR348W	KLLA0B10120g	ZYRO0F00550g	YDR317W	Sbay_484.10	CAGL0H07161g
Anc_5.349	YDR318W			Kpol_1051.5					Kwal_34.15986	KLTH0H14806g	SAKL0G08888g	AGR349W	KLLA0B10142g	ZYRO0D10120g	YDR318W	Sbay_484.9	CAGL0H07139g	Scas_646.22
Anc_5.350	YDR319C								Kwal_34.15984	KLTH0H14828g	SAKL0G08866g	AGR350C	KLLA0B10153g	ZYRO0D10142g	YDR319C	Sbay_484.8	CAGL0H07117g	Scas_646.21	Kpol_339.11
Anc_5.351		YHR072W			Scas_686.3	CAGL0J10824g	Sbay_537.2	YHR072W	Kwal_34.15979	KLTH0H14850g	SAKL0G08844g	AGR351W	KLLA0B10175g	ZYRO0D10164g					Kpol_339.12
Anc_5.352	YDR320C								Kwal_34.15977	KLTH0H14872g	SAKL0G08822g	AGR352C	KLLA0B10197g	ZYRO0D10186g	YDR320C	Sbay_484.7	CAGL0H07095g	Scas_646.20	Kpol_339.13
Anc_5.353		YHR072W-A		Kpol_1051.6	Scas_686.4	CAGL0J10802g	Sbay_537.3	YHR072W-A	Kwal_34.15976	KLTH0H14894g	SAKL0G08800g	AGR354W	KLLA0C16753g	ZYRO0D10208g
Anc_5.354	YDR320C-A								Kwal_34.15975	KLTH0H14916g	SAKL0G08778g	AGR355C	KLLA0C16775g	ZYRO0D10230g	YDR320C-A	Sbay_484.6	CAGL0H07073g	Scas_646.19	Kpol_339.14
Anc_5.355		YHR073W			Scas_686.5	CAGL0J10780g	Sbay_537.4	YHR073W	Kwal_34.15967	KLTH0H14938g	SAKL0G08756g	AGR356W	KLLA0C16797g	ZYRO0D10758g					Kpol_339.15
Anc_5.356	YDR321W			Kpol_1051.7					Kwal_27.12324	KLTH0H14960g	SAKL0G08734g	AGR357W	KLLA0D12980g	ZYRO0D10736g	YDR321W	Sbay_484.5	CAGL0H07051g	Scas_646.18
Anc_5.357		YHR074W			Scas_686.6	CAGL0J10758g	Sbay_537.5	YHR074W	Kwal_34.15956	KLTH0H15004g	SAKL0G08690g	AGR358W	KLLA0D13024g	ZYRO0D10714g					Kpol_364.6
Anc_5.358		YHR075C		Kpol_1030.46	Scas_686.7	CAGL0J10736g	Sbay_537.6	YHR075C	Kwal_34.15953	KLTH0H15026g	SAKL0G08668g	AGR359C	KLLA0D13046g	ZYRO0D10692g
Anc_5.359				Kpol_380.14					Kwal_55.20261	KLTH0E04026g	SAKL0G08646g	AGR360C	KLLA0D13068g	ZYRO0D10670g
Anc_5.360	YDR322W								Kwal_55.20257	KLTH0E04004g	SAKL0G08624g	AGR361W	KLLA0D13090g	ZYRO0D10648g	YDR322W	Sbay_484.4	CAGL0H07029g	Scas_646.17	Kpol_364.4
Anc_5.361	YDR322C-A								Kwal_55.20255	KLTH0E03982g	SAKL0G08602g	AGR362C	KLLA0D13112g	ZYRO0D10626g	YDR322C-A	Sbay_484.3	CAGL0H07023g	Scas_646.16	Kpol_364.3
Anc_5.362		YHR076W		Kpol_209.3	Scas_584.5	CAGL0J10692g	Sbay_537.7	YHR076W	Kwal_55.20253	KLTH0E03960g	SAKL0G08580g	AGR363W	KLLA0D13134g	ZYRO0D10604g
Anc_5.363		YHR077C			Scas_584.6	CAGL0J10670g	Sbay_537.8	YHR077C	Kwal_55.20247	KLTH0E03938g	SAKL0G08558g	AGR364C	KLLA0D13156g	ZYRO0D10582g					Kpol_364.2
Anc_5.364	YDR323C					CAGL0M01452g			Kwal_55.20241	KLTH0E03916g	SAKL0G08536g	AGR365C	KLLA0D13178g	ZYRO0D10560g	YDR323C			Scas_646.15	Kpol_364.1
Anc_5.365		YHR078W		Kpol_209.2	Scas_584.7	CAGL0J10626g	Sbay_537.9	YHR078W	Kwal_55.20236	KLTH0E03894g	SAKL0G08514g	AGR366W	KLLA0D13200g	ZYRO0D10538g
Anc_5.366	YDR324C					CAGL0M01430g			Kwal_55.20233	KLTH0E03872g	SAKL0G08492g	AGR367C	KLLA0D13222g	ZYRO0D10516g	YDR324C			Scas_646.14	Kpol_1055.2
Anc_5.367	YDR325W					CAGL0M01408g			Kwal_55.20225	KLTH0E03850g	SAKL0G08470g	ADR292W	KLLA0D13244g	ZYRO0D10494g	YDR325W	Sbay_509.2		Scas_646.13	Kpol_1055.3
Anc_5.368		YHR079C		Kpol_209.1	Scas_584.8		Sbay_537.10	YHR079C	Kwal_55.20221	KLTH0E03828g	SAKL0G08448g	ADR293C	KLLA0D13266g	ZYRO0D10472g			CAGL0F03245g
Anc_5.369		YHR079C-A			Scas_584.8d			YHR079C-A			SAKL0G08426g	ADR293CA	KLLA0A07051g	ZYRO0D10450g			CAGL0F03261g		Kpol_1055.4
[truncated: 350 more rows]

## Sheet: Anc_6
ANC6	Post6A	Post6B		Kpol1	Scas1	Cgla1	Sbay1	Scer1	Kwal	Kthe	Sklu	Agos	Klac	Zrou	Scer2	Sbay2	Cgla2	Scas2	Kpol2
[truncated: 381 more rows]

## Sheet: Anc_7
ANC7	Post7A	Post7B		Kpol1	Scas1	Cgla1	Sbay1	Scer1	Kwal	Kthe	Sklu	Agos	Klac	Zrou	Scer2	Sbay2	Cgla2	Scas2	Kpol2
[truncated: 548 more rows]

[truncated: 1 more sheets: Anc_8]
